# Supplementary material for: Anti-inflammatory effects of Chaishi Tuire Granules on influenza A treatment by mediating TRAF6/MAPK14 axis
Source: Front Med (Lausanne). 2022 Nov 14;9:943681. doi: 10.3389/fmed.2022.943681 (PMC9701735; doi:10.3389/fmed.2022.943681)
Supplement: Supplementary file 1 [file Data_Sheet_1.ZIP]

Archive with 40 entries (33 files):
- Raw Data/ELISA data of animal experiment.xls
- Raw Data/ELISA data of cell assay.xls
- Raw Data/GO-BP-MF-CC.xlsx
- Raw Data/KEGG.xlsx
- Raw Data/Lung Index.xlsx
- Raw Data/PCR data of cell assay results.xlsx
- Raw Data/Pulmonary appearance and histopathologic examination.docx
- Raw Data/Pulmonary appearance and histopathologic examination.pdf
- Raw Data/Raw data for supplemental materials/
- Raw Data/Raw data for supplemental materials/Supplementary Fig.1-CCK8 data of cell assay results.xlsx
- Raw Data/Raw data for supplemental materials/Supplementary Table S2-168 active compounds.xlsx
- Raw Data/Raw data for supplemental materials/Supplementary Table S3-Compounds in CSTRP Active Against Influenza.xlsx
- Raw Data/Raw data for supplemental materials/Supplementary Table S4- 245 CSTRP related targets.xlsx
- Raw Data/Raw, uncropped Western blot image.docx
- Raw Data/Raw, uncropped Western blot image.pdf
- Raw Data/Statistical programs/
- Raw Data/Statistical programs/Animal experiment/
- Raw Data/Statistical programs/Animal experiment/Lung index data.pzfx
- Raw Data/Statistical programs/Animal experiment/Viral load in lung tissues.pzfx
- Raw Data/Statistical programs/Animal experiment/Weight change .pzfx
- Raw Data/Statistical programs/MAPK14, TRAF6-In Vivo-QPCR & WB/
- Raw Data/Statistical programs/MAPK14, TRAF6-In Vivo-QPCR & WB/MAPK14-QPCR.pzfx
- Raw Data/Statistical programs/MAPK14, TRAF6-In Vivo-QPCR & WB/MAPK14-Western Blot Quantifications.pzfx
- Raw Data/Statistical programs/MAPK14, TRAF6-In Vivo-QPCR & WB/TRAF6-QPCR.pzfx
- Raw Data/Statistical programs/MAPK14, TRAF6-In Vivo-QPCR & WB/TRAF6-Western Blot Quantifications.pzfx
- Raw Data/Statistical programs/TNF-a┴ú1⁄4IL-6 In Vitro-ELISA/
- Raw Data/Statistical programs/TNF-a┴ú1⁄4IL-6 In Vitro-ELISA/TNF IL6-ELISA-data of cell experiment results.pzfx
- Raw Data/Statistical programs/TNF-a┴ú1⁄4IL-6, In Vivo-ELISA/
- Raw Data/Statistical programs/TNF-a┴ú1⁄4IL-6, In Vivo-ELISA/IL-6-ELISA data of lung homogenates from animal experiments.pzfx
- Raw Data/Statistical programs/TNF-a┴ú1⁄4IL-6, In Vivo-ELISA/IL-6-ELISA data of serum from animal experimental results.pzfx
- Raw Data/Statistical programs/TNF-a┴ú1⁄4IL-6, In Vivo-ELISA/TNF-a┴-ELISA data of lung homogenates from animal experiments.pzfx
- Raw Data/Statistical programs/TNF-a┴ú1⁄4IL-6, In Vivo-ELISA/TNF-a┴-ELISA data of serum from animal experimental results.pzfx
- Raw Data/Supplementary Material/
- Raw Data/Supplementary Material/Supplementary Fig. S2.jpg
- Raw Data/Supplementary Material/Supplementary Fig.S1.jpg
- Raw Data/Supplementary Material/supplementary materials .docx
- Raw Data/Supplementary Material/supplementary materials .pdf
- Raw Data/Viral load in lung tissues.xlsx
- Raw Data/Weight change.xlsx
- Raw Data/Western blot data of cell experiment results.xlsx
