# Supplementary material for: Anti-inflammatory effects of Chaishi Tuire Granules on influenza A treatment by mediating TRAF6/MAPK14 axis
Source: Front Med (Lausanne). 2022 Nov 14;9:943681. doi: 10.3389/fmed.2022.943681 (PMC9701735; doi:10.3389/fmed.2022.943681)
Supplement: Supplementary file 1 [file Data_Sheet_1.ZIP › Raw Data/ELISA data of animal experiment.xls]

## Sheet: IL-6 level in lung homogenate
ElISA detection of IL-6 level in lung homogenate
Sample		OD
		Rep1	Rep2	Rep3
Standard		14160.5
		6122.8
		1821.8
		593.5
		192.3
		59
DAY4	Blank	27	33	30
	Model	251.5	234	236
	Oseltamivir (20 mg/kg/d)	37	46	50
	CSTRP (4200 mg/kg/day)	62	46	30
DAY7	Blank	46	50.5	36
	Model	516	556	417
	Oseltamivir (20 mg/kg/d)	167.5	98	31
	CSTRP (4200 mg/kg/day)	171	259.5	142
Regression Type:	Logistic - 5PL
Std. Curve:	Unable to calculate regression - All expected values set to zero
Ext Std Curve:	FI = 6.25621 + (5773.79 - 6.25621) / ((1 + (Conc / 3260.19)^-9.59391))^0.0999998
FitProb.	= 0.0000, ResVar. = 28.0878
表14柴石退热颗粒对甲型流感病毒感染小鼠肺组织IL-6水平的影响(x±s)
		第4天	第7天
组别	样本数（n）	平均值±标准差 (pg/ml)
空白组	5	30±3	44.1666666666667±7.42181469273744
模型组	5	240.5±9.57862203033401	496.333333333333±71.5565044795603
阳性组(20 mg/kg/d)	5	44.3333333333333±6.65832811847939	98.8333333333333±68.2538155221621
柴石退热组(4200 mg/kg/d)	5	46±16	190.833333333333±61.209340245859

## Sheet: TNF-α level in lung homogenate
ElISA detection of TNF-α level in lung homogenate
Sample		OD
		Rep1	Rep2	Rep3
Standard		11313.5
		9308.5
		4376
		2001.5
		765.3
		183.5
DAY4	Blank	6	6.5	9
	Model	62.5	81	70.5
	Oseltamivir (20 mg/kg/d)	24	16.5	24
	CSTRP (4200 mg/kg/day)	57	85	16
DAY7	Blank	5	5.5	5
	Model	33	36.5	32.5
	Oseltamivir (20 mg/kg/d)	7	6	7
	CSTRP (4200 mg/kg/day)	30.5	25	25
Regression Type:	Logistic - 4PL
Std. Curve:	Unable to calculate regression - All expected values set to zero
Ext Std Curve:	FI = 0.000362239 + (5029.46 - 0.000362239) / (1 + (Conc / 94.1428)^-1.28334)
FitProb.	= 0.5976, ResVar. = 0.2786
	±
表14柴石退热颗粒对甲型流感病毒感染小鼠肺组织TNF-α水平的影响(x±s)
		第4天	第7天
组别	样本数（n）	平均值±标准差 (pg/ml)
空白组	5	7.17±1.61	5.16±0.29
模型组	5	71.33± 9.28	34.00±2.18
阳性组(20 mg/kg/d)	5	21.50 ±4.33	6.67±0.58
柴石退热组(4200 mg/kg/d)	5	52.67±34.70	26.83±3.18
7.16667	1.60728	3	71.3333	9.27811	3	21.5	4.33013	3	52.6667	34.7035	3
5.16667	0.288675	3	34	2.17945	3	6.66667	0.57735	3	26.8333	3.17543	3
	5.16±0.29

## Sheet:  IL-10 level in lung homogenate
ElISA detection of IL-10 level in lung homogenate
Sample		OD
		Rep1	Rep2	Rep3
Standard		13169
		7073.5
		2758.5
		710
		333.5
		105.8
DAY4	Blank	26	24.5	29.5
	Model	19	14	20
	Oseltamivir (20 mg/kg/d)	97	81	98.5
	CSTRP (4200 mg/kg/day)	64.5	21	30
DAY7	Blank	20	21	23
	Model	54	47	68
	Oseltamivir (20 mg/kg/d)	106	171.5	147.5
	CSTRP (4200 mg/kg/day)	58.5	119	113
Regression Type:	Logistic - 4PL
Std. Curve:	Unable to calculate regression - All expected values set to zero
Ext Std Curve:	FI = 8.38355 + (150970 - 8.38355) / (1 + (Conc / 39371.9)^-1.02532)
FitProb.	= 0.0220, ResVar. = 5.2437
表14柴石退热颗粒对甲型流感病毒感染小鼠肺组织IL-10水平的影响(x±s)
		第4天	第7天
组别	样本数（n）	平均值±标准差 (pg/ml)
空白组	5
模型组	5
阳性组(20 mg/kg/d)	5
柴石退热组(4200 mg/kg/d)	5

## Sheet: IL-6 level in serum
ElISA detection of IL-6 level in serum
Sample		OD
		Rep1	Rep2	Rep3
Standard		5065.3
		2262.3
		559.3
		136
		118.5
		23.8
DAY4	Blank	16.5	12	14
	Model	222	91	276
	Oseltamivir (20 mg/kg/d)	26.5	16	44
	CSTRP (4200 mg/kg/day)	17	53	12
DAY7	Blank	16.5	16	15
	Model	198	278	97
	Oseltamivir (20 mg/kg/d)	27	18.5	28
	CSTRP (4200 mg/kg/day)	29.5	33.5	47.5
Regression Type: Logistic - 5PL	Logistic - 5PL
Std. Curve:	FI = 17.1187 + (5068.3 - 17.1187) / ((1 + (Conc / 4053.34)^-12.406))^0.100005
FitProb.	= 0.0000, ResVar. = 92.8295
表14柴石退热颗粒对甲型流感病毒感染小鼠血清IL-6水平的影响(x±s)
		第4天	第7天
组别	样本数（n）	平均值±标准差 (pg/ml)
空白组	5	14.1666666666667±2.25462487641145	15.8333333333333±0.763762615825973
模型组	5	196.333333333333±95.1332398971744	191±90.7028114227999
阳性组(20 mg/kg/d)	5	28.8333333333333±14.1450815951458	24.5±5.22015325445528
柴石退热组(4200 mg/kg/d)	5	27.3333333333333±22.3681320930768	36.8333333333333±9.45163125250522
		3			3			3			3
		3			3			3			3

## Sheet: TNF-α level in serum
ElISA detection of TNF-α level in serum
Sample		OD
		Rep1	Rep2	Rep3
Standard		2236
		1988.5
		500
		424.5
		143.5
		27
DAY4	Blank	10	9	14
	Model	37	44	51
	Oseltamivir (20 mg/kg/d)	11	19.5	13
	CSTRP (4200 mg/kg/day)	31	29.5	33
DAY7	Blank	9	15.5	9
	Model	31	36	38
	Oseltamivir (20 mg/kg/d)	9.5	8.5	10
	CSTRP (4200 mg/kg/day)	26	21	24
Regression Type:	Logistic - 5PL
Std. Curve:	FI = 0.000223484 + (12315.7 - 0.000223484) / ((1 + (Conc / 1.16936)^-0.272162))^10
FitProb.	= 0.0000, ResVar. = 182.5227
表14柴石退热颗粒对甲型流感病毒感染小鼠血清TNF-α水平的影响(x±s)
		第4天	第7天
组别	样本数（n）	平均值±标准差 (pg/ml)
空白组	5	11±2.64575131106459	11.1666666666667±3.75277674973257
模型组	5	44±7	35±3.60555127546399
阳性组(20 mg/kg/d)	5	14.5±4.44409720865779	9.33333333333333±0.763762615825973
柴石退热组(4200 mg/kg/d)	5	31.1666666666667±1.75594229214212	23.6666666666667±2.51661147842358
		3			3			3			3
		3			3			3			3

## Sheet: IL-10 level in serum
ElISA detection of IL-10 level in serum
Sample		OD
		Rep1	Rep2	Rep3
Standard		4715.5
		1680
		444.8
		149.3
		64.3
		32
DAY4	Blank	16	20	16
	Model	9	8	12
	Oseltamivir (20 mg/kg/d)	19	19.5	19
	CSTRP (4200 mg/kg/day)	20	20	19
DAY7	Blank	16	17	17.5
	Model	16	17.5	10
	Oseltamivir (20 mg/kg/d)	48	39	41
	CSTRP (4200 mg/kg/day)	42.5	37	36
Regression Type:	Logistic - 5PL
Std. Curve:	FI = 19.9764 + (38398.8 - 19.9764) / ((1 + (Conc / 22394.2)^-10.1225))^0.107342
FitProb.	= 0.0036, ResVar. = 8.4526
表14柴石退热颗粒对甲型流感病毒感染小鼠血清IL-10水平的影响(x±s)
		第4天	第7天
组别	样本数（n）	平均值±标准差 (pg/ml)
空白组	5
模型组	5
阳性组(20 mg/kg/d)	5
柴石退热组(4200 mg/kg/d)	5
