# Supplementary material for: Anti-inflammatory effects of Chaishi Tuire Granules on influenza A treatment by mediating TRAF6/MAPK14 axis
Source: Front Med (Lausanne). 2022 Nov 14;9:943681. doi: 10.3389/fmed.2022.943681 (PMC9701735; doi:10.3389/fmed.2022.943681)
Supplement: Supplementary file 1 [file Data_Sheet_1.ZIP › Raw Data/ELISA data of cell assay.xls]

## Sheet: sheet1
ElISA detection of IL-6 level in RAW6.4 culture supernatant
Sample	Concentration (ng/ml)	OD
		Rep1	Rep2	Rep3
Standard	3.75	0.0611
	7.5	0.0677
	15	0.2695
	30	0.3962
	60	0.9336
	120	1.8945
Blank		17.27	14.62	14.35
LPS (0.5ug/ml)		21.34	23.34	22.69
LPS (0.5ug/ml)+CSTRP (5760 mg/kg/day)		12.06	13.24	12.72
LPS (0.5ug/ml)+CSTRP (2880 mg/kg/day)		14.91	15.61	14.97
LPS (0.5ug/ml) + CSTRP (1440mg/kg/day)		18.43	17.74	17.46
ElISA detection of TNF-α level in RAW6.4 culture supernatant
Sample	Concentration (pg/ml)	OD
		Rep1	Rep2	Rep3
Standard	20	0.0599
	40	0.0689
	80	0.1961
	160	0.4625
	320	0.9761
	640	1.7544
Blank		65.73	56.26	57.6
LPS (0.5ug/ml)		110.42	118.04	110.21
LPS (0.5ug/ml)+CSTRP (5760 mg/kg/day)		70.86	62.57	52.64
LPS (0.5ug/ml)+CSTRP (2880 mg/kg/day)		73.59	81.53	81.64
LPS (0.5ug/ml) + CSTRP (1440mg/kg/day)		92.66	92.31	86.42
表6 ELISA检测RAW6.4培养物上清液中的IL-6水平						空白组			模型组			低剂量组			中剂量组			高剂量组
组别	样本数	平均值±标准差				平均值	SD	样本量	平均值	SD	样本量	平均值	SD	样本量	平均值	SD	样本量	平均值	SD	样本量
空白组	3	15.413333±1.6135778			IL-6	15.413333±1.6135778		3	22.456667±1.0202124		3	17.876667±0.4992327		3	15.163333±0.3879863		3	12.673333±0.5913826		3
LPS (0.5ug/ml)	3	22.456667±1.0202124
LPS (0.5ug/ml)+CSTRP (5760 mg/kg/day)	3	17.876667±0.4992327
LPS (0.5ug/ml)+CSTRP (2880 mg/kg/day)	3	15.163333±0.3879863
LPS (0.5ug/ml) + CSTRP (1440mg/kg/day)	3	12.673333±0.5913826
表6 ELISA检测RAW6.4培养物上清液中的 TNF-α水平					平均值	SD	样本量	平均值	SD	样本量	平均值	SD	样本量	平均值	SD	样本量	平均值	SD	样本量
组别	样本数	平均值±标准差		TNF-α	59.863333±5.1246691		3			3			3			3	62.023333±9.1222932		3
空白组	3	59.863333±5.1246691			112.89±4.4612666
LPS (0.5ug/ml)	3	112.89±4.4612666			90.463333±3.5059996
LPS (0.5ug/ml)+CSTRP (5760 mg/kg/day)	3	90.463333±3.5059996			78.92±4.6162431
LPS (0.5ug/ml)+CSTRP (2880 mg/kg/day)	3	78.92±4.6162431			62.023333±9.1222932
LPS (0.5ug/ml) + CSTRP (1440mg/kg/day)	3	62.023333±9.1222932
