# Supplementary material for: Anti-inflammatory effects of Chaishi Tuire Granules on influenza A treatment by mediating TRAF6/MAPK14 axis
Source: Front Med (Lausanne). 2022 Nov 14;9:943681. doi: 10.3389/fmed.2022.943681 (PMC9701735; doi:10.3389/fmed.2022.943681)
Supplement: Supplementary file 1 [file Data_Sheet_1.ZIP › Raw Data/GO-BP-MF-CC.xlsx]

## Sheet: BP
#term ID	term description	observed gene count	background gene count	strength	false discovery rate	matching proteins in your network (IDs)	matching proteins in your network (labels)	matching proteins in your network (labels)
GO:0019221	Cytokine-mediated signaling pathway	28	678	1.28	1.29e-26	9606.ENSP00000219070,9606.ENSP00000226730,9606.ENSP00000229135,9606.ENSP00000245414,9606.ENSP00000263339,9606.ENSP00000263341,9606.ENSP00000264832,9606.ENSP00000269305,9606.ENSP00000270142,9606.ENSP00000305651,9606.ENSP00000306512,9606.ENSP00000306884,9606.ENSP00000311032,9606.ENSP00000327251,9606.ENSP00000346839,9606.ENSP00000356438,9606.ENSP00000361405,9606.ENSP00000378217,9606.ENSP00000381185,…	MMP2,IL2,IFNG,IRF1,IL1A,IL1B,ICAM1,TP53,SOD1,CXCL10,CXCL8,CXCL11,CASP3,NOS2,FN1,PTGS2,MMP9,PRKCD,BCL2,RELA,IL6,TNF,IL10,HIF1A,SOD2,DUOX2,VEGFA,MYC	MMP2,IL2,IFNG,MAPK14,CTSD,AHR,IRF1,PLD2,IL1A,IL1B,HERC5,ICAM1,TP53,SOD1,EGFR,BAX,CXCL10,CXCL8,CXCL11,F2,PRSS1,CASP3,BACE1,NOS2,FN1,PTGS2,JUN,MMP9,PLAU,PCNA,PRKCD,NFE2L2,BCL2,RELA,IL6,TNF,IL10,HIF1A,SOD2,DUOX2,VEGFA,MYC
GO:0034097	Response to cytokine	31	1101	1.12	5.5e-26	9606.ENSP00000219070,9606.ENSP00000226730,9606.ENSP00000229135,9606.ENSP00000229795,9606.ENSP00000245414,9606.ENSP00000263339,9606.ENSP00000263341,9606.ENSP00000264832,9606.ENSP00000269305,9606.ENSP00000270142,9606.ENSP00000305651,9606.ENSP00000306512,9606.ENSP00000306884,9606.ENSP00000311032,9606.ENSP00000327251,9606.ENSP00000346839,9606.ENSP00000356438,9606.ENSP00000360266,9606.ENSP00000361405,…	MMP2,IL2,IFNG,MAPK14,IRF1,IL1A,IL1B,ICAM1,TP53,SOD1,CXCL10,CXCL8,CXCL11,CASP3,NOS2,FN1,PTGS2,JUN,MMP9,PRKCD,NFE2L2,BCL2,RELA,IL6,TNF,IL10,HIF1A,SOD2,DUOX2,VEGFA,MYC	MMP2,IL2,IFNG,MAPK14,CTSD,AHR,IRF1,PLD2,IL1A,IL1B,HERC5,ICAM1,TP53,SOD1,EGFR,BAX,CXCL10,CXCL8,CXCL11,F2,CASP3,BACE1,NOS2,FN1,PTGS2,JUN,MMP9,PLAU,PCNA,PRKCD,NFE2L2,BCL2,RELA,IL6,TNF,IL10,HIF1A,SOD2,DUOX2,VEGFA,MYC
GO:0071345	Cellular response to cytokine stimulus	30	1013	1.14	1.39e-25	9606.ENSP00000219070,9606.ENSP00000226730,9606.ENSP00000229135,9606.ENSP00000229795,9606.ENSP00000245414,9606.ENSP00000263339,9606.ENSP00000263341,9606.ENSP00000264832,9606.ENSP00000269305,9606.ENSP00000270142,9606.ENSP00000305651,9606.ENSP00000306512,9606.ENSP00000306884,9606.ENSP00000311032,9606.ENSP00000327251,9606.ENSP00000346839,9606.ENSP00000356438,9606.ENSP00000361405,9606.ENSP00000378217,…	MMP2,IL2,IFNG,MAPK14,IRF1,IL1A,IL1B,ICAM1,TP53,SOD1,CXCL10,CXCL8,CXCL11,CASP3,NOS2,FN1,PTGS2,MMP9,PRKCD,NFE2L2,BCL2,RELA,IL6,TNF,IL10,HIF1A,SOD2,DUOX2,VEGFA,MYC	MMP2,IL2,IFNG,MAPK14,CTSD,AHR,IRF1,PLD2,IL1A,IL1B,HERC5,ICAM1,TP53,SOD1,EGFR,BAX,CXCL10,CXCL8,CXCL11,F2,CASP3,BACE1,NOS2,FN1,PTGS2,JUN,MMP9,PLAU,PCNA,PRKCD,NFE2L2,BCL2,RELA,IL6,TNF,IL10,HIF1A,SOD2,DUOX2,VEGFA,MYC
GO:0071310	Cellular response to organic substance	35	2369	0.84	4.95e-22	9606.ENSP00000219070,9606.ENSP00000226730,9606.ENSP00000229135,9606.ENSP00000229795,9606.ENSP00000242057,9606.ENSP00000245414,9606.ENSP00000263339,9606.ENSP00000263341,9606.ENSP00000264832,9606.ENSP00000269305,9606.ENSP00000270142,9606.ENSP00000275493,9606.ENSP00000293288,9606.ENSP00000305651,9606.ENSP00000306512,9606.ENSP00000306884,9606.ENSP00000311032,9606.ENSP00000318585,9606.ENSP00000327251,…	MMP2,IL2,IFNG,MAPK14,AHR,IRF1,IL1A,IL1B,ICAM1,TP53,SOD1,EGFR,BAX,CXCL10,CXCL8,CXCL11,CASP3,BACE1,NOS2,FN1,PTGS2,JUN,MMP9,PRKCD,NFE2L2,BCL2,RELA,IL6,TNF,IL10,HIF1A,SOD2,DUOX2,VEGFA,MYC	MMP2,IL2,IFNG,MAPK14,CTSD,AHR,IRF1,PLD2,IL1A,IL1B,ICAM1,TP53,SOD1,EGFR,BAX,CXCL10,CXCL8,CXCL11,F2,CASP3,BACE1,NOS2,FN1,PTGS2,JUN,MMP9,PLAU,PCNA,PRKCD,NFE2L2,BCL2,RELA,IL6,TNF,IL10,HIF1A,SOD2,DUOX2,VEGFA,MYC
GO:0042127	Regulation of cell population proliferation	31	1642	0.94	3.33e-21	9606.ENSP00000219070,9606.ENSP00000226730,9606.ENSP00000229135,9606.ENSP00000229795,9606.ENSP00000242057,9606.ENSP00000245414,9606.ENSP00000263339,9606.ENSP00000263341,9606.ENSP00000269305,9606.ENSP00000275493,9606.ENSP00000293288,9606.ENSP00000305651,9606.ENSP00000306512,9606.ENSP00000306884,9606.ENSP00000308541,9606.ENSP00000311032,9606.ENSP00000327251,9606.ENSP00000346839,9606.ENSP00000356438,…	MMP2,IL2,IFNG,MAPK14,AHR,IRF1,IL1A,IL1B,TP53,EGFR,BAX,CXCL10,CXCL8,CXCL11,F2,CASP3,NOS2,FN1,PTGS2,JUN,MMP9,PLAU,BCL2,RELA,IL6,TNF,IL10,HIF1A,SOD2,VEGFA,MYC	MMP2,IL2,IFNG,MAPK14,CTSD,AHR,IRF1,IL1A,IL1B,ICAM1,TP53,SOD1,EGFR,BAX,CXCL10,CXCL8,CXCL11,F2,CASP3,BACE1,NOS2,FN1,PTGS2,JUN,MMP9,PLAU,PCNA,PRKCD,NFE2L2,BCL2,RELA,IL6,TNF,IL10,HIF1A,SOD2,DUOX2,VEGFA,MYC
GO:0007166	Cell surface receptor signaling pathway	34	2325	0.83	5.62e-21	9606.ENSP00000219070,9606.ENSP00000226730,9606.ENSP00000229135,9606.ENSP00000229795,9606.ENSP00000245414,9606.ENSP00000263088,9606.ENSP00000263339,9606.ENSP00000263341,9606.ENSP00000264832,9606.ENSP00000269305,9606.ENSP00000270142,9606.ENSP00000275493,9606.ENSP00000293288,9606.ENSP00000305651,9606.ENSP00000306512,9606.ENSP00000306884,9606.ENSP00000308541,9606.ENSP00000311032,9606.ENSP00000327251,…	MMP2,IL2,IFNG,MAPK14,IRF1,PLD2,IL1A,IL1B,ICAM1,TP53,SOD1,EGFR,BAX,CXCL10,CXCL8,CXCL11,F2,CASP3,NOS2,FN1,PTGS2,JUN,MMP9,PRKCD,BCL2,RELA,IL6,TNF,IL10,HIF1A,SOD2,DUOX2,VEGFA,MYC	MMP2,IL2,IFNG,MAPK14,AHR,IRF1,PLD2,IL1A,IL1B,ICAM1,TP53,SOD1,EGFR,BAX,CXCL10,CXCL8,CXCL11,F2,CASP3,BACE1,NOS2,FN1,PTGS2,JUN,MMP9,PLAU,PCNA,PRKCD,NFE2L2,BCL2,RELA,IL6,TNF,IL10,HIF1A,SOD2,DUOX2,VEGFA,MYC
GO:0070887	Cellular response to chemical stimulus	36	2919	0.76	1.1e-20	9606.ENSP00000219070,9606.ENSP00000226730,9606.ENSP00000229135,9606.ENSP00000229795,9606.ENSP00000242057,9606.ENSP00000245414,9606.ENSP00000263339,9606.ENSP00000263341,9606.ENSP00000264832,9606.ENSP00000269305,9606.ENSP00000270142,9606.ENSP00000275493,9606.ENSP00000293288,9606.ENSP00000305651,9606.ENSP00000306512,9606.ENSP00000306884,9606.ENSP00000311032,9606.ENSP00000318585,9606.ENSP00000327251,…	MMP2,IL2,IFNG,MAPK14,AHR,IRF1,IL1A,IL1B,ICAM1,TP53,SOD1,EGFR,BAX,CXCL10,CXCL8,CXCL11,CASP3,BACE1,NOS2,FN1,PTGS2,JUN,MMP9,PCNA,PRKCD,NFE2L2,BCL2,RELA,IL6,TNF,IL10,HIF1A,SOD2,DUOX2,VEGFA,MYC	MMP2,IL2,IFNG,MAPK14,AHR,IRF1,PLD2,IL1A,IL1B,ICAM1,TP53,SOD1,EGFR,BAX,CXCL10,CXCL8,CXCL11,F2,CASP3,NOS2,FN1,PTGS2,JUN,MMP9,PLAU,PCNA,PRKCD,NFE2L2,BCL2,RELA,IL6,TNF,IL10,HIF1A,SOD2,DUOX2,VEGFA,MYC
GO:0010033	Response to organic substance	36	3011	0.75	2.84e-20	9606.ENSP00000219070,9606.ENSP00000226730,9606.ENSP00000229135,9606.ENSP00000229795,9606.ENSP00000242057,9606.ENSP00000245414,9606.ENSP00000263339,9606.ENSP00000263341,9606.ENSP00000264832,9606.ENSP00000269305,9606.ENSP00000270142,9606.ENSP00000275493,9606.ENSP00000293288,9606.ENSP00000305651,9606.ENSP00000306512,9606.ENSP00000306884,9606.ENSP00000311032,9606.ENSP00000318585,9606.ENSP00000327251,…	MMP2,IL2,IFNG,MAPK14,AHR,IRF1,IL1A,IL1B,ICAM1,TP53,SOD1,EGFR,BAX,CXCL10,CXCL8,CXCL11,CASP3,BACE1,NOS2,FN1,PTGS2,JUN,MMP9,PCNA,PRKCD,NFE2L2,BCL2,RELA,IL6,TNF,IL10,HIF1A,SOD2,DUOX2,VEGFA,MYC	MMP2,IL2,IFNG,MAPK14,AHR,IRF1,IL1A,IL1B,ICAM1,TP53,SOD1,EGFR,BAX,CXCL10,CXCL8,F2,PRSS1,CASP3,BACE1,NOS2,FN1,PTGS2,JUN,MMP9,PLAU,PCNA,PRKCD,NFE2L2,BCL2,RELA,IL6,TNF,IL10,HIF1A,SOD2,DUOX2,VEGFA,MYC
GO:1901700	Response to oxygen-containing compound	29	1567	0.94	3.52e-19	9606.ENSP00000219070,9606.ENSP00000226730,9606.ENSP00000229795,9606.ENSP00000242057,9606.ENSP00000263339,9606.ENSP00000263341,9606.ENSP00000264832,9606.ENSP00000269305,9606.ENSP00000270142,9606.ENSP00000275493,9606.ENSP00000305651,9606.ENSP00000306512,9606.ENSP00000306884,9606.ENSP00000311032,9606.ENSP00000318585,9606.ENSP00000327251,9606.ENSP00000356438,9606.ENSP00000360266,9606.ENSP00000361405,…	MMP2,IL2,MAPK14,AHR,IL1A,IL1B,ICAM1,TP53,SOD1,EGFR,CXCL10,CXCL8,CXCL11,CASP3,BACE1,NOS2,PTGS2,JUN,MMP9,PCNA,PRKCD,NFE2L2,BCL2,RELA,IL6,TNF,IL10,SOD2,DUOX2	MMP2,IL2,IFNG,MAPK14,AHR,IRF1,IL1A,IL1B,ICAM1,TP53,SOD1,EGFR,BAX,CXCL10,CXCL8,CXCL11,CASP3,BACE1,NOS2,FN1,PTGS2,JUN,MMP9,PLAU,PCNA,PRKCD,NFE2L2,BCL2,RELA,IL6,TNF,IL10,HIF1A,SOD2,DUOX2,VEGFA,MYC
GO:0043066	Negative regulation of apoptotic process	24	893	1.1	2.48e-18	9606.ENSP00000226730,9606.ENSP00000263339,9606.ENSP00000263341,9606.ENSP00000264832,9606.ENSP00000269305,9606.ENSP00000270142,9606.ENSP00000275493,9606.ENSP00000293288,9606.ENSP00000311032,9606.ENSP00000346839,9606.ENSP00000356438,9606.ENSP00000360266,9606.ENSP00000361405,9606.ENSP00000378217,9606.ENSP00000380252,9606.ENSP00000381185,9606.ENSP00000384273,9606.ENSP00000385675,9606.ENSP00000398698,…	IL2,IL1A,IL1B,ICAM1,TP53,SOD1,EGFR,BAX,CASP3,FN1,PTGS2,JUN,MMP9,PRKCD,NFE2L2,BCL2,RELA,IL6,TNF,IL10,HIF1A,SOD2,VEGFA,MYC	MMP2,IL2,IFNG,MAPK14,AHR,IRF1,IL1A,IL1B,ICAM1,TP53,SOD1,EGFR,BAX,CXCL10,CXCL8,CXCL11,CASP3,BACE1,NOS2,FN1,PTGS2,JUN,MMP9,PCNA,PRKCD,NFE2L2,BCL2,RELA,IL6,TNF,IL10,HIF1A,SOD2,DUOX2,VEGFA,MYC
GO:0006950	Response to stress	36	3485	0.68	3.27e-18	9606.ENSP00000219070,9606.ENSP00000229135,9606.ENSP00000229795,9606.ENSP00000245414,9606.ENSP00000263339,9606.ENSP00000263341,9606.ENSP00000264350,9606.ENSP00000264832,9606.ENSP00000269305,9606.ENSP00000270142,9606.ENSP00000275493,9606.ENSP00000293288,9606.ENSP00000305651,9606.ENSP00000306512,9606.ENSP00000306884,9606.ENSP00000308541,9606.ENSP00000311032,9606.ENSP00000327251,9606.ENSP00000346839,…	MMP2,IFNG,MAPK14,IRF1,IL1A,IL1B,HERC5,ICAM1,TP53,SOD1,EGFR,BAX,CXCL10,CXCL8,CXCL11,F2,CASP3,NOS2,FN1,PTGS2,JUN,MMP9,PLAU,PCNA,PRKCD,NFE2L2,BCL2,RELA,IL6,TNF,IL10,HIF1A,SOD2,DUOX2,VEGFA,MYC	MMP2,IL2,IFNG,MAPK14,AHR,IRF1,IL1A,IL1B,ICAM1,TP53,SOD1,EGFR,BAX,CXCL10,CXCL8,CXCL11,CASP3,BACE1,NOS2,FN1,PTGS2,JUN,MMP9,PCNA,PRKCD,NFE2L2,BCL2,RELA,IL6,TNF,IL10,HIF1A,SOD2,DUOX2,VEGFA,MYC
GO:1901701	Cellular response to oxygen-containing compound	25	1055	1.04	3.57e-18	9606.ENSP00000219070,9606.ENSP00000229795,9606.ENSP00000242057,9606.ENSP00000263339,9606.ENSP00000263341,9606.ENSP00000264832,9606.ENSP00000269305,9606.ENSP00000270142,9606.ENSP00000275493,9606.ENSP00000305651,9606.ENSP00000306512,9606.ENSP00000306884,9606.ENSP00000318585,9606.ENSP00000327251,9606.ENSP00000356438,9606.ENSP00000360266,9606.ENSP00000361405,9606.ENSP00000368458,9606.ENSP00000378217,…	MMP2,MAPK14,AHR,IL1A,IL1B,ICAM1,TP53,SOD1,EGFR,CXCL10,CXCL8,CXCL11,BACE1,NOS2,PTGS2,JUN,MMP9,PCNA,PRKCD,NFE2L2,RELA,IL6,TNF,IL10,SOD2	MMP2,IFNG,MAPK14,IRF1,IL1A,IL1B,HERC5,ICAM1,TP53,SOD1,EGFR,BAX,CXCL10,CXCL8,CXCL11,F2,CASP3,NOS2,FN1,PTGS2,JUN,MMP9,PLAU,PCNA,PRKCD,NFE2L2,BCL2,RELA,IL6,TNF,IL10,HIF1A,SOD2,DUOX2,VEGFA,MYC
GO:0042981	Regulation of apoptotic process	28	1550	0.93	3.98e-18	9606.ENSP00000226730,9606.ENSP00000229135,9606.ENSP00000236671,9606.ENSP00000263339,9606.ENSP00000263341,9606.ENSP00000264832,9606.ENSP00000269305,9606.ENSP00000270142,9606.ENSP00000275493,9606.ENSP00000293288,9606.ENSP00000305651,9606.ENSP00000311032,9606.ENSP00000318585,9606.ENSP00000346839,9606.ENSP00000356438,9606.ENSP00000360266,9606.ENSP00000361405,9606.ENSP00000378217,9606.ENSP00000380252,…	IL2,IFNG,CTSD,IL1A,IL1B,ICAM1,TP53,SOD1,EGFR,BAX,CXCL10,CASP3,BACE1,FN1,PTGS2,JUN,MMP9,PRKCD,NFE2L2,BCL2,RELA,IL6,TNF,IL10,HIF1A,SOD2,VEGFA,MYC	IL2,IFNG,MAPK14,IRF1,PLD2,IL1A,IL1B,HERC5,ICAM1,TP53,SOD1,EGFR,BAX,CXCL10,CXCL8,F2,BACE1,NOS2,FN1,PTGS2,JUN,MMP9,PLAU,PCNA,PRKCD,NFE2L2,BCL2,RELA,IL6,TNF,IL10,HIF1A,SOD2,DUOX2,VEGFA,MYC
GO:0080134	Regulation of response to stress	27	1437	0.94	1.08e-17	9606.ENSP00000226730,9606.ENSP00000229135,9606.ENSP00000229795,9606.ENSP00000245414,9606.ENSP00000263341,9606.ENSP00000264350,9606.ENSP00000269305,9606.ENSP00000270142,9606.ENSP00000275493,9606.ENSP00000293288,9606.ENSP00000308541,9606.ENSP00000327251,9606.ENSP00000356438,9606.ENSP00000361850,9606.ENSP00000368458,9606.ENSP00000378217,9606.ENSP00000380252,9606.ENSP00000381185,9606.ENSP00000384273,…	IL2,IFNG,MAPK14,IRF1,IL1B,HERC5,TP53,SOD1,EGFR,BAX,F2,NOS2,PTGS2,PLAU,PCNA,PRKCD,NFE2L2,BCL2,RELA,IL6,TNF,IL10,HIF1A,SOD2,DUOX2,VEGFA,MYC	IL2,IFNG,MAPK14,CTSD,AHR,IRF1,IL1A,IL1B,HERC5,ICAM1,TP53,SOD1,EGFR,BAX,CXCL10,CXCL8,CXCL11,F2,CASP3,NOS2,FN1,PTGS2,JUN,MMP9,PLAU,PCNA,PRKCD,NFE2L2,BCL2,RELA,IL6,TNF,IL10,HIF1A,VEGFA,MYC
GO:0009628	Response to abiotic stimulus	25	1147	1.01	1.89e-17	9606.ENSP00000219070,9606.ENSP00000229795,9606.ENSP00000245414,9606.ENSP00000263339,9606.ENSP00000263341,9606.ENSP00000264832,9606.ENSP00000269305,9606.ENSP00000270142,9606.ENSP00000275493,9606.ENSP00000293288,9606.ENSP00000305651,9606.ENSP00000311032,9606.ENSP00000318585,9606.ENSP00000327251,9606.ENSP00000356438,9606.ENSP00000360266,9606.ENSP00000361850,9606.ENSP00000368458,9606.ENSP00000380252,…	MMP2,MAPK14,IRF1,IL1A,IL1B,ICAM1,TP53,SOD1,EGFR,BAX,CXCL10,CASP3,BACE1,NOS2,PTGS2,JUN,PLAU,PCNA,NFE2L2,BCL2,RELA,TNF,HIF1A,VEGFA,MYC	IL2,IFNG,MAPK14,AHR,IRF1,IL1A,IL1B,HERC5,ICAM1,TP53,SOD1,EGFR,BAX,CXCL10,CXCL8,F2,CASP3,BACE1,NOS2,FN1,PTGS2,JUN,MMP9,PLAU,PCNA,PRKCD,NFE2L2,BCL2,RELA,IL6,TNF,IL10,HIF1A,SOD2,VEGFA,MYC
GO:0002682	Regulation of immune system process	27	1514	0.92	3.15e-17	9606.ENSP00000226730,9606.ENSP00000229135,9606.ENSP00000229795,9606.ENSP00000242057,9606.ENSP00000245414,9606.ENSP00000263088,9606.ENSP00000263341,9606.ENSP00000264350,9606.ENSP00000264832,9606.ENSP00000270142,9606.ENSP00000293288,9606.ENSP00000305651,9606.ENSP00000306512,9606.ENSP00000308541,9606.ENSP00000311032,9606.ENSP00000327251,9606.ENSP00000360266,9606.ENSP00000378217,9606.ENSP00000380252,…	IL2,IFNG,MAPK14,AHR,IRF1,PLD2,IL1B,HERC5,ICAM1,SOD1,BAX,CXCL10,CXCL8,F2,CASP3,NOS2,JUN,PRKCD,NFE2L2,BCL2,RELA,IL6,TNF,IL10,HIF1A,VEGFA,MYC	MMP2,IL2,IFNG,MAPK14,AHR,IRF1,IL1A,IL1B,ICAM1,TP53,SOD1,EGFR,BAX,CXCL10,CXCL8,CXCL11,CASP3,BACE1,NOS2,FN1,PTGS2,JUN,MMP9,PRKCD,NFE2L2,BCL2,RELA,IL6,TNF,IL10,HIF1A,SOD2,DUOX2,VEGFA,MYC
GO:2000147	Positive regulation of cell motility	20	547	1.23	3.15e-17	9606.ENSP00000229135,9606.ENSP00000229795,9606.ENSP00000263341,9606.ENSP00000264832,9606.ENSP00000275493,9606.ENSP00000305651,9606.ENSP00000306512,9606.ENSP00000346839,9606.ENSP00000356438,9606.ENSP00000360266,9606.ENSP00000361405,9606.ENSP00000361850,9606.ENSP00000380252,9606.ENSP00000381185,9606.ENSP00000385675,9606.ENSP00000398698,9606.ENSP00000437955,9606.ENSP00000446252,9606.ENSP00000475084,…	IFNG,MAPK14,IL1B,ICAM1,EGFR,CXCL10,CXCL8,FN1,PTGS2,JUN,MMP9,PLAU,NFE2L2,BCL2,IL6,TNF,HIF1A,SOD2,DUOX2,VEGFA	MMP2,IL2,MAPK14,CTSD,AHR,PLD2,IL1B,HERC5,TP53,SOD1,EGFR,BAX,CXCL8,F2,PRSS1,CASP3,BACE1,NOS2,FN1,PTGS2,JUN,MMP9,PLAU,PCNA,PRKCD,NFE2L2,BCL2,RELA,IL6,TNF,IL10,HIF1A,SOD2,DUOX2,MYC
GO:2000377	Regulation of reactive oxygen species metabolic process	15	188	1.57	5.61e-17	9606.ENSP00000229135,9606.ENSP00000229795,9606.ENSP00000263341,9606.ENSP00000264832,9606.ENSP00000269305,9606.ENSP00000270142,9606.ENSP00000275493,9606.ENSP00000308541,9606.ENSP00000356438,9606.ENSP00000378217,9606.ENSP00000380252,9606.ENSP00000381185,9606.ENSP00000398698,9606.ENSP00000412237,9606.ENSP00000437955	IFNG,MAPK14,IL1B,ICAM1,TP53,SOD1,EGFR,F2,PTGS2,PRKCD,NFE2L2,BCL2,TNF,IL10,HIF1A	MMP2,IL2,IFNG,MAPK14,IRF1,PLD2,IL1A,IL1B,ICAM1,TP53,SOD1,EGFR,BAX,CXCL10,CXCL8,CXCL11,F2,CASP3,NOS2,FN1,PTGS2,JUN,MMP9,PRKCD,BCL2,RELA,IL6,TNF,IL10,HIF1A,SOD2,DUOX2,VEGFA,MYC
GO:0042221	Response to chemical	37	4333	0.6	1.19e-16	9606.ENSP00000219070,9606.ENSP00000226730,9606.ENSP00000229135,9606.ENSP00000229795,9606.ENSP00000242057,9606.ENSP00000245414,9606.ENSP00000263339,9606.ENSP00000263341,9606.ENSP00000264832,9606.ENSP00000269305,9606.ENSP00000270142,9606.ENSP00000275493,9606.ENSP00000293288,9606.ENSP00000305651,9606.ENSP00000306512,9606.ENSP00000306884,9606.ENSP00000311032,9606.ENSP00000318585,9606.ENSP00000327251,…	MMP2,IL2,IFNG,MAPK14,AHR,IRF1,IL1A,IL1B,ICAM1,TP53,SOD1,EGFR,BAX,CXCL10,CXCL8,CXCL11,CASP3,BACE1,NOS2,FN1,PTGS2,JUN,MMP9,PLAU,PCNA,PRKCD,NFE2L2,BCL2,RELA,IL6,TNF,IL10,HIF1A,SOD2,DUOX2,VEGFA,MYC	IL2,IFNG,MAPK14,CTSD,AHR,IRF1,IL1A,IL1B,HERC5,ICAM1,TP53,SOD1,EGFR,BAX,CXCL10,F2,CASP3,NOS2,FN1,PTGS2,JUN,MMP9,PCNA,PRKCD,NFE2L2,BCL2,RELA,IL6,TNF,IL10,HIF1A,SOD2,VEGFA,MYC
GO:0002376	Immune system process	31	2481	0.76	1.26e-16	9606.ENSP00000226730,9606.ENSP00000229135,9606.ENSP00000229795,9606.ENSP00000236671,9606.ENSP00000245414,9606.ENSP00000263088,9606.ENSP00000263339,9606.ENSP00000263341,9606.ENSP00000264350,9606.ENSP00000264832,9606.ENSP00000269305,9606.ENSP00000270142,9606.ENSP00000293288,9606.ENSP00000305651,9606.ENSP00000306512,9606.ENSP00000306884,9606.ENSP00000308541,9606.ENSP00000311032,9606.ENSP00000327251,…	IL2,IFNG,MAPK14,CTSD,IRF1,PLD2,IL1A,IL1B,HERC5,ICAM1,TP53,SOD1,BAX,CXCL10,CXCL8,CXCL11,F2,CASP3,NOS2,FN1,JUN,MMP9,PLAU,PRKCD,BCL2,RELA,IL6,TNF,IL10,HIF1A,VEGFA	MMP2,IL2,IFNG,MAPK14,AHR,IRF1,IL1A,IL1B,ICAM1,TP53,SOD1,EGFR,BAX,CXCL10,CXCL8,F2,CASP3,FN1,PTGS2,JUN,MMP9,PCNA,PRKCD,NFE2L2,BCL2,RELA,IL6,TNF,IL10,HIF1A,SOD2,DUOX2,VEGFA,MYC
GO:0032879	Regulation of localization	32	2740	0.74	1.26e-16	9606.ENSP00000226730,9606.ENSP00000229135,9606.ENSP00000229795,9606.ENSP00000236671,9606.ENSP00000263339,9606.ENSP00000263341,9606.ENSP00000264832,9606.ENSP00000269305,9606.ENSP00000270142,9606.ENSP00000275493,9606.ENSP00000293288,9606.ENSP00000305651,9606.ENSP00000306512,9606.ENSP00000306884,9606.ENSP00000308541,9606.ENSP00000318585,9606.ENSP00000327251,9606.ENSP00000346839,9606.ENSP00000356438,…	IL2,IFNG,MAPK14,CTSD,IL1A,IL1B,ICAM1,TP53,SOD1,EGFR,BAX,CXCL10,CXCL8,CXCL11,F2,BACE1,NOS2,FN1,PTGS2,JUN,MMP9,PLAU,PRKCD,NFE2L2,BCL2,IL6,TNF,IL10,HIF1A,SOD2,DUOX2,VEGFA	IL2,IFNG,MAPK14,CTSD,AHR,IRF1,IL1A,IL1B,HERC5,ICAM1,TP53,SOD1,EGFR,BAX,CXCL10,F2,CASP3,NOS2,FN1,PTGS2,JUN,MMP9,PCNA,PRKCD,NFE2L2,BCL2,RELA,IL6,TNF,IL10,HIF1A,SOD2,VEGFA,MYC
GO:0006952	Defense response	25	1296	0.95	2.17e-16	9606.ENSP00000229135,9606.ENSP00000245414,9606.ENSP00000263339,9606.ENSP00000263341,9606.ENSP00000264350,9606.ENSP00000264832,9606.ENSP00000269305,9606.ENSP00000275493,9606.ENSP00000305651,9606.ENSP00000306512,9606.ENSP00000306884,9606.ENSP00000308541,9606.ENSP00000327251,9606.ENSP00000346839,9606.ENSP00000356438,9606.ENSP00000360266,9606.ENSP00000378217,9606.ENSP00000380252,9606.ENSP00000381185,…	IFNG,IRF1,IL1A,IL1B,HERC5,ICAM1,TP53,EGFR,CXCL10,CXCL8,CXCL11,F2,NOS2,FN1,PTGS2,JUN,PRKCD,NFE2L2,BCL2,RELA,IL6,TNF,IL10,HIF1A,DUOX2	IL2,IFNG,MAPK14,CTSD,AHR,IRF1,IL1A,IL1B,HERC5,ICAM1,TP53,SOD1,EGFR,BAX,CXCL10,F2,CASP3,NOS2,FN1,PTGS2,JUN,MMP9,PCNA,PRKCD,NFE2L2,BCL2,RELA,IL6,TNF,IL10,HIF1A,SOD2,VEGFA,MYC
GO:0030335	Positive regulation of cell migration	19	522	1.23	2.6e-16	9606.ENSP00000229135,9606.ENSP00000229795,9606.ENSP00000263341,9606.ENSP00000264832,9606.ENSP00000275493,9606.ENSP00000305651,9606.ENSP00000306512,9606.ENSP00000346839,9606.ENSP00000356438,9606.ENSP00000360266,9606.ENSP00000361405,9606.ENSP00000361850,9606.ENSP00000380252,9606.ENSP00000381185,9606.ENSP00000385675,9606.ENSP00000398698,9606.ENSP00000437955,9606.ENSP00000446252,9606.ENSP00000478570	IFNG,MAPK14,IL1B,ICAM1,EGFR,CXCL10,CXCL8,FN1,PTGS2,JUN,MMP9,PLAU,NFE2L2,BCL2,IL6,TNF,HIF1A,SOD2,VEGFA	IL2,IFNG,MAPK14,CTSD,AHR,IRF1,IL1A,IL1B,HERC5,ICAM1,TP53,SOD1,EGFR,BAX,CXCL10,F2,CASP3,NOS2,FN1,PTGS2,JUN,MMP9,PCNA,PRKCD,NFE2L2,BCL2,RELA,IL6,TNF,IL10,HIF1A,SOD2,VEGFA,MYC
GO:0007165	Signal transduction	38	4876	0.56	2.8e-16	9606.ENSP00000219070,9606.ENSP00000226730,9606.ENSP00000229135,9606.ENSP00000229795,9606.ENSP00000242057,9606.ENSP00000245414,9606.ENSP00000263088,9606.ENSP00000263339,9606.ENSP00000263341,9606.ENSP00000264832,9606.ENSP00000269305,9606.ENSP00000270142,9606.ENSP00000275493,9606.ENSP00000293288,9606.ENSP00000305651,9606.ENSP00000306512,9606.ENSP00000306884,9606.ENSP00000308541,9606.ENSP00000311032,…	MMP2,IL2,IFNG,MAPK14,AHR,IRF1,PLD2,IL1A,IL1B,ICAM1,TP53,SOD1,EGFR,BAX,CXCL10,CXCL8,CXCL11,F2,CASP3,NOS2,FN1,PTGS2,JUN,MMP9,PLAU,PCNA,PRKCD,NFE2L2,BCL2,RELA,IL6,TNF,IL10,HIF1A,SOD2,DUOX2,VEGFA,MYC	IL2,IFNG,MAPK14,IRF1,IL1A,IL1B,ICAM1,TP53,SOD1,EGFR,BAX,CXCL10,CXCL11,F2,CASP3,BACE1,NOS2,FN1,PTGS2,JUN,PLAU,PCNA,PRKCD,NFE2L2,BCL2,IL6,TNF,IL10,HIF1A,SOD2,DUOX2,VEGFA,MYC
GO:0048583	Regulation of response to stimulus	36	4114	0.61	3.51e-16	9606.ENSP00000226730,9606.ENSP00000229135,9606.ENSP00000229795,9606.ENSP00000245414,9606.ENSP00000263088,9606.ENSP00000263339,9606.ENSP00000263341,9606.ENSP00000264350,9606.ENSP00000264832,9606.ENSP00000269305,9606.ENSP00000270142,9606.ENSP00000275493,9606.ENSP00000293288,9606.ENSP00000305651,9606.ENSP00000306512,9606.ENSP00000308541,9606.ENSP00000318585,9606.ENSP00000327251,9606.ENSP00000346839,…	IL2,IFNG,MAPK14,IRF1,PLD2,IL1A,IL1B,HERC5,ICAM1,TP53,SOD1,EGFR,BAX,CXCL10,CXCL8,F2,BACE1,NOS2,FN1,PTGS2,JUN,MMP9,PLAU,PCNA,PRKCD,NFE2L2,BCL2,RELA,IL6,TNF,IL10,HIF1A,SOD2,DUOX2,VEGFA,MYC	MMP2,IL2,MAPK14,CTSD,PLD2,IL1B,HERC5,TP53,SOD1,EGFR,BAX,CXCL8,F2,PRSS1,CASP3,BACE1,NOS2,FN1,PTGS2,JUN,MMP9,PLAU,PCNA,PRKCD,NFE2L2,BCL2,RELA,IL6,TNF,IL10,HIF1A,DUOX2,MYC
GO:0044419	Interspecies interaction between organisms	28	1899	0.84	3.76e-16	9606.ENSP00000229135,9606.ENSP00000229795,9606.ENSP00000245414,9606.ENSP00000263339,9606.ENSP00000263341,9606.ENSP00000264350,9606.ENSP00000264832,9606.ENSP00000269305,9606.ENSP00000275493,9606.ENSP00000293288,9606.ENSP00000305651,9606.ENSP00000306512,9606.ENSP00000306884,9606.ENSP00000308541,9606.ENSP00000311032,9606.ENSP00000327251,9606.ENSP00000346839,9606.ENSP00000356438,9606.ENSP00000360266,…	IFNG,MAPK14,IRF1,IL1A,IL1B,HERC5,ICAM1,TP53,EGFR,BAX,CXCL10,CXCL8,CXCL11,F2,CASP3,NOS2,FN1,PTGS2,JUN,PCNA,PRKCD,NFE2L2,BCL2,RELA,IL6,TNF,IL10,DUOX2	IL2,IFNG,MAPK14,CTSD,IL1A,IL1B,ICAM1,TP53,SOD1,EGFR,BAX,CXCL10,CXCL8,CXCL11,F2,BACE1,NOS2,FN1,PTGS2,JUN,MMP9,PLAU,PRKCD,NFE2L2,BCL2,IL6,TNF,IL10,HIF1A,SOD2,DUOX2,VEGFA
GO:0062197	Cellular response to chemical stress	16	293	1.41	5.99e-16	9606.ENSP00000219070,9606.ENSP00000269305,9606.ENSP00000270142,9606.ENSP00000275493,9606.ENSP00000311032,9606.ENSP00000356438,9606.ENSP00000360266,9606.ENSP00000361405,9606.ENSP00000368458,9606.ENSP00000378217,9606.ENSP00000380252,9606.ENSP00000381185,9606.ENSP00000384273,9606.ENSP00000385675,9606.ENSP00000437955,9606.ENSP00000446252	MMP2,TP53,SOD1,EGFR,CASP3,PTGS2,JUN,MMP9,PCNA,PRKCD,NFE2L2,BCL2,RELA,IL6,HIF1A,SOD2	IL2,IFNG,MAPK14,IRF1,IL1A,IL1B,HERC5,ICAM1,TP53,SOD1,EGFR,BAX,CXCL10,CXCL8,F2,NOS2,FN1,PTGS2,JUN,MMP9,PLAU,PRKCD,NFE2L2,BCL2,RELA,IL6,TNF,IL10,HIF1A,SOD2,VEGFA,MYC
GO:0048522	Positive regulation of cellular process	39	5579	0.51	1.37e-15	9606.ENSP00000219070,9606.ENSP00000226730,9606.ENSP00000229135,9606.ENSP00000229795,9606.ENSP00000236671,9606.ENSP00000242057,9606.ENSP00000245414,9606.ENSP00000263339,9606.ENSP00000263341,9606.ENSP00000264832,9606.ENSP00000269305,9606.ENSP00000270142,9606.ENSP00000275493,9606.ENSP00000293288,9606.ENSP00000305651,9606.ENSP00000306512,9606.ENSP00000306884,9606.ENSP00000308541,9606.ENSP00000311032,…	MMP2,IL2,IFNG,MAPK14,CTSD,AHR,IRF1,IL1A,IL1B,ICAM1,TP53,SOD1,EGFR,BAX,CXCL10,CXCL8,CXCL11,F2,CASP3,BACE1,NOS2,FN1,PTGS2,JUN,MMP9,PLAU,PCNA,PRKCD,NFE2L2,BCL2,RELA,IL6,TNF,IL10,HIF1A,SOD2,DUOX2,VEGFA,MYC	IL2,IFNG,MAPK14,CTSD,AHR,IRF1,IL1A,IL1B,ICAM1,TP53,SOD1,EGFR,BAX,CXCL10,F2,CASP3,NOS2,FN1,PTGS2,JUN,MMP9,PCNA,PRKCD,NFE2L2,BCL2,RELA,IL6,TNF,IL10,HIF1A,VEGFA,MYC
GO:0048518	Positive regulation of biological process	40	6112	0.48	1.39e-15	9606.ENSP00000219070,9606.ENSP00000226730,9606.ENSP00000229135,9606.ENSP00000229795,9606.ENSP00000236671,9606.ENSP00000242057,9606.ENSP00000245414,9606.ENSP00000263088,9606.ENSP00000263339,9606.ENSP00000263341,9606.ENSP00000264832,9606.ENSP00000269305,9606.ENSP00000270142,9606.ENSP00000275493,9606.ENSP00000293288,9606.ENSP00000305651,9606.ENSP00000306512,9606.ENSP00000306884,9606.ENSP00000308541,…	MMP2,IL2,IFNG,MAPK14,CTSD,AHR,IRF1,PLD2,IL1A,IL1B,ICAM1,TP53,SOD1,EGFR,BAX,CXCL10,CXCL8,CXCL11,F2,CASP3,BACE1,NOS2,FN1,PTGS2,JUN,MMP9,PLAU,PCNA,PRKCD,NFE2L2,BCL2,RELA,IL6,TNF,IL10,HIF1A,SOD2,DUOX2,VEGFA,MYC	IL2,IFNG,MAPK14,CTSD,AHR,IRF1,IL1A,IL1B,ICAM1,TP53,SOD1,EGFR,BAX,CXCL10,F2,CASP3,NOS2,FN1,PTGS2,JUN,MMP9,PCNA,PRKCD,NFE2L2,BCL2,RELA,IL6,TNF,IL10,HIF1A,VEGFA,MYC
GO:0006979	Response to oxidative stress	17	393	1.3	1.54e-15	9606.ENSP00000219070,9606.ENSP00000269305,9606.ENSP00000270142,9606.ENSP00000275493,9606.ENSP00000311032,9606.ENSP00000356438,9606.ENSP00000360266,9606.ENSP00000361405,9606.ENSP00000368458,9606.ENSP00000378217,9606.ENSP00000380252,9606.ENSP00000381185,9606.ENSP00000384273,9606.ENSP00000385675,9606.ENSP00000437955,9606.ENSP00000446252,9606.ENSP00000475084	MMP2,TP53,SOD1,EGFR,CASP3,PTGS2,JUN,MMP9,PCNA,PRKCD,NFE2L2,BCL2,RELA,IL6,HIF1A,SOD2,DUOX2	IL2,IFNG,MAPK14,AHR,IRF1,IL1A,IL1B,ICAM1,TP53,SOD1,EGFR,BAX,CXCL10,CXCL8,F2,CASP3,FN1,PTGS2,JUN,MMP9,PCNA,PRKCD,NFE2L2,BCL2,RELA,IL6,TNF,IL10,HIF1A,SOD2,VEGFA,MYC
GO:0048584	Positive regulation of response to stimulus	29	2257	0.78	1.9e-15	9606.ENSP00000226730,9606.ENSP00000229135,9606.ENSP00000229795,9606.ENSP00000263088,9606.ENSP00000263339,9606.ENSP00000263341,9606.ENSP00000264832,9606.ENSP00000269305,9606.ENSP00000270142,9606.ENSP00000275493,9606.ENSP00000293288,9606.ENSP00000305651,9606.ENSP00000306512,9606.ENSP00000308541,9606.ENSP00000356438,9606.ENSP00000360266,9606.ENSP00000361405,9606.ENSP00000368458,9606.ENSP00000378217,…	IL2,IFNG,MAPK14,PLD2,IL1A,IL1B,ICAM1,TP53,SOD1,EGFR,BAX,CXCL10,CXCL8,F2,PTGS2,JUN,MMP9,PCNA,PRKCD,NFE2L2,BCL2,RELA,IL6,TNF,IL10,HIF1A,DUOX2,VEGFA,MYC	MMP2,IL2,IFNG,MAPK14,AHR,IRF1,IL1A,IL1B,ICAM1,TP53,SOD1,EGFR,BAX,CXCL10,CXCL8,F2,CASP3,FN1,PTGS2,JUN,MMP9,PCNA,NFE2L2,BCL2,RELA,IL6,TNF,IL10,HIF1A,DUOX2,VEGFA,MYC
GO:2000379	Positive regulation of reactive oxygen species metabolic process	12	103	1.73	3.94e-15	9606.ENSP00000229135,9606.ENSP00000229795,9606.ENSP00000263341,9606.ENSP00000264832,9606.ENSP00000269305,9606.ENSP00000270142,9606.ENSP00000275493,9606.ENSP00000308541,9606.ENSP00000356438,9606.ENSP00000378217,9606.ENSP00000380252,9606.ENSP00000398698	IFNG,MAPK14,IL1B,ICAM1,TP53,SOD1,EGFR,F2,PTGS2,PRKCD,NFE2L2,TNF	MMP2,IL2,MAPK14,AHR,PLD2,IL1B,HERC5,TP53,SOD1,EGFR,BAX,CXCL8,F2,PRSS1,CASP3,BACE1,NOS2,FN1,PTGS2,JUN,PCNA,PRKCD,NFE2L2,BCL2,RELA,IL6,TNF,IL10,HIF1A,SOD2,DUOX2,MYC
GO:0006954	Inflammatory response	18	515	1.21	4.18e-15	9606.ENSP00000229135,9606.ENSP00000263339,9606.ENSP00000263341,9606.ENSP00000264832,9606.ENSP00000275493,9606.ENSP00000305651,9606.ENSP00000306512,9606.ENSP00000306884,9606.ENSP00000308541,9606.ENSP00000327251,9606.ENSP00000346839,9606.ENSP00000356438,9606.ENSP00000360266,9606.ENSP00000380252,9606.ENSP00000384273,9606.ENSP00000385675,9606.ENSP00000398698,9606.ENSP00000437955	IFNG,IL1A,IL1B,ICAM1,EGFR,CXCL10,CXCL8,CXCL11,F2,NOS2,FN1,PTGS2,JUN,NFE2L2,RELA,IL6,TNF,HIF1A	MMP2,IL2,IFNG,MAPK14,IRF1,IL1A,IL1B,ICAM1,TP53,SOD1,CXCL10,CXCL8,CXCL11,CASP3,NOS2,FN1,PTGS2,JUN,MMP9,PRKCD,NFE2L2,BCL2,RELA,IL6,TNF,IL10,HIF1A,SOD2,DUOX2,VEGFA,MYC
GO:0032101	Regulation of response to external stimulus	22	1013	1.01	4.93e-15	9606.ENSP00000226730,9606.ENSP00000229135,9606.ENSP00000229795,9606.ENSP00000245414,9606.ENSP00000263341,9606.ENSP00000264350,9606.ENSP00000270142,9606.ENSP00000275493,9606.ENSP00000305651,9606.ENSP00000306512,9606.ENSP00000308541,9606.ENSP00000318585,9606.ENSP00000327251,9606.ENSP00000356438,9606.ENSP00000361850,9606.ENSP00000378217,9606.ENSP00000380252,9606.ENSP00000384273,9606.ENSP00000385675,…	IL2,IFNG,MAPK14,IRF1,IL1B,HERC5,SOD1,EGFR,CXCL10,CXCL8,F2,BACE1,NOS2,PTGS2,PLAU,PRKCD,NFE2L2,RELA,IL6,TNF,IL10,VEGFA	MMP2,IL2,IFNG,MAPK14,AHR,IRF1,IL1A,IL1B,TP53,EGFR,BAX,CXCL10,CXCL8,CXCL11,F2,CASP3,NOS2,FN1,PTGS2,JUN,MMP9,PLAU,BCL2,RELA,IL6,TNF,IL10,HIF1A,SOD2,VEGFA,MYC
GO:0051239	Regulation of multicellular organismal process	32	3227	0.66	1.06e-14	9606.ENSP00000226730,9606.ENSP00000229135,9606.ENSP00000229795,9606.ENSP00000245414,9606.ENSP00000263339,9606.ENSP00000263341,9606.ENSP00000264350,9606.ENSP00000264832,9606.ENSP00000269305,9606.ENSP00000270142,9606.ENSP00000275493,9606.ENSP00000293288,9606.ENSP00000305651,9606.ENSP00000306512,9606.ENSP00000308541,9606.ENSP00000327251,9606.ENSP00000346839,9606.ENSP00000356438,9606.ENSP00000360266,…	IL2,IFNG,MAPK14,IRF1,IL1A,IL1B,HERC5,ICAM1,TP53,SOD1,EGFR,BAX,CXCL10,CXCL8,F2,NOS2,FN1,PTGS2,JUN,MMP9,PLAU,PRKCD,NFE2L2,BCL2,RELA,IL6,TNF,IL10,HIF1A,SOD2,VEGFA,MYC	IL2,IFNG,MAPK14,CTSD,IRF1,PLD2,IL1A,IL1B,HERC5,ICAM1,TP53,SOD1,BAX,CXCL10,CXCL8,CXCL11,F2,CASP3,NOS2,FN1,JUN,MMP9,PLAU,PRKCD,BCL2,RELA,IL6,TNF,IL10,HIF1A,VEGFA
GO:0051173	Positive regulation of nitrogen compound metabolic process	32	3239	0.66	1.16e-14	9606.ENSP00000226730,9606.ENSP00000229135,9606.ENSP00000229795,9606.ENSP00000236671,9606.ENSP00000242057,9606.ENSP00000245414,9606.ENSP00000263339,9606.ENSP00000263341,9606.ENSP00000264832,9606.ENSP00000269305,9606.ENSP00000270142,9606.ENSP00000275493,9606.ENSP00000293288,9606.ENSP00000305651,9606.ENSP00000308541,9606.ENSP00000311032,9606.ENSP00000327251,9606.ENSP00000346839,9606.ENSP00000356438,…	IL2,IFNG,MAPK14,CTSD,AHR,IRF1,IL1A,IL1B,ICAM1,TP53,SOD1,EGFR,BAX,CXCL10,F2,CASP3,NOS2,FN1,PTGS2,JUN,MMP9,PCNA,PRKCD,NFE2L2,BCL2,RELA,IL6,TNF,IL10,HIF1A,VEGFA,MYC	IL2,IFNG,MAPK14,IRF1,IL1A,IL1B,ICAM1,TP53,SOD1,EGFR,BAX,CXCL8,F2,BACE1,NOS2,FN1,PTGS2,JUN,MMP9,PLAU,PRKCD,NFE2L2,BCL2,RELA,IL6,TNF,IL10,HIF1A,SOD2,VEGFA,MYC
GO:0051240	Positive regulation of multicellular organismal process	26	1770	0.84	1.31e-14	9606.ENSP00000226730,9606.ENSP00000229135,9606.ENSP00000229795,9606.ENSP00000245414,9606.ENSP00000263339,9606.ENSP00000263341,9606.ENSP00000264832,9606.ENSP00000270142,9606.ENSP00000275493,9606.ENSP00000293288,9606.ENSP00000306512,9606.ENSP00000308541,9606.ENSP00000346839,9606.ENSP00000356438,9606.ENSP00000360266,9606.ENSP00000361405,9606.ENSP00000380252,9606.ENSP00000381185,9606.ENSP00000384273,…	IL2,IFNG,MAPK14,IRF1,IL1A,IL1B,ICAM1,SOD1,EGFR,BAX,CXCL8,F2,FN1,PTGS2,JUN,MMP9,NFE2L2,BCL2,RELA,IL6,TNF,IL10,HIF1A,SOD2,VEGFA,MYC	IL2,IFNG,MAPK14,IRF1,IL1A,IL1B,ICAM1,TP53,SOD1,EGFR,BAX,CXCL8,F2,BACE1,NOS2,FN1,PTGS2,JUN,MMP9,PLAU,PRKCD,NFE2L2,BCL2,RELA,IL6,TNF,IL10,HIF1A,SOD2,VEGFA,MYC
GO:0051050	Positive regulation of transport	21	923	1.03	1.36e-14	9606.ENSP00000226730,9606.ENSP00000229135,9606.ENSP00000229795,9606.ENSP00000263339,9606.ENSP00000263341,9606.ENSP00000269305,9606.ENSP00000270142,9606.ENSP00000275493,9606.ENSP00000293288,9606.ENSP00000305651,9606.ENSP00000306884,9606.ENSP00000308541,9606.ENSP00000356438,9606.ENSP00000378217,9606.ENSP00000380252,9606.ENSP00000381185,9606.ENSP00000385675,9606.ENSP00000398698,9606.ENSP00000412237,…	IL2,IFNG,MAPK14,IL1A,IL1B,TP53,SOD1,EGFR,BAX,CXCL10,CXCL11,F2,PTGS2,PRKCD,NFE2L2,BCL2,IL6,TNF,IL10,HIF1A,VEGFA	IL2,IFNG,MAPK14,CTSD,AHR,IRF1,IL1A,IL1B,ICAM1,TP53,SOD1,EGFR,BAX,CXCL10,F2,CASP3,FN1,PTGS2,JUN,MMP9,PCNA,PRKCD,NFE2L2,BCL2,RELA,IL6,TNF,IL10,HIF1A,VEGFA,MYC
GO:0051707	Response to other organism	23	1256	0.93	2.24e-14	9606.ENSP00000229135,9606.ENSP00000229795,9606.ENSP00000245414,9606.ENSP00000263339,9606.ENSP00000263341,9606.ENSP00000264350,9606.ENSP00000264832,9606.ENSP00000269305,9606.ENSP00000305651,9606.ENSP00000306512,9606.ENSP00000306884,9606.ENSP00000308541,9606.ENSP00000311032,9606.ENSP00000327251,9606.ENSP00000356438,9606.ENSP00000360266,9606.ENSP00000378217,9606.ENSP00000381185,9606.ENSP00000384273,…	IFNG,MAPK14,IRF1,IL1A,IL1B,HERC5,ICAM1,TP53,CXCL10,CXCL8,CXCL11,F2,CASP3,NOS2,PTGS2,JUN,PRKCD,BCL2,RELA,IL6,TNF,IL10,DUOX2	MMP2,IL2,IFNG,MAPK14,AHR,IRF1,IL1B,ICAM1,TP53,SOD1,EGFR,BAX,CXCL10,CXCL8,F2,CASP3,FN1,PTGS2,JUN,MMP9,PCNA,NFE2L2,BCL2,RELA,IL6,TNF,IL10,HIF1A,DUOX2,VEGFA,MYC
GO:0048585	Negative regulation of response to stimulus	25	1636	0.85	2.93e-14	9606.ENSP00000226730,9606.ENSP00000229795,9606.ENSP00000263339,9606.ENSP00000263341,9606.ENSP00000264832,9606.ENSP00000269305,9606.ENSP00000270142,9606.ENSP00000275493,9606.ENSP00000293288,9606.ENSP00000306512,9606.ENSP00000308541,9606.ENSP00000318585,9606.ENSP00000356438,9606.ENSP00000361405,9606.ENSP00000361850,9606.ENSP00000378217,9606.ENSP00000380252,9606.ENSP00000381185,9606.ENSP00000384273,…	IL2,MAPK14,IL1A,IL1B,ICAM1,TP53,SOD1,EGFR,BAX,CXCL8,F2,BACE1,PTGS2,MMP9,PLAU,PRKCD,NFE2L2,BCL2,RELA,IL6,TNF,IL10,HIF1A,SOD2,MYC	MMP2,IL2,IFNG,MAPK14,IRF1,IL1A,IL1B,ICAM1,TP53,SOD1,CXCL10,CXCL8,CXCL11,CASP3,NOS2,FN1,PTGS2,MMP9,PRKCD,NFE2L2,BCL2,RELA,IL6,TNF,IL10,HIF1A,SOD2,DUOX2,VEGFA,MYC
GO:0032496	Response to lipopolysaccharide	15	313	1.35	3.68e-14	9606.ENSP00000229795,9606.ENSP00000263339,9606.ENSP00000263341,9606.ENSP00000264832,9606.ENSP00000305651,9606.ENSP00000306512,9606.ENSP00000306884,9606.ENSP00000311032,9606.ENSP00000327251,9606.ENSP00000356438,9606.ENSP00000360266,9606.ENSP00000384273,9606.ENSP00000385675,9606.ENSP00000398698,9606.ENSP00000412237	MAPK14,IL1A,IL1B,ICAM1,CXCL10,CXCL8,CXCL11,CASP3,NOS2,PTGS2,JUN,RELA,IL6,TNF,IL10	MMP2,IL2,IFNG,MAPK14,AHR,IRF1,IL1B,ICAM1,TP53,SOD1,EGFR,BAX,CXCL10,CXCL8,F2,CASP3,FN1,PTGS2,JUN,MMP9,PCNA,NFE2L2,BCL2,RELA,IL6,TNF,IL10,HIF1A,VEGFA,MYC
GO:0009605	Response to external stimulus	28	2310	0.75	3.92e-14	9606.ENSP00000229135,9606.ENSP00000229795,9606.ENSP00000245414,9606.ENSP00000263339,9606.ENSP00000263341,9606.ENSP00000264350,9606.ENSP00000264832,9606.ENSP00000269305,9606.ENSP00000275493,9606.ENSP00000305651,9606.ENSP00000306512,9606.ENSP00000306884,9606.ENSP00000308541,9606.ENSP00000311032,9606.ENSP00000318585,9606.ENSP00000327251,9606.ENSP00000356438,9606.ENSP00000360266,9606.ENSP00000361850,…	IFNG,MAPK14,IRF1,IL1A,IL1B,HERC5,ICAM1,TP53,EGFR,CXCL10,CXCL8,CXCL11,F2,CASP3,BACE1,NOS2,PTGS2,JUN,PLAU,PRKCD,NFE2L2,BCL2,RELA,IL6,TNF,IL10,DUOX2,VEGFA	IL2,IFNG,MAPK14,AHR,IRF1,IL1A,IL1B,HERC5,ICAM1,TP53,SOD1,EGFR,CXCL10,F2,NOS2,FN1,PTGS2,JUN,PCNA,PRKCD,NFE2L2,BCL2,RELA,IL6,TNF,IL10,HIF1A,SOD2,VEGFA,MYC
GO:0034599	Cellular response to oxidative stress	14	244	1.43	4.12e-14	9606.ENSP00000219070,9606.ENSP00000269305,9606.ENSP00000270142,9606.ENSP00000275493,9606.ENSP00000360266,9606.ENSP00000361405,9606.ENSP00000368458,9606.ENSP00000378217,9606.ENSP00000380252,9606.ENSP00000381185,9606.ENSP00000384273,9606.ENSP00000385675,9606.ENSP00000437955,9606.ENSP00000446252	MMP2,TP53,SOD1,EGFR,JUN,MMP9,PCNA,PRKCD,NFE2L2,BCL2,RELA,IL6,HIF1A,SOD2	MMP2,IL2,MAPK14,CTSD,IL1B,HERC5,TP53,EGFR,BAX,CXCL8,F2,PRSS1,CASP3,BACE1,NOS2,FN1,PTGS2,JUN,MMP9,PLAU,PCNA,PRKCD,NFE2L2,BCL2,RELA,IL6,TNF,IL10,HIF1A,MYC
GO:0010243	Response to organonitrogen compound	21	987	1	4.34e-14	9606.ENSP00000219070,9606.ENSP00000229795,9606.ENSP00000242057,9606.ENSP00000263341,9606.ENSP00000264832,9606.ENSP00000269305,9606.ENSP00000270142,9606.ENSP00000275493,9606.ENSP00000311032,9606.ENSP00000318585,9606.ENSP00000356438,9606.ENSP00000360266,9606.ENSP00000361405,9606.ENSP00000368458,9606.ENSP00000378217,9606.ENSP00000380252,9606.ENSP00000384273,9606.ENSP00000385675,9606.ENSP00000398698,…	MMP2,MAPK14,AHR,IL1B,ICAM1,TP53,SOD1,EGFR,CASP3,BACE1,PTGS2,JUN,MMP9,PCNA,PRKCD,NFE2L2,RELA,IL6,TNF,IL10,DUOX2	MMP2,IL2,MAPK14,CTSD,IL1B,HERC5,TP53,SOD1,EGFR,BAX,F2,PRSS1,CASP3,BACE1,NOS2,FN1,PTGS2,JUN,MMP9,PLAU,PCNA,PRKCD,NFE2L2,BCL2,RELA,IL6,TNF,HIF1A,DUOX2,MYC
GO:0031325	Positive regulation of cellular metabolic process	32	3413	0.64	4.44e-14	9606.ENSP00000226730,9606.ENSP00000229135,9606.ENSP00000229795,9606.ENSP00000236671,9606.ENSP00000242057,9606.ENSP00000245414,9606.ENSP00000263339,9606.ENSP00000263341,9606.ENSP00000264832,9606.ENSP00000269305,9606.ENSP00000270142,9606.ENSP00000275493,9606.ENSP00000293288,9606.ENSP00000305651,9606.ENSP00000308541,9606.ENSP00000311032,9606.ENSP00000327251,9606.ENSP00000346839,9606.ENSP00000356438,…	IL2,IFNG,MAPK14,CTSD,AHR,IRF1,IL1A,IL1B,ICAM1,TP53,SOD1,EGFR,BAX,CXCL10,F2,CASP3,NOS2,FN1,PTGS2,JUN,MMP9,PCNA,PRKCD,NFE2L2,BCL2,RELA,IL6,TNF,IL10,HIF1A,VEGFA,MYC	MMP2,IL2,MAPK14,AHR,IL1A,IL1B,ICAM1,TP53,SOD1,EGFR,CXCL10,CXCL8,CXCL11,CASP3,BACE1,NOS2,PTGS2,JUN,MMP9,PCNA,PRKCD,NFE2L2,BCL2,RELA,IL6,TNF,IL10,SOD2,DUOX2
GO:2000026	Regulation of multicellular organismal development	27	2096	0.78	4.44e-14	9606.ENSP00000226730,9606.ENSP00000229135,9606.ENSP00000229795,9606.ENSP00000245414,9606.ENSP00000263339,9606.ENSP00000263341,9606.ENSP00000269305,9606.ENSP00000270142,9606.ENSP00000275493,9606.ENSP00000293288,9606.ENSP00000305651,9606.ENSP00000306512,9606.ENSP00000308541,9606.ENSP00000346839,9606.ENSP00000356438,9606.ENSP00000360266,9606.ENSP00000361405,9606.ENSP00000380252,9606.ENSP00000381185,…	IL2,IFNG,MAPK14,IRF1,IL1A,IL1B,TP53,SOD1,EGFR,BAX,CXCL10,CXCL8,F2,FN1,PTGS2,JUN,MMP9,NFE2L2,BCL2,RELA,IL6,TNF,IL10,HIF1A,SOD2,VEGFA,MYC	IL2,IFNG,MAPK14,PLD2,IL1A,IL1B,ICAM1,TP53,SOD1,EGFR,BAX,CXCL10,CXCL8,F2,PTGS2,JUN,MMP9,PCNA,PRKCD,NFE2L2,BCL2,RELA,IL6,TNF,IL10,HIF1A,DUOX2,VEGFA,MYC
GO:0065009	Regulation of molecular function	36	4913	0.53	8.02e-14	9606.ENSP00000226730,9606.ENSP00000229135,9606.ENSP00000229795,9606.ENSP00000236671,9606.ENSP00000242057,9606.ENSP00000245414,9606.ENSP00000263339,9606.ENSP00000263341,9606.ENSP00000264350,9606.ENSP00000264832,9606.ENSP00000269305,9606.ENSP00000270142,9606.ENSP00000275493,9606.ENSP00000293288,9606.ENSP00000305651,9606.ENSP00000306512,9606.ENSP00000306884,9606.ENSP00000308541,9606.ENSP00000311032,…	IL2,IFNG,MAPK14,CTSD,AHR,IRF1,IL1A,IL1B,HERC5,ICAM1,TP53,SOD1,EGFR,BAX,CXCL10,CXCL8,CXCL11,F2,CASP3,NOS2,FN1,PTGS2,JUN,MMP9,PLAU,PCNA,PRKCD,NFE2L2,BCL2,RELA,IL6,TNF,IL10,HIF1A,VEGFA,MYC	IL2,IFNG,MAPK14,IRF1,IL1A,IL1B,ICAM1,TP53,SOD1,EGFR,BAX,CXCL8,F2,FN1,PTGS2,JUN,MMP9,PLAU,PRKCD,NFE2L2,BCL2,RELA,IL6,TNF,IL10,HIF1A,SOD2,VEGFA,MYC
GO:0033554	Cellular response to stress	25	1725	0.83	8.36e-14	9606.ENSP00000219070,9606.ENSP00000229795,9606.ENSP00000263339,9606.ENSP00000264832,9606.ENSP00000269305,9606.ENSP00000270142,9606.ENSP00000275493,9606.ENSP00000293288,9606.ENSP00000305651,9606.ENSP00000306512,9606.ENSP00000311032,9606.ENSP00000356438,9606.ENSP00000360266,9606.ENSP00000361405,9606.ENSP00000368458,9606.ENSP00000378217,9606.ENSP00000380252,9606.ENSP00000381185,9606.ENSP00000384273,…	MMP2,MAPK14,IL1A,ICAM1,TP53,SOD1,EGFR,BAX,CXCL10,CXCL8,CASP3,PTGS2,JUN,MMP9,PCNA,PRKCD,NFE2L2,BCL2,RELA,IL6,TNF,HIF1A,SOD2,VEGFA,MYC	MMP2,IL2,MAPK14,CTSD,IL1B,HERC5,TP53,SOD1,EGFR,BAX,F2,PRSS1,CASP3,BACE1,NOS2,FN1,PTGS2,MMP9,PLAU,PCNA,PRKCD,NFE2L2,BCL2,RELA,IL6,TNF,HIF1A,DUOX2,MYC
GO:0000302	Response to reactive oxygen species	13	198	1.49	1.01e-13	9606.ENSP00000219070,9606.ENSP00000270142,9606.ENSP00000275493,9606.ENSP00000311032,9606.ENSP00000360266,9606.ENSP00000361405,9606.ENSP00000368458,9606.ENSP00000378217,9606.ENSP00000380252,9606.ENSP00000381185,9606.ENSP00000384273,9606.ENSP00000385675,9606.ENSP00000446252	MMP2,SOD1,EGFR,CASP3,JUN,MMP9,PCNA,PRKCD,NFE2L2,BCL2,RELA,IL6,SOD2	MMP2,IL2,MAPK14,CTSD,PLD2,IL1B,HERC5,TP53,EGFR,BAX,F2,PRSS1,CASP3,BACE1,NOS2,FN1,PTGS2,JUN,MMP9,PLAU,PCNA,PRKCD,NFE2L2,BCL2,RELA,IL6,TNF,HIF1A,MYC
GO:0010035	Response to inorganic substance	17	538	1.17	1.43e-13	9606.ENSP00000263339,9606.ENSP00000264832,9606.ENSP00000270142,9606.ENSP00000275493,9606.ENSP00000311032,9606.ENSP00000318585,9606.ENSP00000356438,9606.ENSP00000360266,9606.ENSP00000361405,9606.ENSP00000368458,9606.ENSP00000378217,9606.ENSP00000380252,9606.ENSP00000381185,9606.ENSP00000384273,9606.ENSP00000385675,9606.ENSP00000437955,9606.ENSP00000446252	IL1A,ICAM1,SOD1,EGFR,CASP3,BACE1,PTGS2,JUN,MMP9,PCNA,PRKCD,NFE2L2,BCL2,RELA,IL6,HIF1A,SOD2	MMP2,IL2,IFNG,IRF1,IL1A,IL1B,ICAM1,TP53,SOD1,CXCL10,CXCL8,CXCL11,CASP3,NOS2,FN1,PTGS2,MMP9,PRKCD,BCL2,RELA,IL6,TNF,IL10,HIF1A,SOD2,DUOX2,VEGFA,MYC
GO:0051049	Regulation of transport	25	1776	0.82	1.57e-13	9606.ENSP00000226730,9606.ENSP00000229135,9606.ENSP00000229795,9606.ENSP00000263339,9606.ENSP00000263341,9606.ENSP00000264832,9606.ENSP00000269305,9606.ENSP00000270142,9606.ENSP00000275493,9606.ENSP00000293288,9606.ENSP00000305651,9606.ENSP00000306884,9606.ENSP00000308541,9606.ENSP00000318585,9606.ENSP00000327251,9606.ENSP00000356438,9606.ENSP00000361405,9606.ENSP00000378217,9606.ENSP00000380252,…	IL2,IFNG,MAPK14,IL1A,IL1B,ICAM1,TP53,SOD1,EGFR,BAX,CXCL10,CXCL11,F2,BACE1,NOS2,PTGS2,MMP9,PRKCD,NFE2L2,BCL2,IL6,TNF,IL10,HIF1A,VEGFA	IL2,IFNG,CTSD,IL1A,IL1B,ICAM1,TP53,SOD1,EGFR,BAX,CXCL10,CASP3,BACE1,FN1,PTGS2,JUN,MMP9,PRKCD,NFE2L2,BCL2,RELA,IL6,TNF,IL10,HIF1A,SOD2,VEGFA,MYC
GO:0008284	Positive regulation of cell population proliferation	20	919	1.01	1.73e-13	9606.ENSP00000219070,9606.ENSP00000226730,9606.ENSP00000229135,9606.ENSP00000229795,9606.ENSP00000263341,9606.ENSP00000275493,9606.ENSP00000305651,9606.ENSP00000308541,9606.ENSP00000346839,9606.ENSP00000356438,9606.ENSP00000360266,9606.ENSP00000361405,9606.ENSP00000381185,9606.ENSP00000384273,9606.ENSP00000385675,9606.ENSP00000398698,9606.ENSP00000412237,9606.ENSP00000437955,9606.ENSP00000478570,…	MMP2,IL2,IFNG,MAPK14,IL1B,EGFR,CXCL10,F2,FN1,PTGS2,JUN,MMP9,BCL2,RELA,IL6,TNF,IL10,HIF1A,VEGFA,MYC	IFNG,MAPK14,IRF1,IL1A,IL1B,HERC5,ICAM1,TP53,EGFR,BAX,CXCL10,CXCL8,CXCL11,F2,CASP3,NOS2,FN1,PTGS2,JUN,PCNA,PRKCD,NFE2L2,BCL2,RELA,IL6,TNF,IL10,DUOX2
GO:0051241	Negative regulation of multicellular organismal process	22	1231	0.92	1.79e-13	9606.ENSP00000226730,9606.ENSP00000229135,9606.ENSP00000245414,9606.ENSP00000263341,9606.ENSP00000264350,9606.ENSP00000269305,9606.ENSP00000270142,9606.ENSP00000275493,9606.ENSP00000305651,9606.ENSP00000308541,9606.ENSP00000346839,9606.ENSP00000356438,9606.ENSP00000361405,9606.ENSP00000361850,9606.ENSP00000378217,9606.ENSP00000380252,9606.ENSP00000381185,9606.ENSP00000385675,9606.ENSP00000398698,…	IL2,IFNG,IRF1,IL1B,HERC5,TP53,SOD1,EGFR,CXCL10,F2,FN1,PTGS2,MMP9,PLAU,PRKCD,NFE2L2,BCL2,IL6,TNF,IL10,HIF1A,MYC	IFNG,MAPK14,IRF1,IL1A,IL1B,HERC5,ICAM1,TP53,EGFR,CXCL10,CXCL8,CXCL11,F2,CASP3,BACE1,NOS2,PTGS2,JUN,PLAU,PRKCD,NFE2L2,BCL2,RELA,IL6,TNF,IL10,DUOX2,VEGFA
GO:0001775	Cell activation	21	1075	0.96	1.91e-13	9606.ENSP00000226730,9606.ENSP00000229135,9606.ENSP00000229795,9606.ENSP00000236671,9606.ENSP00000245414,9606.ENSP00000263341,9606.ENSP00000264832,9606.ENSP00000269305,9606.ENSP00000275493,9606.ENSP00000293288,9606.ENSP00000305651,9606.ENSP00000306512,9606.ENSP00000308541,9606.ENSP00000360266,9606.ENSP00000361405,9606.ENSP00000361850,9606.ENSP00000378217,9606.ENSP00000381185,9606.ENSP00000385675,…	IL2,IFNG,MAPK14,CTSD,IRF1,IL1B,ICAM1,TP53,EGFR,BAX,CXCL10,CXCL8,F2,JUN,MMP9,PLAU,PRKCD,BCL2,IL6,TNF,IL10	IL2,IFNG,MAPK14,IRF1,IL1A,IL1B,ICAM1,TP53,SOD1,EGFR,BAX,CXCL10,CXCL8,F2,FN1,PTGS2,JUN,MMP9,NFE2L2,BCL2,RELA,IL6,TNF,IL10,HIF1A,SOD2,VEGFA,MYC
GO:0051716	Cellular response to stimulus	39	6489	0.45	2e-13	9606.ENSP00000219070,9606.ENSP00000226730,9606.ENSP00000229135,9606.ENSP00000229795,9606.ENSP00000242057,9606.ENSP00000245414,9606.ENSP00000263088,9606.ENSP00000263339,9606.ENSP00000263341,9606.ENSP00000264832,9606.ENSP00000269305,9606.ENSP00000270142,9606.ENSP00000275493,9606.ENSP00000293288,9606.ENSP00000305651,9606.ENSP00000306512,9606.ENSP00000306884,9606.ENSP00000308541,9606.ENSP00000311032,…	MMP2,IL2,IFNG,MAPK14,AHR,IRF1,PLD2,IL1A,IL1B,ICAM1,TP53,SOD1,EGFR,BAX,CXCL10,CXCL8,CXCL11,F2,CASP3,BACE1,NOS2,FN1,PTGS2,JUN,MMP9,PLAU,PCNA,PRKCD,NFE2L2,BCL2,RELA,IL6,TNF,IL10,HIF1A,SOD2,DUOX2,VEGFA,MYC	IL2,IFNG,MAPK14,CTSD,IL1B,HERC5,ICAM1,TP53,SOD1,EGFR,BAX,CXCL10,F2,CASP3,NOS2,FN1,PTGS2,JUN,MMP9,PRKCD,NFE2L2,BCL2,RELA,IL6,TNF,IL10,VEGFA,MYC
GO:0019220	Regulation of phosphate metabolic process	25	1816	0.81	2.36e-13	9606.ENSP00000226730,9606.ENSP00000229135,9606.ENSP00000229795,9606.ENSP00000263341,9606.ENSP00000264350,9606.ENSP00000264832,9606.ENSP00000269305,9606.ENSP00000270142,9606.ENSP00000275493,9606.ENSP00000293288,9606.ENSP00000305651,9606.ENSP00000308541,9606.ENSP00000311032,9606.ENSP00000327251,9606.ENSP00000346839,9606.ENSP00000356438,9606.ENSP00000360266,9606.ENSP00000361405,9606.ENSP00000378217,…	IL2,IFNG,MAPK14,IL1B,HERC5,ICAM1,TP53,SOD1,EGFR,BAX,CXCL10,F2,CASP3,NOS2,FN1,PTGS2,JUN,MMP9,PRKCD,BCL2,IL6,TNF,HIF1A,VEGFA,MYC	IL2,IFNG,MAPK14,AHR,IRF1,IL1B,HERC5,TP53,SOD1,EGFR,BAX,F2,CASP3,NOS2,FN1,PTGS2,JUN,MMP9,PCNA,PRKCD,BCL2,RELA,IL6,TNF,IL10,HIF1A,VEGFA,MYC
GO:0042325	Regulation of phosphorylation	24	1626	0.84	2.67e-13	9606.ENSP00000226730,9606.ENSP00000229135,9606.ENSP00000229795,9606.ENSP00000263341,9606.ENSP00000264350,9606.ENSP00000264832,9606.ENSP00000269305,9606.ENSP00000270142,9606.ENSP00000275493,9606.ENSP00000293288,9606.ENSP00000305651,9606.ENSP00000308541,9606.ENSP00000311032,9606.ENSP00000346839,9606.ENSP00000356438,9606.ENSP00000360266,9606.ENSP00000361405,9606.ENSP00000378217,9606.ENSP00000381185,…	IL2,IFNG,MAPK14,IL1B,HERC5,ICAM1,TP53,SOD1,EGFR,BAX,CXCL10,F2,CASP3,FN1,PTGS2,JUN,MMP9,PRKCD,BCL2,IL6,TNF,HIF1A,VEGFA,MYC	MMP2,IL2,IFNG,MAPK14,IRF1,IL1A,IL1B,ICAM1,TP53,SOD1,EGFR,BAX,F2,CASP3,FN1,PTGS2,JUN,MMP9,PCNA,PRKCD,NFE2L2,BCL2,RELA,IL6,TNF,IL10,HIF1A,VEGFA
GO:0071216	Cellular response to biotic stimulus	13	219	1.44	2.91e-13	9606.ENSP00000229795,9606.ENSP00000263339,9606.ENSP00000263341,9606.ENSP00000264832,9606.ENSP00000269305,9606.ENSP00000305651,9606.ENSP00000306512,9606.ENSP00000306884,9606.ENSP00000327251,9606.ENSP00000384273,9606.ENSP00000385675,9606.ENSP00000398698,9606.ENSP00000412237	MAPK14,IL1A,IL1B,ICAM1,TP53,CXCL10,CXCL8,CXCL11,NOS2,RELA,IL6,TNF,IL10	IL2,IFNG,MAPK14,AHR,IRF1,IL1A,IL1B,ICAM1,TP53,SOD1,EGFR,CXCL10,F2,NOS2,PTGS2,JUN,PCNA,PRKCD,NFE2L2,BCL2,RELA,IL6,TNF,IL10,HIF1A,SOD2,VEGFA,MYC
GO:0044093	Positive regulation of molecular function	25	1842	0.8	3.1e-13	9606.ENSP00000226730,9606.ENSP00000229135,9606.ENSP00000229795,9606.ENSP00000236671,9606.ENSP00000263341,9606.ENSP00000264832,9606.ENSP00000270142,9606.ENSP00000275493,9606.ENSP00000293288,9606.ENSP00000308541,9606.ENSP00000311032,9606.ENSP00000327251,9606.ENSP00000346839,9606.ENSP00000360266,9606.ENSP00000361405,9606.ENSP00000368458,9606.ENSP00000378217,9606.ENSP00000381185,9606.ENSP00000384273,…	IL2,IFNG,MAPK14,CTSD,IL1B,ICAM1,SOD1,EGFR,BAX,F2,CASP3,NOS2,FN1,JUN,MMP9,PCNA,PRKCD,BCL2,RELA,IL6,TNF,IL10,HIF1A,VEGFA,MYC	IL2,IFNG,MAPK14,IRF1,IL1B,HERC5,TP53,SOD1,EGFR,BAX,F2,NOS2,PTGS2,PLAU,PCNA,PRKCD,NFE2L2,BCL2,RELA,IL6,TNF,IL10,HIF1A,SOD2,DUOX2,VEGFA,MYC
GO:0001932	Regulation of protein phosphorylation	23	1459	0.87	3.53e-13	9606.ENSP00000226730,9606.ENSP00000229135,9606.ENSP00000229795,9606.ENSP00000263341,9606.ENSP00000264350,9606.ENSP00000264832,9606.ENSP00000269305,9606.ENSP00000270142,9606.ENSP00000275493,9606.ENSP00000293288,9606.ENSP00000305651,9606.ENSP00000308541,9606.ENSP00000311032,9606.ENSP00000346839,9606.ENSP00000356438,9606.ENSP00000360266,9606.ENSP00000361405,9606.ENSP00000378217,9606.ENSP00000381185,…	IL2,IFNG,MAPK14,IL1B,HERC5,ICAM1,TP53,SOD1,EGFR,BAX,CXCL10,F2,CASP3,FN1,PTGS2,JUN,MMP9,PRKCD,BCL2,IL6,TNF,VEGFA,MYC	IL2,IFNG,MAPK14,AHR,IRF1,PLD2,IL1B,HERC5,ICAM1,SOD1,BAX,CXCL10,CXCL8,F2,CASP3,NOS2,JUN,PRKCD,NFE2L2,BCL2,RELA,IL6,TNF,IL10,HIF1A,VEGFA,MYC
GO:0065008	Regulation of biological quality	33	4042	0.58	3.83e-13	9606.ENSP00000226730,9606.ENSP00000229135,9606.ENSP00000229795,9606.ENSP00000245414,9606.ENSP00000263339,9606.ENSP00000263341,9606.ENSP00000264832,9606.ENSP00000269305,9606.ENSP00000270142,9606.ENSP00000275493,9606.ENSP00000293288,9606.ENSP00000305651,9606.ENSP00000306884,9606.ENSP00000308541,9606.ENSP00000311032,9606.ENSP00000318585,9606.ENSP00000327251,9606.ENSP00000346839,9606.ENSP00000356438,…	IL2,IFNG,MAPK14,IRF1,IL1A,IL1B,ICAM1,TP53,SOD1,EGFR,BAX,CXCL10,CXCL11,F2,CASP3,BACE1,NOS2,FN1,PTGS2,JUN,PLAU,PCNA,PRKCD,NFE2L2,BCL2,IL6,TNF,IL10,HIF1A,SOD2,DUOX2,VEGFA,MYC	IL2,IFNG,MAPK14,IRF1,IL1A,IL1B,TP53,SOD1,EGFR,BAX,CXCL10,CXCL8,F2,FN1,PTGS2,JUN,MMP9,NFE2L2,BCL2,RELA,IL6,TNF,IL10,HIF1A,SOD2,VEGFA,MYC
GO:0033993	Response to lipid	19	858	1.01	7.28e-13	9606.ENSP00000229795,9606.ENSP00000242057,9606.ENSP00000263339,9606.ENSP00000263341,9606.ENSP00000264832,9606.ENSP00000275493,9606.ENSP00000305651,9606.ENSP00000306512,9606.ENSP00000306884,9606.ENSP00000311032,9606.ENSP00000327251,9606.ENSP00000356438,9606.ENSP00000360266,9606.ENSP00000368458,9606.ENSP00000381185,9606.ENSP00000384273,9606.ENSP00000385675,9606.ENSP00000398698,9606.ENSP00000412237	MAPK14,AHR,IL1A,IL1B,ICAM1,EGFR,CXCL10,CXCL8,CXCL11,CASP3,NOS2,PTGS2,JUN,PCNA,BCL2,RELA,IL6,TNF,IL10	IL2,IFNG,MAPK14,CTSD,IL1B,HERC5,ICAM1,TP53,SOD1,EGFR,BAX,CXCL10,F2,CASP3,FN1,PTGS2,JUN,MMP9,PRKCD,NFE2L2,BCL2,RELA,IL6,TNF,IL10,VEGFA,MYC
GO:0051247	Positive regulation of protein metabolic process	24	1715	0.81	7.94e-13	9606.ENSP00000226730,9606.ENSP00000229135,9606.ENSP00000229795,9606.ENSP00000236671,9606.ENSP00000263341,9606.ENSP00000264832,9606.ENSP00000269305,9606.ENSP00000270142,9606.ENSP00000275493,9606.ENSP00000293288,9606.ENSP00000308541,9606.ENSP00000311032,9606.ENSP00000346839,9606.ENSP00000356438,9606.ENSP00000360266,9606.ENSP00000361405,9606.ENSP00000378217,9606.ENSP00000380252,9606.ENSP00000381185,…	IL2,IFNG,MAPK14,CTSD,IL1B,ICAM1,TP53,SOD1,EGFR,BAX,F2,CASP3,FN1,PTGS2,JUN,MMP9,PRKCD,NFE2L2,BCL2,RELA,IL6,TNF,VEGFA,MYC	MMP2,IL2,IFNG,MAPK14,IRF1,IL1A,IL1B,ICAM1,TP53,SOD1,EGFR,BAX,F2,CASP3,FN1,PTGS2,JUN,MMP9,PCNA,NFE2L2,BCL2,RELA,IL6,TNF,IL10,HIF1A,VEGFA
GO:0050793	Regulation of developmental process	28	2648	0.69	8.63e-13	9606.ENSP00000226730,9606.ENSP00000229135,9606.ENSP00000229795,9606.ENSP00000245414,9606.ENSP00000263339,9606.ENSP00000263341,9606.ENSP00000264832,9606.ENSP00000269305,9606.ENSP00000270142,9606.ENSP00000275493,9606.ENSP00000293288,9606.ENSP00000305651,9606.ENSP00000306512,9606.ENSP00000308541,9606.ENSP00000346839,9606.ENSP00000356438,9606.ENSP00000360266,9606.ENSP00000361405,9606.ENSP00000380252,…	IL2,IFNG,MAPK14,IRF1,IL1A,IL1B,ICAM1,TP53,SOD1,EGFR,BAX,CXCL10,CXCL8,F2,FN1,PTGS2,JUN,MMP9,NFE2L2,BCL2,RELA,IL6,TNF,IL10,HIF1A,SOD2,VEGFA,MYC	IL2,IFNG,MAPK14,IRF1,IL1A,IL1B,ICAM1,SOD1,EGFR,BAX,CXCL8,F2,FN1,PTGS2,JUN,MMP9,NFE2L2,BCL2,RELA,IL6,TNF,IL10,HIF1A,SOD2,VEGFA,MYC
GO:0050896	Response to stimulus	41	8046	0.38	8.63e-13	9606.ENSP00000219070,9606.ENSP00000226730,9606.ENSP00000229135,9606.ENSP00000229795,9606.ENSP00000236671,9606.ENSP00000242057,9606.ENSP00000245414,9606.ENSP00000263088,9606.ENSP00000263339,9606.ENSP00000263341,9606.ENSP00000264350,9606.ENSP00000264832,9606.ENSP00000269305,9606.ENSP00000270142,9606.ENSP00000275493,9606.ENSP00000293288,9606.ENSP00000305651,9606.ENSP00000306512,9606.ENSP00000306884,…	MMP2,IL2,IFNG,MAPK14,CTSD,AHR,IRF1,PLD2,IL1A,IL1B,HERC5,ICAM1,TP53,SOD1,EGFR,BAX,CXCL10,CXCL8,CXCL11,F2,CASP3,BACE1,NOS2,FN1,PTGS2,JUN,MMP9,PLAU,PCNA,PRKCD,NFE2L2,BCL2,RELA,IL6,TNF,IL10,HIF1A,SOD2,DUOX2,VEGFA,MYC	IL2,IFNG,MAPK14,CTSD,IL1B,HERC5,ICAM1,TP53,SOD1,EGFR,BAX,CXCL10,F2,CASP3,NOS2,FN1,PTGS2,JUN,MMP9,PCNA,PRKCD,BCL2,TNF,HIF1A,VEGFA,MYC
GO:0010646	Regulation of cell communication	31	3514	0.61	9.33e-13	9606.ENSP00000226730,9606.ENSP00000229135,9606.ENSP00000229795,9606.ENSP00000245414,9606.ENSP00000263339,9606.ENSP00000263341,9606.ENSP00000264832,9606.ENSP00000269305,9606.ENSP00000270142,9606.ENSP00000275493,9606.ENSP00000293288,9606.ENSP00000306512,9606.ENSP00000308541,9606.ENSP00000318585,9606.ENSP00000327251,9606.ENSP00000346839,9606.ENSP00000356438,9606.ENSP00000360266,9606.ENSP00000361405,…	IL2,IFNG,MAPK14,IRF1,IL1A,IL1B,ICAM1,TP53,SOD1,EGFR,BAX,CXCL8,F2,BACE1,NOS2,FN1,PTGS2,JUN,MMP9,PLAU,PRKCD,NFE2L2,BCL2,RELA,IL6,TNF,IL10,HIF1A,SOD2,VEGFA,MYC	IL2,IFNG,MAPK14,AHR,IRF1,IL1B,HERC5,TP53,EGFR,BAX,F2,CASP3,NOS2,FN1,PTGS2,JUN,MMP9,PCNA,PRKCD,RELA,IL6,TNF,IL10,HIF1A,VEGFA,MYC
GO:2001233	Regulation of apoptotic signaling pathway	15	409	1.23	9.98e-13	9606.ENSP00000263339,9606.ENSP00000263341,9606.ENSP00000264832,9606.ENSP00000269305,9606.ENSP00000270142,9606.ENSP00000293288,9606.ENSP00000356438,9606.ENSP00000361405,9606.ENSP00000378217,9606.ENSP00000380252,9606.ENSP00000381185,9606.ENSP00000384273,9606.ENSP00000398698,9606.ENSP00000437955,9606.ENSP00000446252	IL1A,IL1B,ICAM1,TP53,SOD1,BAX,PTGS2,MMP9,PRKCD,NFE2L2,BCL2,RELA,TNF,HIF1A,SOD2	MMP2,IL2,IFNG,MAPK14,IRF1,ICAM1,TP53,SOD1,EGFR,BAX,CXCL10,CXCL8,CASP3,FN1,PTGS2,JUN,MMP9,PCNA,BCL2,RELA,IL6,TNF,IL10,HIF1A,VEGFA,MYC
GO:0023051	Regulation of signaling	31	3553	0.61	1.25e-12	9606.ENSP00000226730,9606.ENSP00000229135,9606.ENSP00000229795,9606.ENSP00000245414,9606.ENSP00000263339,9606.ENSP00000263341,9606.ENSP00000264832,9606.ENSP00000269305,9606.ENSP00000270142,9606.ENSP00000275493,9606.ENSP00000293288,9606.ENSP00000306512,9606.ENSP00000308541,9606.ENSP00000318585,9606.ENSP00000327251,9606.ENSP00000346839,9606.ENSP00000356438,9606.ENSP00000360266,9606.ENSP00000361405,…	IL2,IFNG,MAPK14,IRF1,IL1A,IL1B,ICAM1,TP53,SOD1,EGFR,BAX,CXCL8,F2,BACE1,NOS2,FN1,PTGS2,JUN,MMP9,PLAU,PRKCD,NFE2L2,BCL2,RELA,IL6,TNF,IL10,HIF1A,SOD2,VEGFA,MYC	IL2,IFNG,MAPK14,AHR,IRF1,IL1A,IL1B,ICAM1,TP53,EGFR,CXCL10,NOS2,PTGS2,JUN,PCNA,PRKCD,NFE2L2,BCL2,RELA,IL6,TNF,IL10,HIF1A,SOD2,VEGFA,MYC
GO:0048519	Negative regulation of biological process	36	5389	0.49	1.25e-12	9606.ENSP00000226730,9606.ENSP00000229135,9606.ENSP00000229795,9606.ENSP00000242057,9606.ENSP00000245414,9606.ENSP00000263339,9606.ENSP00000263341,9606.ENSP00000264350,9606.ENSP00000264832,9606.ENSP00000269305,9606.ENSP00000270142,9606.ENSP00000275493,9606.ENSP00000293288,9606.ENSP00000305651,9606.ENSP00000306512,9606.ENSP00000308541,9606.ENSP00000311032,9606.ENSP00000318585,9606.ENSP00000327251,…	IL2,IFNG,MAPK14,AHR,IRF1,IL1A,IL1B,HERC5,ICAM1,TP53,SOD1,EGFR,BAX,CXCL10,CXCL8,F2,CASP3,BACE1,NOS2,FN1,PTGS2,JUN,MMP9,PLAU,PCNA,PRKCD,NFE2L2,BCL2,RELA,IL6,TNF,IL10,HIF1A,SOD2,VEGFA,MYC	MMP2,MAPK14,AHR,IL1A,IL1B,ICAM1,TP53,SOD1,EGFR,CXCL10,CXCL8,CXCL11,BACE1,NOS2,PTGS2,JUN,MMP9,PCNA,PRKCD,NFE2L2,RELA,IL6,TNF,IL10,SOD2
GO:0071222	Cellular response to lipopolysaccharide	12	185	1.48	1.29e-12	9606.ENSP00000229795,9606.ENSP00000263339,9606.ENSP00000263341,9606.ENSP00000264832,9606.ENSP00000305651,9606.ENSP00000306512,9606.ENSP00000306884,9606.ENSP00000327251,9606.ENSP00000384273,9606.ENSP00000385675,9606.ENSP00000398698,9606.ENSP00000412237	MAPK14,IL1A,IL1B,ICAM1,CXCL10,CXCL8,CXCL11,NOS2,RELA,IL6,TNF,IL10	MMP2,MAPK14,IRF1,IL1A,IL1B,ICAM1,TP53,SOD1,EGFR,BAX,CXCL10,CASP3,BACE1,NOS2,PTGS2,JUN,PLAU,PCNA,NFE2L2,BCL2,RELA,TNF,HIF1A,VEGFA,MYC
GO:0009617	Response to bacterium	17	634	1.1	1.37e-12	9606.ENSP00000229795,9606.ENSP00000263339,9606.ENSP00000263341,9606.ENSP00000264832,9606.ENSP00000305651,9606.ENSP00000306512,9606.ENSP00000306884,9606.ENSP00000308541,9606.ENSP00000311032,9606.ENSP00000327251,9606.ENSP00000356438,9606.ENSP00000360266,9606.ENSP00000378217,9606.ENSP00000384273,9606.ENSP00000385675,9606.ENSP00000398698,9606.ENSP00000412237	MAPK14,IL1A,IL1B,ICAM1,CXCL10,CXCL8,CXCL11,F2,CASP3,NOS2,PTGS2,JUN,PRKCD,RELA,IL6,TNF,IL10	IFNG,IRF1,IL1A,IL1B,HERC5,ICAM1,TP53,EGFR,CXCL10,CXCL8,CXCL11,F2,NOS2,FN1,PTGS2,JUN,PRKCD,NFE2L2,BCL2,RELA,IL6,TNF,IL10,HIF1A,DUOX2
GO:0034614	Cellular response to reactive oxygen species	11	133	1.59	1.56e-12	9606.ENSP00000219070,9606.ENSP00000270142,9606.ENSP00000275493,9606.ENSP00000360266,9606.ENSP00000361405,9606.ENSP00000368458,9606.ENSP00000378217,9606.ENSP00000380252,9606.ENSP00000384273,9606.ENSP00000385675,9606.ENSP00000446252	MMP2,SOD1,EGFR,JUN,MMP9,PCNA,PRKCD,NFE2L2,RELA,IL6,SOD2	IL2,MAPK14,IL1A,IL1B,ICAM1,TP53,SOD1,EGFR,BAX,CXCL8,F2,BACE1,PTGS2,MMP9,PLAU,PRKCD,NFE2L2,BCL2,RELA,IL6,TNF,IL10,HIF1A,SOD2,MYC
GO:0010604	Positive regulation of macromolecule metabolic process	31	3600	0.6	1.7e-12	9606.ENSP00000226730,9606.ENSP00000229135,9606.ENSP00000229795,9606.ENSP00000236671,9606.ENSP00000242057,9606.ENSP00000245414,9606.ENSP00000263339,9606.ENSP00000263341,9606.ENSP00000264832,9606.ENSP00000269305,9606.ENSP00000270142,9606.ENSP00000275493,9606.ENSP00000293288,9606.ENSP00000305651,9606.ENSP00000308541,9606.ENSP00000311032,9606.ENSP00000346839,9606.ENSP00000356438,9606.ENSP00000360266,…	IL2,IFNG,MAPK14,CTSD,AHR,IRF1,IL1A,IL1B,ICAM1,TP53,SOD1,EGFR,BAX,CXCL10,F2,CASP3,FN1,PTGS2,JUN,MMP9,PCNA,PRKCD,NFE2L2,BCL2,RELA,IL6,TNF,IL10,HIF1A,VEGFA,MYC	MMP2,MAPK14,IL1A,ICAM1,TP53,SOD1,EGFR,BAX,CXCL10,CXCL8,CASP3,PTGS2,JUN,MMP9,PCNA,PRKCD,NFE2L2,BCL2,RELA,IL6,TNF,HIF1A,SOD2,VEGFA,MYC
GO:0006955	Immune response	23	1588	0.83	1.73e-12	9606.ENSP00000226730,9606.ENSP00000229135,9606.ENSP00000229795,9606.ENSP00000236671,9606.ENSP00000245414,9606.ENSP00000263339,9606.ENSP00000263341,9606.ENSP00000264350,9606.ENSP00000264832,9606.ENSP00000269305,9606.ENSP00000305651,9606.ENSP00000306512,9606.ENSP00000306884,9606.ENSP00000308541,9606.ENSP00000327251,9606.ENSP00000361405,9606.ENSP00000361850,9606.ENSP00000378217,9606.ENSP00000381185,…	IL2,IFNG,MAPK14,CTSD,IRF1,IL1A,IL1B,HERC5,ICAM1,TP53,CXCL10,CXCL8,CXCL11,F2,NOS2,MMP9,PLAU,PRKCD,BCL2,RELA,IL6,TNF,IL10	IL2,IFNG,MAPK14,IL1A,IL1B,ICAM1,TP53,SOD1,EGFR,BAX,CXCL10,CXCL11,F2,BACE1,NOS2,PTGS2,MMP9,PRKCD,NFE2L2,BCL2,IL6,TNF,IL10,HIF1A,VEGFA
GO:0009314	Response to radiation	15	431	1.21	1.89e-12	9606.ENSP00000229795,9606.ENSP00000264832,9606.ENSP00000269305,9606.ENSP00000275493,9606.ENSP00000293288,9606.ENSP00000305651,9606.ENSP00000311032,9606.ENSP00000318585,9606.ENSP00000356438,9606.ENSP00000360266,9606.ENSP00000368458,9606.ENSP00000381185,9606.ENSP00000384273,9606.ENSP00000437955,9606.ENSP00000479618	MAPK14,ICAM1,TP53,EGFR,BAX,CXCL10,CASP3,BACE1,PTGS2,JUN,PCNA,BCL2,RELA,HIF1A,MYC	IL2,IFNG,MAPK14,IL1B,HERC5,ICAM1,TP53,SOD1,EGFR,BAX,CXCL10,F2,CASP3,NOS2,FN1,PTGS2,JUN,MMP9,PRKCD,BCL2,IL6,TNF,HIF1A,VEGFA,MYC
GO:0043065	Positive regulation of apoptotic process	17	660	1.08	2.42e-12	9606.ENSP00000229135,9606.ENSP00000236671,9606.ENSP00000269305,9606.ENSP00000270142,9606.ENSP00000293288,9606.ENSP00000311032,9606.ENSP00000318585,9606.ENSP00000356438,9606.ENSP00000360266,9606.ENSP00000361405,9606.ENSP00000378217,9606.ENSP00000381185,9606.ENSP00000385675,9606.ENSP00000398698,9606.ENSP00000412237,9606.ENSP00000446252,9606.ENSP00000479618	IFNG,CTSD,TP53,SOD1,BAX,CASP3,BACE1,PTGS2,JUN,MMP9,PRKCD,BCL2,IL6,TNF,IL10,SOD2,MYC	IL2,IFNG,MAPK14,CTSD,IL1B,ICAM1,SOD1,EGFR,BAX,F2,CASP3,NOS2,FN1,JUN,MMP9,PCNA,PRKCD,BCL2,RELA,IL6,TNF,IL10,HIF1A,VEGFA,MYC
GO:0009891	Positive regulation of biosynthetic process	25	2040	0.76	2.48e-12	9606.ENSP00000226730,9606.ENSP00000229135,9606.ENSP00000229795,9606.ENSP00000242057,9606.ENSP00000245414,9606.ENSP00000263339,9606.ENSP00000263341,9606.ENSP00000264832,9606.ENSP00000269305,9606.ENSP00000275493,9606.ENSP00000305651,9606.ENSP00000308541,9606.ENSP00000327251,9606.ENSP00000356438,9606.ENSP00000360266,9606.ENSP00000368458,9606.ENSP00000378217,9606.ENSP00000380252,9606.ENSP00000384273,…	IL2,IFNG,MAPK14,AHR,IRF1,IL1A,IL1B,ICAM1,TP53,EGFR,CXCL10,F2,NOS2,PTGS2,JUN,PCNA,PRKCD,NFE2L2,RELA,IL6,TNF,IL10,HIF1A,VEGFA,MYC	IL2,IFNG,MAPK14,AHR,IRF1,IL1A,IL1B,ICAM1,TP53,EGFR,CXCL10,F2,NOS2,PTGS2,JUN,PCNA,PRKCD,NFE2L2,RELA,IL6,TNF,IL10,HIF1A,VEGFA,MYC
GO:0050727	Regulation of inflammatory response	14	351	1.27	2.76e-12	9606.ENSP00000226730,9606.ENSP00000229135,9606.ENSP00000229795,9606.ENSP00000263341,9606.ENSP00000270142,9606.ENSP00000275493,9606.ENSP00000308541,9606.ENSP00000327251,9606.ENSP00000356438,9606.ENSP00000378217,9606.ENSP00000384273,9606.ENSP00000385675,9606.ENSP00000398698,9606.ENSP00000412237	IL2,IFNG,MAPK14,IL1B,SOD1,EGFR,F2,NOS2,PTGS2,PRKCD,RELA,IL6,TNF,IL10	IL2,IFNG,MAPK14,AHR,IRF1,IL1A,IL1B,ICAM1,TP53,EGFR,BAX,CXCL10,NOS2,JUN,PCNA,PRKCD,NFE2L2,RELA,IL6,TNF,IL10,HIF1A,SOD2,VEGFA,MYC
GO:0051222	Positive regulation of protein transport	14	352	1.27	2.83e-12	9606.ENSP00000226730,9606.ENSP00000229135,9606.ENSP00000229795,9606.ENSP00000263339,9606.ENSP00000263341,9606.ENSP00000269305,9606.ENSP00000275493,9606.ENSP00000356438,9606.ENSP00000378217,9606.ENSP00000381185,9606.ENSP00000385675,9606.ENSP00000398698,9606.ENSP00000412237,9606.ENSP00000437955	IL2,IFNG,MAPK14,IL1A,IL1B,TP53,EGFR,PTGS2,PRKCD,BCL2,IL6,TNF,IL10,HIF1A	MMP2,IL2,MAPK14,CTSD,IL1B,HERC5,TP53,EGFR,F2,PRSS1,CASP3,BACE1,NOS2,FN1,MMP9,PLAU,PCNA,PRKCD,NFE2L2,BCL2,RELA,IL6,TNF,HIF1A,MYC
GO:0002684	Positive regulation of immune system process	19	949	0.97	3.35e-12	9606.ENSP00000226730,9606.ENSP00000229135,9606.ENSP00000229795,9606.ENSP00000263088,9606.ENSP00000263341,9606.ENSP00000264832,9606.ENSP00000293288,9606.ENSP00000305651,9606.ENSP00000306512,9606.ENSP00000327251,9606.ENSP00000360266,9606.ENSP00000378217,9606.ENSP00000381185,9606.ENSP00000384273,9606.ENSP00000385675,9606.ENSP00000398698,9606.ENSP00000412237,9606.ENSP00000437955,9606.ENSP00000478570	IL2,IFNG,MAPK14,PLD2,IL1B,ICAM1,BAX,CXCL10,CXCL8,NOS2,JUN,PRKCD,BCL2,RELA,IL6,TNF,IL10,HIF1A,VEGFA	MMP2,IL2,MAPK14,IL1B,HERC5,TP53,EGFR,BAX,CXCL8,F2,CASP3,BACE1,NOS2,FN1,JUN,PCNA,PRKCD,NFE2L2,BCL2,RELA,IL6,TNF,IL10,HIF1A,MYC
GO:0009966	Regulation of signal transduction	29	3107	0.64	3.75e-12	9606.ENSP00000226730,9606.ENSP00000229135,9606.ENSP00000229795,9606.ENSP00000245414,9606.ENSP00000263339,9606.ENSP00000263341,9606.ENSP00000264832,9606.ENSP00000269305,9606.ENSP00000270142,9606.ENSP00000275493,9606.ENSP00000293288,9606.ENSP00000306512,9606.ENSP00000308541,9606.ENSP00000346839,9606.ENSP00000356438,9606.ENSP00000360266,9606.ENSP00000361405,9606.ENSP00000361850,9606.ENSP00000378217,…	IL2,IFNG,MAPK14,IRF1,IL1A,IL1B,ICAM1,TP53,SOD1,EGFR,BAX,CXCL8,F2,FN1,PTGS2,JUN,MMP9,PLAU,PRKCD,NFE2L2,BCL2,RELA,IL6,TNF,IL10,HIF1A,SOD2,VEGFA,MYC	MAPK14,CTSD,PLD2,IL1B,ICAM1,TP53,SOD1,EGFR,BAX,CXCL10,CXCL8,CXCL11,F2,NOS2,FN1,MMP9,PLAU,PRKCD,BCL2,IL6,TNF,IL10,HIF1A,VEGFA,MYC
GO:0051246	Regulation of protein metabolic process	28	2828	0.66	3.75e-12	9606.ENSP00000226730,9606.ENSP00000229135,9606.ENSP00000229795,9606.ENSP00000236671,9606.ENSP00000263341,9606.ENSP00000264350,9606.ENSP00000264832,9606.ENSP00000269305,9606.ENSP00000270142,9606.ENSP00000275493,9606.ENSP00000293288,9606.ENSP00000305651,9606.ENSP00000308541,9606.ENSP00000311032,9606.ENSP00000327251,9606.ENSP00000346839,9606.ENSP00000356438,9606.ENSP00000360266,9606.ENSP00000361405,…	IL2,IFNG,MAPK14,CTSD,IL1B,HERC5,ICAM1,TP53,SOD1,EGFR,BAX,CXCL10,F2,CASP3,NOS2,FN1,PTGS2,JUN,MMP9,PRKCD,NFE2L2,BCL2,RELA,IL6,TNF,IL10,VEGFA,MYC	IL2,IL1A,IL1B,ICAM1,TP53,SOD1,EGFR,BAX,CASP3,FN1,PTGS2,JUN,MMP9,PRKCD,NFE2L2,BCL2,RELA,IL6,TNF,IL10,HIF1A,SOD2,VEGFA,MYC
GO:0031399	Regulation of protein modification process	24	1870	0.78	4.07e-12	9606.ENSP00000226730,9606.ENSP00000229135,9606.ENSP00000229795,9606.ENSP00000263341,9606.ENSP00000264350,9606.ENSP00000264832,9606.ENSP00000269305,9606.ENSP00000270142,9606.ENSP00000275493,9606.ENSP00000293288,9606.ENSP00000305651,9606.ENSP00000308541,9606.ENSP00000311032,9606.ENSP00000346839,9606.ENSP00000356438,9606.ENSP00000360266,9606.ENSP00000361405,9606.ENSP00000378217,9606.ENSP00000381185,…	IL2,IFNG,MAPK14,IL1B,HERC5,ICAM1,TP53,SOD1,EGFR,BAX,CXCL10,F2,CASP3,FN1,PTGS2,JUN,MMP9,PRKCD,BCL2,RELA,IL6,TNF,VEGFA,MYC	IL2,IFNG,MAPK14,IL1B,HERC5,ICAM1,TP53,SOD1,EGFR,BAX,CXCL10,F2,CASP3,FN1,PTGS2,JUN,MMP9,PRKCD,BCL2,IL6,TNF,HIF1A,VEGFA,MYC
GO:0008285	Negative regulation of cell population proliferation	17	696	1.06	5.11e-12	9606.ENSP00000226730,9606.ENSP00000229135,9606.ENSP00000245414,9606.ENSP00000263339,9606.ENSP00000263341,9606.ENSP00000269305,9606.ENSP00000293288,9606.ENSP00000306512,9606.ENSP00000311032,9606.ENSP00000356438,9606.ENSP00000360266,9606.ENSP00000381185,9606.ENSP00000385675,9606.ENSP00000398698,9606.ENSP00000412237,9606.ENSP00000446252,9606.ENSP00000479618	IL2,IFNG,IRF1,IL1A,IL1B,TP53,BAX,CXCL8,CASP3,PTGS2,JUN,BCL2,IL6,TNF,IL10,SOD2,MYC	IL2,IFNG,MAPK14,CTSD,IL1B,ICAM1,TP53,SOD1,EGFR,BAX,F2,CASP3,FN1,PTGS2,JUN,MMP9,PRKCD,NFE2L2,BCL2,RELA,IL6,TNF,VEGFA,MYC
GO:0030155	Regulation of cell adhesion	17	712	1.05	7.25e-12	9606.ENSP00000226730,9606.ENSP00000229135,9606.ENSP00000229795,9606.ENSP00000245414,9606.ENSP00000263341,9606.ENSP00000264832,9606.ENSP00000306512,9606.ENSP00000311032,9606.ENSP00000346839,9606.ENSP00000361850,9606.ENSP00000378217,9606.ENSP00000381185,9606.ENSP00000384273,9606.ENSP00000385675,9606.ENSP00000398698,9606.ENSP00000412237,9606.ENSP00000478570	IL2,IFNG,MAPK14,IRF1,IL1B,ICAM1,CXCL8,CASP3,FN1,PLAU,PRKCD,BCL2,RELA,IL6,TNF,IL10,VEGFA	IL2,IFNG,MAPK14,IL1B,HERC5,ICAM1,TP53,SOD1,EGFR,BAX,CXCL10,F2,CASP3,FN1,PTGS2,JUN,MMP9,PRKCD,BCL2,RELA,IL6,TNF,VEGFA,MYC
GO:0050790	Regulation of catalytic activity	26	2386	0.71	7.25e-12	9606.ENSP00000226730,9606.ENSP00000229135,9606.ENSP00000229795,9606.ENSP00000236671,9606.ENSP00000263341,9606.ENSP00000264350,9606.ENSP00000264832,9606.ENSP00000269305,9606.ENSP00000270142,9606.ENSP00000275493,9606.ENSP00000293288,9606.ENSP00000305651,9606.ENSP00000308541,9606.ENSP00000311032,9606.ENSP00000327251,9606.ENSP00000346839,9606.ENSP00000356438,9606.ENSP00000360266,9606.ENSP00000361405,…	IL2,IFNG,MAPK14,CTSD,IL1B,HERC5,ICAM1,TP53,SOD1,EGFR,BAX,CXCL10,F2,CASP3,NOS2,FN1,PTGS2,JUN,MMP9,PCNA,PRKCD,BCL2,TNF,HIF1A,VEGFA,MYC	IL2,IFNG,MAPK14,AHR,IRF1,IL1A,IL1B,ICAM1,TP53,EGFR,CXCL10,NOS2,PTGS2,JUN,PCNA,PRKCD,NFE2L2,RELA,IL6,TNF,IL10,HIF1A,VEGFA,MYC
GO:0032268	Regulation of cellular protein metabolic process	27	2693	0.67	1.16e-11	9606.ENSP00000226730,9606.ENSP00000229135,9606.ENSP00000229795,9606.ENSP00000236671,9606.ENSP00000263341,9606.ENSP00000264350,9606.ENSP00000264832,9606.ENSP00000269305,9606.ENSP00000270142,9606.ENSP00000275493,9606.ENSP00000293288,9606.ENSP00000305651,9606.ENSP00000308541,9606.ENSP00000311032,9606.ENSP00000346839,9606.ENSP00000356438,9606.ENSP00000360266,9606.ENSP00000361405,9606.ENSP00000378217,…	IL2,IFNG,MAPK14,CTSD,IL1B,HERC5,ICAM1,TP53,SOD1,EGFR,BAX,CXCL10,F2,CASP3,FN1,PTGS2,JUN,MMP9,PRKCD,NFE2L2,BCL2,RELA,IL6,TNF,IL10,VEGFA,MYC	IL2,IFNG,MAPK14,AHR,IRF1,IL1A,IL1B,ICAM1,TP53,EGFR,CXCL10,JUN,PCNA,PRKCD,NFE2L2,BCL2,RELA,IL6,TNF,IL10,HIF1A,SOD2,VEGFA,MYC
GO:2001234	Negative regulation of apoptotic signaling pathway	12	232	1.38	1.33e-11	9606.ENSP00000263339,9606.ENSP00000263341,9606.ENSP00000264832,9606.ENSP00000293288,9606.ENSP00000356438,9606.ENSP00000361405,9606.ENSP00000380252,9606.ENSP00000381185,9606.ENSP00000384273,9606.ENSP00000398698,9606.ENSP00000437955,9606.ENSP00000446252	IL1A,IL1B,ICAM1,BAX,PTGS2,MMP9,NFE2L2,BCL2,RELA,TNF,HIF1A,SOD2	IFNG,MAPK14,IRF1,IL1A,IL1B,HERC5,ICAM1,TP53,CXCL10,CXCL8,CXCL11,F2,CASP3,NOS2,PTGS2,JUN,PRKCD,BCL2,RELA,IL6,TNF,IL10,DUOX2
GO:0001817	Regulation of cytokine production	17	742	1.03	1.34e-11	9606.ENSP00000226730,9606.ENSP00000229135,9606.ENSP00000229795,9606.ENSP00000245414,9606.ENSP00000263339,9606.ENSP00000263341,9606.ENSP00000264350,9606.ENSP00000270142,9606.ENSP00000308541,9606.ENSP00000327251,9606.ENSP00000346839,9606.ENSP00000356438,9606.ENSP00000384273,9606.ENSP00000385675,9606.ENSP00000398698,9606.ENSP00000412237,9606.ENSP00000437955	IL2,IFNG,MAPK14,IRF1,IL1A,IL1B,HERC5,SOD1,F2,NOS2,FN1,PTGS2,RELA,IL6,TNF,IL10,HIF1A	IL2,IFNG,MAPK14,IL1B,HERC5,ICAM1,TP53,SOD1,EGFR,BAX,CXCL10,F2,CASP3,FN1,PTGS2,JUN,MMP9,PRKCD,BCL2,IL6,TNF,VEGFA,MYC
GO:0048534	Hematopoietic or lymphoid organ development	16	619	1.08	1.45e-11	9606.ENSP00000226730,9606.ENSP00000229135,9606.ENSP00000229795,9606.ENSP00000245414,9606.ENSP00000269305,9606.ENSP00000270142,9606.ENSP00000293288,9606.ENSP00000311032,9606.ENSP00000360266,9606.ENSP00000361405,9606.ENSP00000381185,9606.ENSP00000385675,9606.ENSP00000398698,9606.ENSP00000412237,9606.ENSP00000437955,9606.ENSP00000478570	IL2,IFNG,MAPK14,IRF1,TP53,SOD1,BAX,CASP3,JUN,MMP9,BCL2,IL6,TNF,IL10,HIF1A,VEGFA	IL2,IFNG,MAPK14,CTSD,IRF1,IL1A,IL1B,HERC5,ICAM1,TP53,CXCL10,CXCL8,CXCL11,F2,NOS2,MMP9,PLAU,PRKCD,BCL2,RELA,IL6,TNF,IL10
GO:0051094	Positive regulation of developmental process	21	1389	0.85	1.64e-11	9606.ENSP00000226730,9606.ENSP00000229135,9606.ENSP00000229795,9606.ENSP00000263339,9606.ENSP00000263341,9606.ENSP00000269305,9606.ENSP00000293288,9606.ENSP00000306512,9606.ENSP00000346839,9606.ENSP00000356438,9606.ENSP00000360266,9606.ENSP00000380252,9606.ENSP00000381185,9606.ENSP00000384273,9606.ENSP00000385675,9606.ENSP00000398698,9606.ENSP00000412237,9606.ENSP00000437955,9606.ENSP00000446252,…	IL2,IFNG,MAPK14,IL1A,IL1B,TP53,BAX,CXCL8,FN1,PTGS2,JUN,NFE2L2,BCL2,RELA,IL6,TNF,IL10,HIF1A,SOD2,VEGFA,MYC	MAPK14,IL1A,IL1B,ICAM1,TP53,SOD1,EGFR,BAX,F2,FN1,PTGS2,JUN,MMP9,PRKCD,NFE2L2,BCL2,RELA,IL6,TNF,HIF1A,SOD2,VEGFA,MYC
GO:0031328	Positive regulation of cellular biosynthetic process	24	2005	0.75	1.7e-11	9606.ENSP00000226730,9606.ENSP00000229135,9606.ENSP00000229795,9606.ENSP00000242057,9606.ENSP00000245414,9606.ENSP00000263339,9606.ENSP00000263341,9606.ENSP00000264832,9606.ENSP00000269305,9606.ENSP00000275493,9606.ENSP00000305651,9606.ENSP00000327251,9606.ENSP00000356438,9606.ENSP00000360266,9606.ENSP00000368458,9606.ENSP00000378217,9606.ENSP00000380252,9606.ENSP00000384273,9606.ENSP00000385675,…	IL2,IFNG,MAPK14,AHR,IRF1,IL1A,IL1B,ICAM1,TP53,EGFR,CXCL10,NOS2,PTGS2,JUN,PCNA,PRKCD,NFE2L2,RELA,IL6,TNF,IL10,HIF1A,VEGFA,MYC	IL2,IFNG,MAPK14,IRF1,IL1B,TP53,SOD1,EGFR,CXCL10,F2,FN1,PTGS2,JUN,MMP9,NFE2L2,BCL2,RELA,IL6,TNF,HIF1A,SOD2,VEGFA,MYC
GO:1902531	Regulation of intracellular signal transduction	23	1807	0.77	2.12e-11	9606.ENSP00000229795,9606.ENSP00000263339,9606.ENSP00000263341,9606.ENSP00000264832,9606.ENSP00000269305,9606.ENSP00000270142,9606.ENSP00000275493,9606.ENSP00000293288,9606.ENSP00000308541,9606.ENSP00000346839,9606.ENSP00000356438,9606.ENSP00000360266,9606.ENSP00000361405,9606.ENSP00000378217,9606.ENSP00000380252,9606.ENSP00000381185,9606.ENSP00000384273,9606.ENSP00000385675,9606.ENSP00000398698,…	MAPK14,IL1A,IL1B,ICAM1,TP53,SOD1,EGFR,BAX,F2,FN1,PTGS2,JUN,MMP9,PRKCD,NFE2L2,BCL2,RELA,IL6,TNF,HIF1A,SOD2,VEGFA,MYC	IL2,IFNG,MAPK14,AHR,IRF1,IL1A,IL1B,TP53,EGFR,BAX,CXCL10,NOS2,JUN,PCNA,PRKCD,NFE2L2,RELA,IL6,TNF,IL10,HIF1A,VEGFA,MYC
GO:0070201	Regulation of establishment of protein localization	16	642	1.06	2.41e-11	9606.ENSP00000226730,9606.ENSP00000229135,9606.ENSP00000229795,9606.ENSP00000236671,9606.ENSP00000263339,9606.ENSP00000263341,9606.ENSP00000269305,9606.ENSP00000275493,9606.ENSP00000327251,9606.ENSP00000356438,9606.ENSP00000378217,9606.ENSP00000381185,9606.ENSP00000385675,9606.ENSP00000398698,9606.ENSP00000412237,9606.ENSP00000437955	IL2,IFNG,MAPK14,CTSD,IL1A,IL1B,TP53,EGFR,NOS2,PTGS2,PRKCD,BCL2,IL6,TNF,IL10,HIF1A	IL2,IFNG,MAPK14,AHR,IRF1,IL1B,TP53,EGFR,BAX,F2,CASP3,NOS2,PTGS2,JUN,MMP9,PCNA,PRKCD,RELA,IL6,TNF,IL10,VEGFA,MYC
GO:0032501	Multicellular organismal process	38	6933	0.41	2.47e-11	9606.ENSP00000219070,9606.ENSP00000226730,9606.ENSP00000229135,9606.ENSP00000229795,9606.ENSP00000242057,9606.ENSP00000245414,9606.ENSP00000263339,9606.ENSP00000263341,9606.ENSP00000264832,9606.ENSP00000269305,9606.ENSP00000270142,9606.ENSP00000275493,9606.ENSP00000293288,9606.ENSP00000305651,9606.ENSP00000306512,9606.ENSP00000308541,9606.ENSP00000308720,9606.ENSP00000311032,9606.ENSP00000318585,…	MMP2,IL2,IFNG,MAPK14,AHR,IRF1,IL1A,IL1B,ICAM1,TP53,SOD1,EGFR,BAX,CXCL10,CXCL8,F2,PRSS1,CASP3,BACE1,NOS2,FN1,PTGS2,JUN,MMP9,PLAU,PCNA,PRKCD,NFE2L2,BCL2,RELA,IL6,TNF,IL10,HIF1A,SOD2,DUOX2,VEGFA,MYC	IL2,IFNG,MAPK14,AHR,IRF1,IL1B,TP53,BAX,F2,CASP3,PTGS2,JUN,MMP9,PCNA,PRKCD,BCL2,RELA,IL6,TNF,IL10,HIF1A,VEGFA,MYC
GO:0006915	Apoptotic process	18	918	0.96	2.5e-11	9606.ENSP00000226730,9606.ENSP00000229135,9606.ENSP00000229795,9606.ENSP00000242057,9606.ENSP00000245414,9606.ENSP00000263339,9606.ENSP00000263341,9606.ENSP00000269305,9606.ENSP00000293288,9606.ENSP00000311032,9606.ENSP00000360266,9606.ENSP00000378217,9606.ENSP00000381185,9606.ENSP00000385675,9606.ENSP00000398698,9606.ENSP00000412237,9606.ENSP00000446252,9606.ENSP00000479618	IL2,IFNG,MAPK14,AHR,IRF1,IL1A,IL1B,TP53,BAX,CASP3,JUN,PRKCD,BCL2,IL6,TNF,IL10,SOD2,MYC	IL2,IFNG,MAPK14,AHR,IRF1,IL1A,IL1B,ICAM1,TP53,EGFR,CXCL10,JUN,PCNA,PRKCD,NFE2L2,RELA,IL6,TNF,IL10,HIF1A,SOD2,VEGFA,MYC
GO:0009611	Response to wounding	15	532	1.12	2.89e-11	9606.ENSP00000245414,9606.ENSP00000263339,9606.ENSP00000270142,9606.ENSP00000275493,9606.ENSP00000293288,9606.ENSP00000308541,9606.ENSP00000311032,9606.ENSP00000346839,9606.ENSP00000360266,9606.ENSP00000361850,9606.ENSP00000378217,9606.ENSP00000381185,9606.ENSP00000385675,9606.ENSP00000437955,9606.ENSP00000478570	IRF1,IL1A,SOD1,EGFR,BAX,F2,CASP3,FN1,JUN,PLAU,PRKCD,BCL2,IL6,HIF1A,VEGFA	IL2,IFNG,MAPK14,AHR,IRF1,IL1A,IL1B,ICAM1,TP53,EGFR,CXCL10,JUN,PCNA,NFE2L2,BCL2,RELA,IL6,TNF,IL10,HIF1A,SOD2,VEGFA,MYC
GO:0032270	Positive regulation of cellular protein metabolic process	22	1635	0.8	3.06e-11	9606.ENSP00000226730,9606.ENSP00000229135,9606.ENSP00000229795,9606.ENSP00000236671,9606.ENSP00000263341,9606.ENSP00000264832,9606.ENSP00000269305,9606.ENSP00000270142,9606.ENSP00000275493,9606.ENSP00000293288,9606.ENSP00000308541,9606.ENSP00000346839,9606.ENSP00000356438,9606.ENSP00000360266,9606.ENSP00000361405,9606.ENSP00000378217,9606.ENSP00000380252,9606.ENSP00000381185,9606.ENSP00000385675,…	IL2,IFNG,MAPK14,CTSD,IL1B,ICAM1,TP53,SOD1,EGFR,BAX,F2,FN1,PTGS2,JUN,MMP9,PRKCD,NFE2L2,BCL2,IL6,TNF,VEGFA,MYC	IL2,IFNG,MAPK14,IRF1,IL1B,HERC5,SOD1,EGFR,CXCL10,CXCL8,F2,BACE1,NOS2,PTGS2,PLAU,PRKCD,NFE2L2,RELA,IL6,TNF,IL10,VEGFA
GO:0032880	Regulation of protein localization	18	934	0.95	3.23e-11	9606.ENSP00000226730,9606.ENSP00000229135,9606.ENSP00000229795,9606.ENSP00000236671,9606.ENSP00000263339,9606.ENSP00000263341,9606.ENSP00000269305,9606.ENSP00000275493,9606.ENSP00000308541,9606.ENSP00000327251,9606.ENSP00000356438,9606.ENSP00000378217,9606.ENSP00000381185,9606.ENSP00000385675,9606.ENSP00000398698,9606.ENSP00000412237,9606.ENSP00000437955,9606.ENSP00000478570	IL2,IFNG,MAPK14,CTSD,IL1A,IL1B,TP53,EGFR,F2,NOS2,PTGS2,PRKCD,BCL2,IL6,TNF,IL10,HIF1A,VEGFA	IL2,IFNG,IRF1,IL1B,HERC5,TP53,SOD1,EGFR,CXCL10,F2,FN1,PTGS2,MMP9,PLAU,PRKCD,NFE2L2,BCL2,IL6,TNF,IL10,HIF1A,MYC
GO:0002521	Leukocyte differentiation	13	338	1.25	3.53e-11	9606.ENSP00000226730,9606.ENSP00000229135,9606.ENSP00000229795,9606.ENSP00000245414,9606.ENSP00000269305,9606.ENSP00000293288,9606.ENSP00000360266,9606.ENSP00000361405,9606.ENSP00000381185,9606.ENSP00000385675,9606.ENSP00000398698,9606.ENSP00000412237,9606.ENSP00000478570	IL2,IFNG,MAPK14,IRF1,TP53,BAX,JUN,MMP9,BCL2,IL6,TNF,IL10,VEGFA	IL2,IFNG,MAPK14,CTSD,IL1B,ICAM1,TP53,SOD1,EGFR,BAX,F2,FN1,PTGS2,JUN,MMP9,PRKCD,NFE2L2,BCL2,IL6,TNF,VEGFA,MYC
GO:0009968	Negative regulation of signal transduction	20	1271	0.87	3.64e-11	9606.ENSP00000229795,9606.ENSP00000263339,9606.ENSP00000263341,9606.ENSP00000264832,9606.ENSP00000269305,9606.ENSP00000275493,9606.ENSP00000293288,9606.ENSP00000306512,9606.ENSP00000356438,9606.ENSP00000361405,9606.ENSP00000378217,9606.ENSP00000380252,9606.ENSP00000381185,9606.ENSP00000384273,9606.ENSP00000385675,9606.ENSP00000398698,9606.ENSP00000412237,9606.ENSP00000437955,9606.ENSP00000446252,…	MAPK14,IL1A,IL1B,ICAM1,TP53,EGFR,BAX,CXCL8,PTGS2,MMP9,PRKCD,NFE2L2,BCL2,RELA,IL6,TNF,IL10,HIF1A,SOD2,MYC	IL2,IFNG,MAPK14,IL1A,IL1B,ICAM1,TP53,SOD1,EGFR,BAX,F2,PTGS2,JUN,MMP9,PRKCD,BCL2,RELA,IL6,TNF,IL10,HIF1A,VEGFA
GO:0009892	Negative regulation of metabolic process	28	3124	0.62	3.82e-11	9606.ENSP00000226730,9606.ENSP00000229135,9606.ENSP00000229795,9606.ENSP00000242057,9606.ENSP00000245414,9606.ENSP00000263341,9606.ENSP00000264350,9606.ENSP00000269305,9606.ENSP00000270142,9606.ENSP00000275493,9606.ENSP00000293288,9606.ENSP00000308541,9606.ENSP00000311032,9606.ENSP00000327251,9606.ENSP00000346839,9606.ENSP00000356438,9606.ENSP00000360266,9606.ENSP00000361405,9606.ENSP00000368458,…	IL2,IFNG,MAPK14,AHR,IRF1,IL1B,HERC5,TP53,SOD1,EGFR,BAX,F2,CASP3,NOS2,FN1,PTGS2,JUN,MMP9,PCNA,PRKCD,BCL2,RELA,IL6,TNF,IL10,HIF1A,VEGFA,MYC	IL2,IFNG,MAPK14,IL1A,IL1B,ICAM1,TP53,SOD1,EGFR,BAX,F2,PTGS2,JUN,MMP9,PRKCD,BCL2,RELA,IL6,TNF,IL10,HIF1A,VEGFA
GO:0045595	Regulation of cell differentiation	23	1874	0.76	4.14e-11	9606.ENSP00000226730,9606.ENSP00000229135,9606.ENSP00000229795,9606.ENSP00000245414,9606.ENSP00000263341,9606.ENSP00000269305,9606.ENSP00000270142,9606.ENSP00000275493,9606.ENSP00000305651,9606.ENSP00000308541,9606.ENSP00000346839,9606.ENSP00000356438,9606.ENSP00000360266,9606.ENSP00000361405,9606.ENSP00000380252,9606.ENSP00000381185,9606.ENSP00000384273,9606.ENSP00000385675,9606.ENSP00000398698,…	IL2,IFNG,MAPK14,IRF1,IL1B,TP53,SOD1,EGFR,CXCL10,F2,FN1,PTGS2,JUN,MMP9,NFE2L2,BCL2,RELA,IL6,TNF,HIF1A,SOD2,VEGFA,MYC	IL2,IFNG,MAPK14,AHR,IRF1,IL1A,IL1B,TP53,SOD1,EGFR,CXCL10,FN1,PTGS2,JUN,NFE2L2,RELA,IL6,TNF,IL10,HIF1A,VEGFA,MYC
GO:0031347	Regulation of defense response	16	674	1.04	4.56e-11	9606.ENSP00000226730,9606.ENSP00000229135,9606.ENSP00000229795,9606.ENSP00000245414,9606.ENSP00000263341,9606.ENSP00000264350,9606.ENSP00000270142,9606.ENSP00000275493,9606.ENSP00000308541,9606.ENSP00000327251,9606.ENSP00000356438,9606.ENSP00000378217,9606.ENSP00000384273,9606.ENSP00000385675,9606.ENSP00000398698,9606.ENSP00000412237	IL2,IFNG,MAPK14,IRF1,IL1B,HERC5,SOD1,EGFR,F2,NOS2,PTGS2,PRKCD,RELA,IL6,TNF,IL10	IL2,IFNG,MAPK14,IL1A,IL1B,ICAM1,TP53,EGFR,BAX,CXCL10,F2,FN1,MMP9,PRKCD,NFE2L2,BCL2,IL6,TNF,IL10,HIF1A,VEGFA,MYC
GO:0043085	Positive regulation of catalytic activity	21	1489	0.82	5.52e-11	9606.ENSP00000226730,9606.ENSP00000229135,9606.ENSP00000229795,9606.ENSP00000236671,9606.ENSP00000263341,9606.ENSP00000264832,9606.ENSP00000270142,9606.ENSP00000275493,9606.ENSP00000293288,9606.ENSP00000308541,9606.ENSP00000311032,9606.ENSP00000327251,9606.ENSP00000346839,9606.ENSP00000360266,9606.ENSP00000368458,9606.ENSP00000378217,9606.ENSP00000381185,9606.ENSP00000398698,9606.ENSP00000437955,…	IL2,IFNG,MAPK14,CTSD,IL1B,ICAM1,SOD1,EGFR,BAX,F2,CASP3,NOS2,FN1,JUN,PCNA,PRKCD,BCL2,TNF,HIF1A,VEGFA,MYC	IL2,IFNG,MAPK14,AHR,IRF1,IL1A,IL1B,ICAM1,TP53,EGFR,CXCL10,JUN,PCNA,NFE2L2,RELA,IL6,TNF,IL10,HIF1A,SOD2,VEGFA,MYC
GO:0048660	Regulation of smooth muscle cell proliferation	10	136	1.53	6.25e-11	9606.ENSP00000219070,9606.ENSP00000229135,9606.ENSP00000275493,9606.ENSP00000356438,9606.ENSP00000360266,9606.ENSP00000361405,9606.ENSP00000385675,9606.ENSP00000398698,9606.ENSP00000412237,9606.ENSP00000446252	MMP2,IFNG,EGFR,PTGS2,JUN,MMP9,IL6,TNF,IL10,SOD2	MMP2,PLD2,ICAM1,TP53,SOD1,EGFR,BAX,PRSS1,CASP3,NOS2,FN1,JUN,MMP9,PCNA,PRKCD,BCL2,RELA,IL6,TNF,SOD2,VEGFA,MYC
GO:0030097	Hemopoiesis	15	570	1.09	6.98e-11	9606.ENSP00000226730,9606.ENSP00000229135,9606.ENSP00000229795,9606.ENSP00000245414,9606.ENSP00000269305,9606.ENSP00000293288,9606.ENSP00000311032,9606.ENSP00000360266,9606.ENSP00000361405,9606.ENSP00000381185,9606.ENSP00000385675,9606.ENSP00000398698,9606.ENSP00000412237,9606.ENSP00000437955,9606.ENSP00000478570	IL2,IFNG,MAPK14,IRF1,TP53,BAX,CASP3,JUN,MMP9,BCL2,IL6,TNF,IL10,HIF1A,VEGFA	IL2,IFNG,MAPK14,IL1A,IL1B,TP53,SOD1,EGFR,BAX,CXCL10,CXCL11,F2,PTGS2,PRKCD,NFE2L2,BCL2,IL6,TNF,IL10,HIF1A,VEGFA
GO:0045935	Positive regulation of nucleobase-containing compound metabolic process	23	1927	0.75	7.14e-11	9606.ENSP00000226730,9606.ENSP00000229135,9606.ENSP00000229795,9606.ENSP00000242057,9606.ENSP00000245414,9606.ENSP00000263339,9606.ENSP00000263341,9606.ENSP00000269305,9606.ENSP00000275493,9606.ENSP00000293288,9606.ENSP00000305651,9606.ENSP00000327251,9606.ENSP00000360266,9606.ENSP00000368458,9606.ENSP00000378217,9606.ENSP00000380252,9606.ENSP00000384273,9606.ENSP00000385675,9606.ENSP00000398698,…	IL2,IFNG,MAPK14,AHR,IRF1,IL1A,IL1B,TP53,EGFR,BAX,CXCL10,NOS2,JUN,PCNA,PRKCD,NFE2L2,RELA,IL6,TNF,IL10,HIF1A,VEGFA,MYC	MMP2,MAPK14,AHR,IL1B,ICAM1,TP53,SOD1,EGFR,CASP3,BACE1,PTGS2,JUN,MMP9,PCNA,PRKCD,NFE2L2,RELA,IL6,TNF,IL10,DUOX2
GO:0007568	Aging	12	274	1.31	7.32e-11	9606.ENSP00000229795,9606.ENSP00000264832,9606.ENSP00000269305,9606.ENSP00000270142,9606.ENSP00000356438,9606.ENSP00000360266,9606.ENSP00000378217,9606.ENSP00000380252,9606.ENSP00000381185,9606.ENSP00000384273,9606.ENSP00000412237,9606.ENSP00000446252	MAPK14,ICAM1,TP53,SOD1,PTGS2,JUN,PRKCD,NFE2L2,BCL2,RELA,IL10,SOD2	IL2,IFNG,MAPK14,CTSD,IRF1,IL1B,ICAM1,TP53,EGFR,BAX,CXCL10,CXCL8,F2,JUN,MMP9,PLAU,PRKCD,BCL2,IL6,TNF,IL10
GO:0010038	Response to metal ion	13	367	1.22	8.97e-11	9606.ENSP00000263339,9606.ENSP00000264832,9606.ENSP00000270142,9606.ENSP00000275493,9606.ENSP00000311032,9606.ENSP00000318585,9606.ENSP00000356438,9606.ENSP00000360266,9606.ENSP00000361405,9606.ENSP00000368458,9606.ENSP00000380252,9606.ENSP00000381185,9606.ENSP00000437955	IL1A,ICAM1,SOD1,EGFR,CASP3,BACE1,PTGS2,JUN,MMP9,PCNA,NFE2L2,BCL2,HIF1A	IL2,IFNG,MAPK14,IL1A,IL1B,TP53,BAX,CXCL8,FN1,PTGS2,JUN,NFE2L2,BCL2,RELA,IL6,TNF,IL10,HIF1A,SOD2,VEGFA,MYC
GO:0045937	Positive regulation of phosphate metabolic process	19	1164	0.88	9.07e-11	9606.ENSP00000226730,9606.ENSP00000229135,9606.ENSP00000229795,9606.ENSP00000263341,9606.ENSP00000264832,9606.ENSP00000269305,9606.ENSP00000270142,9606.ENSP00000275493,9606.ENSP00000308541,9606.ENSP00000327251,9606.ENSP00000356438,9606.ENSP00000360266,9606.ENSP00000361405,9606.ENSP00000378217,9606.ENSP00000381185,9606.ENSP00000385675,9606.ENSP00000398698,9606.ENSP00000437955,9606.ENSP00000478570	IL2,IFNG,MAPK14,IL1B,ICAM1,TP53,SOD1,EGFR,F2,NOS2,PTGS2,JUN,MMP9,PRKCD,BCL2,IL6,TNF,HIF1A,VEGFA	IL2,IFNG,MAPK14,CTSD,IL1B,ICAM1,SOD1,EGFR,BAX,F2,CASP3,NOS2,FN1,JUN,PCNA,PRKCD,BCL2,TNF,HIF1A,VEGFA,MYC
GO:0097190	Apoptotic signaling pathway	12	286	1.29	1.15e-10	9606.ENSP00000226730,9606.ENSP00000229135,9606.ENSP00000263339,9606.ENSP00000263341,9606.ENSP00000269305,9606.ENSP00000293288,9606.ENSP00000311032,9606.ENSP00000360266,9606.ENSP00000378217,9606.ENSP00000381185,9606.ENSP00000398698,9606.ENSP00000446252	IL2,IFNG,IL1A,IL1B,TP53,BAX,CASP3,JUN,PRKCD,BCL2,TNF,SOD2	IL2,IFNG,MAPK14,IL1A,IL1B,ICAM1,TP53,SOD1,EGFR,BAX,F2,JUN,MMP9,PRKCD,BCL2,RELA,IL6,TNF,IL10,HIF1A,VEGFA
GO:0043523	Regulation of neuron apoptotic process	11	212	1.38	1.29e-10	9606.ENSP00000269305,9606.ENSP00000270142,9606.ENSP00000293288,9606.ENSP00000311032,9606.ENSP00000318585,9606.ENSP00000360266,9606.ENSP00000381185,9606.ENSP00000398698,9606.ENSP00000412237,9606.ENSP00000437955,9606.ENSP00000446252	TP53,SOD1,BAX,CASP3,BACE1,JUN,BCL2,TNF,IL10,HIF1A,SOD2	IL2,IL1A,IL1B,ICAM1,SOD1,EGFR,BAX,CXCL10,CXCL11,F2,CASP3,NOS2,PTGS2,PCNA,NFE2L2,BCL2,IL6,HIF1A,SOD2,VEGFA,MYC
GO:0080135	Regulation of cellular response to stress	16	739	1	1.63e-10	9606.ENSP00000263341,9606.ENSP00000269305,9606.ENSP00000270142,9606.ENSP00000275493,9606.ENSP00000293288,9606.ENSP00000356438,9606.ENSP00000368458,9606.ENSP00000378217,9606.ENSP00000380252,9606.ENSP00000381185,9606.ENSP00000398698,9606.ENSP00000412237,9606.ENSP00000437955,9606.ENSP00000446252,9606.ENSP00000478570,9606.ENSP00000479618	IL1B,TP53,SOD1,EGFR,BAX,PTGS2,PCNA,PRKCD,NFE2L2,BCL2,TNF,IL10,HIF1A,SOD2,VEGFA,MYC	IL2,IFNG,MAPK14,AHR,IRF1,IL1A,IL1B,TP53,EGFR,CXCL10,JUN,PCNA,NFE2L2,RELA,IL6,TNF,IL10,HIF1A,SOD2,VEGFA,MYC
GO:0051223	Regulation of protein transport	15	617	1.05	1.95e-10	9606.ENSP00000226730,9606.ENSP00000229135,9606.ENSP00000229795,9606.ENSP00000263339,9606.ENSP00000263341,9606.ENSP00000269305,9606.ENSP00000275493,9606.ENSP00000327251,9606.ENSP00000356438,9606.ENSP00000378217,9606.ENSP00000381185,9606.ENSP00000385675,9606.ENSP00000398698,9606.ENSP00000412237,9606.ENSP00000437955	IL2,IFNG,MAPK14,IL1A,IL1B,TP53,EGFR,NOS2,PTGS2,PRKCD,BCL2,IL6,TNF,IL10,HIF1A	IFNG,MAPK14,IL1B,ICAM1,EGFR,CXCL10,CXCL8,FN1,PTGS2,JUN,MMP9,PLAU,NFE2L2,BCL2,IL6,TNF,HIF1A,SOD2,DUOX2,VEGFA
GO:0010647	Positive regulation of cell communication	22	1823	0.75	2.28e-10	9606.ENSP00000226730,9606.ENSP00000229135,9606.ENSP00000229795,9606.ENSP00000263339,9606.ENSP00000263341,9606.ENSP00000264832,9606.ENSP00000269305,9606.ENSP00000270142,9606.ENSP00000275493,9606.ENSP00000293288,9606.ENSP00000308541,9606.ENSP00000356438,9606.ENSP00000360266,9606.ENSP00000361405,9606.ENSP00000378217,9606.ENSP00000381185,9606.ENSP00000384273,9606.ENSP00000385675,9606.ENSP00000398698,…	IL2,IFNG,MAPK14,IL1A,IL1B,ICAM1,TP53,SOD1,EGFR,BAX,F2,PTGS2,JUN,MMP9,PRKCD,BCL2,RELA,IL6,TNF,IL10,HIF1A,VEGFA	MMP2,IL2,IFNG,MAPK14,IL1B,EGFR,CXCL10,F2,FN1,PTGS2,JUN,MMP9,BCL2,RELA,IL6,TNF,IL10,HIF1A,VEGFA,MYC
GO:0023056	Positive regulation of signaling	22	1831	0.75	2.48e-10	9606.ENSP00000226730,9606.ENSP00000229135,9606.ENSP00000229795,9606.ENSP00000263339,9606.ENSP00000263341,9606.ENSP00000264832,9606.ENSP00000269305,9606.ENSP00000270142,9606.ENSP00000275493,9606.ENSP00000293288,9606.ENSP00000308541,9606.ENSP00000356438,9606.ENSP00000360266,9606.ENSP00000361405,9606.ENSP00000378217,9606.ENSP00000381185,9606.ENSP00000384273,9606.ENSP00000385675,9606.ENSP00000398698,…	IL2,IFNG,MAPK14,IL1A,IL1B,ICAM1,TP53,SOD1,EGFR,BAX,F2,PTGS2,JUN,MMP9,PRKCD,BCL2,RELA,IL6,TNF,IL10,HIF1A,VEGFA	MAPK14,IL1A,IL1B,ICAM1,TP53,EGFR,BAX,CXCL8,PTGS2,MMP9,PRKCD,NFE2L2,BCL2,RELA,IL6,TNF,IL10,HIF1A,SOD2,MYC
GO:0032103	Positive regulation of response to external stimulus	14	511	1.11	2.63e-10	9606.ENSP00000226730,9606.ENSP00000229135,9606.ENSP00000229795,9606.ENSP00000263341,9606.ENSP00000275493,9606.ENSP00000305651,9606.ENSP00000306512,9606.ENSP00000308541,9606.ENSP00000356438,9606.ENSP00000378217,9606.ENSP00000384273,9606.ENSP00000385675,9606.ENSP00000398698,9606.ENSP00000478570	IL2,IFNG,MAPK14,IL1B,EGFR,CXCL10,CXCL8,F2,PTGS2,PRKCD,RELA,IL6,TNF,VEGFA	MMP2,AHR,ICAM1,TP53,SOD1,EGFR,CXCL8,CASP3,BACE1,NOS2,PTGS2,JUN,PCNA,PRKCD,NFE2L2,BCL2,RELA,IL6,TNF,IL10
GO:0009719	Response to endogenous stimulus	20	1447	0.81	3.32e-10	9606.ENSP00000219070,9606.ENSP00000242057,9606.ENSP00000264832,9606.ENSP00000269305,9606.ENSP00000270142,9606.ENSP00000275493,9606.ENSP00000306512,9606.ENSP00000311032,9606.ENSP00000318585,9606.ENSP00000327251,9606.ENSP00000356438,9606.ENSP00000360266,9606.ENSP00000368458,9606.ENSP00000378217,9606.ENSP00000380252,9606.ENSP00000381185,9606.ENSP00000384273,9606.ENSP00000385675,9606.ENSP00000398698,…	MMP2,AHR,ICAM1,TP53,SOD1,EGFR,CXCL8,CASP3,BACE1,NOS2,PTGS2,JUN,PCNA,PRKCD,NFE2L2,BCL2,RELA,IL6,TNF,IL10	IL2,MAPK14,AHR,PLD2,IL1B,TP53,EGFR,BAX,CXCL10,CXCL8,CXCL11,CASP3,NOS2,JUN,PCNA,PRKCD,BCL2,RELA,TNF,MYC
GO:1901214	Regulation of neuron death	12	317	1.25	3.42e-10	9606.ENSP00000229135,9606.ENSP00000269305,9606.ENSP00000270142,9606.ENSP00000293288,9606.ENSP00000311032,9606.ENSP00000318585,9606.ENSP00000360266,9606.ENSP00000381185,9606.ENSP00000398698,9606.ENSP00000412237,9606.ENSP00000437955,9606.ENSP00000446252	IFNG,TP53,SOD1,BAX,CASP3,BACE1,JUN,BCL2,TNF,IL10,HIF1A,SOD2	IL2,IFNG,MAPK14,AHR,IRF1,IL1A,IL1B,TP53,EGFR,CXCL10,JUN,PCNA,NFE2L2,RELA,IL6,TNF,IL10,HIF1A,VEGFA,MYC
GO:0045321	Leukocyte activation	17	929	0.93	3.48e-10	9606.ENSP00000226730,9606.ENSP00000229135,9606.ENSP00000229795,9606.ENSP00000236671,9606.ENSP00000245414,9606.ENSP00000264832,9606.ENSP00000269305,9606.ENSP00000293288,9606.ENSP00000306512,9606.ENSP00000360266,9606.ENSP00000361405,9606.ENSP00000361850,9606.ENSP00000378217,9606.ENSP00000381185,9606.ENSP00000385675,9606.ENSP00000398698,9606.ENSP00000412237	IL2,IFNG,MAPK14,CTSD,IRF1,ICAM1,TP53,BAX,CXCL8,JUN,MMP9,PLAU,PRKCD,BCL2,IL6,TNF,IL10	IFNG,MAPK14,IL1B,ICAM1,EGFR,CXCL10,CXCL8,FN1,PTGS2,JUN,MMP9,PLAU,NFE2L2,BCL2,IL6,TNF,HIF1A,SOD2,VEGFA
GO:0009967	Positive regulation of signal transduction	21	1654	0.77	3.52e-10	9606.ENSP00000226730,9606.ENSP00000229135,9606.ENSP00000229795,9606.ENSP00000263339,9606.ENSP00000263341,9606.ENSP00000264832,9606.ENSP00000269305,9606.ENSP00000270142,9606.ENSP00000275493,9606.ENSP00000293288,9606.ENSP00000308541,9606.ENSP00000360266,9606.ENSP00000361405,9606.ENSP00000378217,9606.ENSP00000381185,9606.ENSP00000384273,9606.ENSP00000385675,9606.ENSP00000398698,9606.ENSP00000412237,…	IL2,IFNG,MAPK14,IL1A,IL1B,ICAM1,TP53,SOD1,EGFR,BAX,F2,JUN,MMP9,PRKCD,BCL2,RELA,IL6,TNF,IL10,HIF1A,VEGFA	MAPK14,AHR,IL1A,IL1B,ICAM1,EGFR,CXCL10,CXCL8,CXCL11,CASP3,NOS2,PTGS2,JUN,PCNA,BCL2,RELA,IL6,TNF,IL10
GO:0042327	Positive regulation of phosphorylation	18	1093	0.88	3.55e-10	9606.ENSP00000226730,9606.ENSP00000229135,9606.ENSP00000229795,9606.ENSP00000263341,9606.ENSP00000264832,9606.ENSP00000269305,9606.ENSP00000270142,9606.ENSP00000275493,9606.ENSP00000308541,9606.ENSP00000356438,9606.ENSP00000360266,9606.ENSP00000361405,9606.ENSP00000378217,9606.ENSP00000381185,9606.ENSP00000385675,9606.ENSP00000398698,9606.ENSP00000437955,9606.ENSP00000478570	IL2,IFNG,MAPK14,IL1B,ICAM1,TP53,SOD1,EGFR,F2,PTGS2,JUN,MMP9,PRKCD,BCL2,IL6,TNF,HIF1A,VEGFA	IL2,IFNG,MAPK14,PLD2,IL1B,ICAM1,BAX,CXCL10,CXCL8,NOS2,JUN,PRKCD,BCL2,RELA,IL6,TNF,IL10,HIF1A,VEGFA
GO:0022603	Regulation of anatomical structure morphogenesis	18	1095	0.88	3.63e-10	9606.ENSP00000229795,9606.ENSP00000263339,9606.ENSP00000263341,9606.ENSP00000264832,9606.ENSP00000293288,9606.ENSP00000305651,9606.ENSP00000306512,9606.ENSP00000308541,9606.ENSP00000346839,9606.ENSP00000356438,9606.ENSP00000380252,9606.ENSP00000381185,9606.ENSP00000385675,9606.ENSP00000398698,9606.ENSP00000412237,9606.ENSP00000437955,9606.ENSP00000478570,9606.ENSP00000479618	MAPK14,IL1A,IL1B,ICAM1,BAX,CXCL10,CXCL8,F2,FN1,PTGS2,NFE2L2,BCL2,IL6,TNF,IL10,HIF1A,VEGFA,MYC	IL2,IFNG,MAPK14,IL1B,ICAM1,TP53,SOD1,EGFR,F2,NOS2,PTGS2,JUN,MMP9,PRKCD,BCL2,IL6,TNF,HIF1A,VEGFA
GO:0051248	Negative regulation of protein metabolic process	18	1096	0.88	3.65e-10	9606.ENSP00000226730,9606.ENSP00000229135,9606.ENSP00000263341,9606.ENSP00000269305,9606.ENSP00000275493,9606.ENSP00000293288,9606.ENSP00000308541,9606.ENSP00000311032,9606.ENSP00000327251,9606.ENSP00000356438,9606.ENSP00000360266,9606.ENSP00000361405,9606.ENSP00000378217,9606.ENSP00000384273,9606.ENSP00000398698,9606.ENSP00000412237,9606.ENSP00000478570,9606.ENSP00000479618	IL2,IFNG,IL1B,TP53,EGFR,BAX,F2,CASP3,NOS2,PTGS2,JUN,MMP9,PRKCD,RELA,TNF,IL10,VEGFA,MYC	MMP2,MAPK14,TP53,SOD1,EGFR,BAX,CXCL8,CASP3,FN1,PTGS2,JUN,MMP9,BCL2,RELA,TNF,IL10,HIF1A,VEGFA,MYC
GO:0071396	Cellular response to lipid	14	528	1.09	3.78e-10	9606.ENSP00000229795,9606.ENSP00000242057,9606.ENSP00000263339,9606.ENSP00000263341,9606.ENSP00000264832,9606.ENSP00000275493,9606.ENSP00000305651,9606.ENSP00000306512,9606.ENSP00000306884,9606.ENSP00000327251,9606.ENSP00000384273,9606.ENSP00000385675,9606.ENSP00000398698,9606.ENSP00000412237	MAPK14,AHR,IL1A,IL1B,ICAM1,EGFR,CXCL10,CXCL8,CXCL11,NOS2,RELA,IL6,TNF,IL10	MMP2,IL2,MAPK14,IL1B,HERC5,TP53,EGFR,F2,BACE1,NOS2,FN1,PCNA,PRKCD,NFE2L2,BCL2,IL6,TNF,HIF1A,MYC
GO:0010605	Negative regulation of macromolecule metabolic process	26	2875	0.62	3.94e-10	9606.ENSP00000226730,9606.ENSP00000229135,9606.ENSP00000229795,9606.ENSP00000242057,9606.ENSP00000245414,9606.ENSP00000263341,9606.ENSP00000264350,9606.ENSP00000269305,9606.ENSP00000275493,9606.ENSP00000293288,9606.ENSP00000308541,9606.ENSP00000311032,9606.ENSP00000327251,9606.ENSP00000346839,9606.ENSP00000356438,9606.ENSP00000360266,9606.ENSP00000361405,9606.ENSP00000368458,9606.ENSP00000378217,…	IL2,IFNG,MAPK14,AHR,IRF1,IL1B,HERC5,TP53,EGFR,BAX,F2,CASP3,NOS2,FN1,PTGS2,JUN,MMP9,PCNA,PRKCD,RELA,IL6,TNF,IL10,HIF1A,VEGFA,MYC	MAPK14,CTSD,PLD2,TP53,SOD1,EGFR,BAX,CXCL8,F2,NOS2,FN1,MMP9,PLAU,PRKCD,BCL2,IL6,HIF1A,VEGFA,MYC
GO:0042592	Homeostatic process	21	1676	0.77	4.32e-10	9606.ENSP00000226730,9606.ENSP00000263339,9606.ENSP00000263341,9606.ENSP00000264832,9606.ENSP00000270142,9606.ENSP00000275493,9606.ENSP00000293288,9606.ENSP00000305651,9606.ENSP00000306884,9606.ENSP00000308541,9606.ENSP00000311032,9606.ENSP00000327251,9606.ENSP00000356438,9606.ENSP00000368458,9606.ENSP00000380252,9606.ENSP00000381185,9606.ENSP00000385675,9606.ENSP00000437955,9606.ENSP00000446252,…	IL2,IL1A,IL1B,ICAM1,SOD1,EGFR,BAX,CXCL10,CXCL11,F2,CASP3,NOS2,PTGS2,PCNA,NFE2L2,BCL2,IL6,HIF1A,SOD2,VEGFA,MYC	IFNG,IL1A,IL1B,ICAM1,EGFR,CXCL10,CXCL8,CXCL11,F2,NOS2,FN1,PTGS2,JUN,NFE2L2,RELA,IL6,TNF,HIF1A
GO:0022407	Regulation of cell-cell adhesion	13	424	1.15	4.41e-10	9606.ENSP00000226730,9606.ENSP00000229135,9606.ENSP00000229795,9606.ENSP00000245414,9606.ENSP00000263341,9606.ENSP00000264832,9606.ENSP00000311032,9606.ENSP00000378217,9606.ENSP00000384273,9606.ENSP00000385675,9606.ENSP00000398698,9606.ENSP00000412237,9606.ENSP00000478570	IL2,IFNG,MAPK14,IRF1,IL1B,ICAM1,CASP3,PRKCD,RELA,IL6,TNF,IL10,VEGFA	IL2,IFNG,MAPK14,AHR,IRF1,IL1A,IL1B,TP53,BAX,CASP3,JUN,PRKCD,BCL2,IL6,TNF,IL10,SOD2,MYC
GO:0048523	Negative regulation of cellular process	32	4874	0.49	5.29e-10	9606.ENSP00000226730,9606.ENSP00000229135,9606.ENSP00000229795,9606.ENSP00000242057,9606.ENSP00000245414,9606.ENSP00000263339,9606.ENSP00000263341,9606.ENSP00000264832,9606.ENSP00000269305,9606.ENSP00000270142,9606.ENSP00000275493,9606.ENSP00000293288,9606.ENSP00000305651,9606.ENSP00000306512,9606.ENSP00000308541,9606.ENSP00000311032,9606.ENSP00000346839,9606.ENSP00000356438,9606.ENSP00000360266,…	IL2,IFNG,MAPK14,AHR,IRF1,IL1A,IL1B,ICAM1,TP53,SOD1,EGFR,BAX,CXCL10,CXCL8,F2,CASP3,FN1,PTGS2,JUN,MMP9,PCNA,PRKCD,NFE2L2,BCL2,RELA,IL6,TNF,IL10,HIF1A,SOD2,VEGFA,MYC	IL2,IFNG,MAPK14,CTSD,IL1A,IL1B,TP53,EGFR,F2,NOS2,PTGS2,PRKCD,BCL2,IL6,TNF,IL10,HIF1A,VEGFA
GO:1901342	Regulation of vasculature development	12	336	1.22	6.07e-10	9606.ENSP00000263339,9606.ENSP00000263341,9606.ENSP00000305651,9606.ENSP00000306512,9606.ENSP00000356438,9606.ENSP00000380252,9606.ENSP00000385675,9606.ENSP00000398698,9606.ENSP00000412237,9606.ENSP00000437955,9606.ENSP00000446252,9606.ENSP00000478570	IL1A,IL1B,CXCL10,CXCL8,PTGS2,NFE2L2,IL6,TNF,IL10,HIF1A,SOD2,VEGFA	IL2,IFNG,MAPK14,IL1B,ICAM1,TP53,SOD1,EGFR,F2,PTGS2,JUN,MMP9,PRKCD,BCL2,IL6,TNF,HIF1A,VEGFA
GO:0002252	Immune effector process	17	969	0.91	6.18e-10	9606.ENSP00000226730,9606.ENSP00000229135,9606.ENSP00000229795,9606.ENSP00000236671,9606.ENSP00000245414,9606.ENSP00000263088,9606.ENSP00000264350,9606.ENSP00000264832,9606.ENSP00000269305,9606.ENSP00000305651,9606.ENSP00000308541,9606.ENSP00000361405,9606.ENSP00000361850,9606.ENSP00000378217,9606.ENSP00000381185,9606.ENSP00000384273,9606.ENSP00000385675	IL2,IFNG,MAPK14,CTSD,IRF1,PLD2,HERC5,ICAM1,TP53,CXCL10,F2,MMP9,PLAU,PRKCD,BCL2,RELA,IL6	MAPK14,IL1A,IL1B,ICAM1,BAX,CXCL10,CXCL8,F2,FN1,PTGS2,NFE2L2,BCL2,IL6,TNF,IL10,HIF1A,VEGFA,MYC
GO:0042542	Response to hydrogen peroxide	9	119	1.55	6.51e-10	9606.ENSP00000270142,9606.ENSP00000311032,9606.ENSP00000360266,9606.ENSP00000368458,9606.ENSP00000378217,9606.ENSP00000380252,9606.ENSP00000381185,9606.ENSP00000384273,9606.ENSP00000385675	SOD1,CASP3,JUN,PCNA,PRKCD,NFE2L2,BCL2,RELA,IL6	IL2,IFNG,IL1B,TP53,EGFR,BAX,F2,CASP3,NOS2,PTGS2,JUN,MMP9,PRKCD,RELA,TNF,IL10,VEGFA,MYC
GO:0001666	Response to hypoxia	12	342	1.21	7.27e-10	9606.ENSP00000219070,9606.ENSP00000264832,9606.ENSP00000269305,9606.ENSP00000311032,9606.ENSP00000327251,9606.ENSP00000356438,9606.ENSP00000361850,9606.ENSP00000380252,9606.ENSP00000381185,9606.ENSP00000437955,9606.ENSP00000478570,9606.ENSP00000479618	MMP2,ICAM1,TP53,CASP3,NOS2,PTGS2,PLAU,NFE2L2,BCL2,HIF1A,VEGFA,MYC	IFNG,MAPK14,IRF1,IL1A,IL1B,HERC5,TP53,EGFR,BAX,CXCL8,CASP3,PTGS2,JUN,PCNA,BCL2,TNF,IL10,MYC
GO:0045786	Negative regulation of cell cycle	14	571	1.06	9.92e-10	9606.ENSP00000229135,9606.ENSP00000229795,9606.ENSP00000245414,9606.ENSP00000269305,9606.ENSP00000275493,9606.ENSP00000293288,9606.ENSP00000306512,9606.ENSP00000311032,9606.ENSP00000356438,9606.ENSP00000368458,9606.ENSP00000381185,9606.ENSP00000398698,9606.ENSP00000412237,9606.ENSP00000479618	IFNG,MAPK14,IRF1,TP53,EGFR,BAX,CXCL8,CASP3,PTGS2,PCNA,BCL2,TNF,IL10,MYC	MAPK14,PLD2,IL1B,ICAM1,EGFR,BAX,CXCL10,CXCL8,CXCL11,F2,FN1,PLAU,PRKCD,IL6,TNF,IL10,HIF1A,VEGFA
GO:0001819	Positive regulation of cytokine production	13	461	1.12	1.16e-09	9606.ENSP00000226730,9606.ENSP00000229135,9606.ENSP00000229795,9606.ENSP00000245414,9606.ENSP00000263339,9606.ENSP00000263341,9606.ENSP00000270142,9606.ENSP00000356438,9606.ENSP00000384273,9606.ENSP00000385675,9606.ENSP00000398698,9606.ENSP00000412237,9606.ENSP00000437955	IL2,IFNG,MAPK14,IRF1,IL1A,IL1B,SOD1,PTGS2,RELA,IL6,TNF,IL10,HIF1A	IL2,MAPK14,AHR,IRF1,IL1A,IL1B,TP53,EGFR,CXCL10,JUN,NFE2L2,RELA,IL6,TNF,IL10,HIF1A,VEGFA,MYC
GO:0051171	Regulation of nitrogen compound metabolic process	34	5836	0.43	1.17e-09	9606.ENSP00000226730,9606.ENSP00000229135,9606.ENSP00000229795,9606.ENSP00000236671,9606.ENSP00000242057,9606.ENSP00000245414,9606.ENSP00000263339,9606.ENSP00000263341,9606.ENSP00000264350,9606.ENSP00000264832,9606.ENSP00000269305,9606.ENSP00000270142,9606.ENSP00000275493,9606.ENSP00000293288,9606.ENSP00000305651,9606.ENSP00000308541,9606.ENSP00000311032,9606.ENSP00000327251,9606.ENSP00000346839,…	IL2,IFNG,MAPK14,CTSD,AHR,IRF1,IL1A,IL1B,HERC5,ICAM1,TP53,SOD1,EGFR,BAX,CXCL10,F2,CASP3,NOS2,FN1,PTGS2,JUN,MMP9,PCNA,PRKCD,NFE2L2,BCL2,RELA,IL6,TNF,IL10,HIF1A,SOD2,VEGFA,MYC	PLD2,IL1B,ICAM1,SOD1,EGFR,BAX,CXCL10,CXCL8,CXCL11,F2,FN1,PLAU,PRKCD,IL6,TNF,IL10,HIF1A,VEGFA
GO:0032502	Developmental process	34	5841	0.43	1.19e-09	9606.ENSP00000219070,9606.ENSP00000226730,9606.ENSP00000229135,9606.ENSP00000229795,9606.ENSP00000242057,9606.ENSP00000245414,9606.ENSP00000263339,9606.ENSP00000263341,9606.ENSP00000264832,9606.ENSP00000269305,9606.ENSP00000270142,9606.ENSP00000275493,9606.ENSP00000293288,9606.ENSP00000305651,9606.ENSP00000306512,9606.ENSP00000308541,9606.ENSP00000311032,9606.ENSP00000346839,9606.ENSP00000356438,…	MMP2,IL2,IFNG,MAPK14,AHR,IRF1,IL1A,IL1B,ICAM1,TP53,SOD1,EGFR,BAX,CXCL10,CXCL8,F2,CASP3,FN1,PTGS2,JUN,MMP9,PCNA,PRKCD,NFE2L2,BCL2,RELA,IL6,TNF,IL10,HIF1A,SOD2,DUOX2,VEGFA,MYC	IL2,IFNG,IL1B,TP53,SOD1,EGFR,BAX,F2,CASP3,FN1,JUN,NFE2L2,BCL2,RELA,IL6,TNF,HIF1A,VEGFA
GO:0048870	Cell motility	17	1018	0.89	1.27e-09	9606.ENSP00000263088,9606.ENSP00000263341,9606.ENSP00000264832,9606.ENSP00000275493,9606.ENSP00000293288,9606.ENSP00000305651,9606.ENSP00000306512,9606.ENSP00000306884,9606.ENSP00000308541,9606.ENSP00000346839,9606.ENSP00000361850,9606.ENSP00000378217,9606.ENSP00000385675,9606.ENSP00000398698,9606.ENSP00000412237,9606.ENSP00000437955,9606.ENSP00000478570	PLD2,IL1B,ICAM1,EGFR,BAX,CXCL10,CXCL8,CXCL11,F2,FN1,PLAU,PRKCD,IL6,TNF,IL10,HIF1A,VEGFA	MMP2,MAPK14,ICAM1,TP53,SOD1,EGFR,CASP3,FN1,PTGS2,JUN,MMP9,PCNA,BCL2,RELA,IL10,HIF1A,VEGFA,MYC
GO:0001934	Positive regulation of protein phosphorylation	17	1019	0.89	1.28e-09	9606.ENSP00000226730,9606.ENSP00000229135,9606.ENSP00000229795,9606.ENSP00000263341,9606.ENSP00000264832,9606.ENSP00000269305,9606.ENSP00000270142,9606.ENSP00000275493,9606.ENSP00000308541,9606.ENSP00000356438,9606.ENSP00000360266,9606.ENSP00000361405,9606.ENSP00000378217,9606.ENSP00000381185,9606.ENSP00000385675,9606.ENSP00000398698,9606.ENSP00000478570	IL2,IFNG,MAPK14,IL1B,ICAM1,TP53,SOD1,EGFR,F2,PTGS2,JUN,MMP9,PRKCD,BCL2,IL6,TNF,VEGFA	MAPK14,CTSD,PLD2,TP53,SOD1,BAX,CXCL8,F2,NOS2,FN1,MMP9,PLAU,PRKCD,BCL2,IL6,HIF1A,VEGFA,MYC
GO:0045596	Negative regulation of cell differentiation	15	728	0.98	1.61e-09	9606.ENSP00000226730,9606.ENSP00000229135,9606.ENSP00000245414,9606.ENSP00000263341,9606.ENSP00000269305,9606.ENSP00000275493,9606.ENSP00000305651,9606.ENSP00000308541,9606.ENSP00000361405,9606.ENSP00000380252,9606.ENSP00000381185,9606.ENSP00000385675,9606.ENSP00000398698,9606.ENSP00000478570,9606.ENSP00000479618	IL2,IFNG,IRF1,IL1B,TP53,EGFR,CXCL10,F2,MMP9,NFE2L2,BCL2,IL6,TNF,VEGFA,MYC	MMP2,TP53,SOD1,EGFR,CASP3,PTGS2,JUN,MMP9,PCNA,PRKCD,NFE2L2,BCL2,RELA,IL6,HIF1A,SOD2,DUOX2
GO:0051726	Regulation of cell cycle	18	1230	0.83	2.16e-09	9606.ENSP00000229135,9606.ENSP00000229795,9606.ENSP00000245414,9606.ENSP00000263339,9606.ENSP00000263341,9606.ENSP00000264350,9606.ENSP00000269305,9606.ENSP00000275493,9606.ENSP00000293288,9606.ENSP00000306512,9606.ENSP00000311032,9606.ENSP00000356438,9606.ENSP00000360266,9606.ENSP00000368458,9606.ENSP00000381185,9606.ENSP00000398698,9606.ENSP00000412237,9606.ENSP00000479618	IFNG,MAPK14,IRF1,IL1A,IL1B,HERC5,TP53,EGFR,BAX,CXCL8,CASP3,PTGS2,JUN,PCNA,BCL2,TNF,IL10,MYC	IL1A,ICAM1,SOD1,EGFR,CASP3,BACE1,PTGS2,JUN,MMP9,PCNA,PRKCD,NFE2L2,BCL2,RELA,IL6,HIF1A,SOD2
GO:0016477	Cell migration	16	896	0.92	2.25e-09	9606.ENSP00000263341,9606.ENSP00000264832,9606.ENSP00000275493,9606.ENSP00000293288,9606.ENSP00000305651,9606.ENSP00000306512,9606.ENSP00000306884,9606.ENSP00000308541,9606.ENSP00000346839,9606.ENSP00000361850,9606.ENSP00000378217,9606.ENSP00000385675,9606.ENSP00000398698,9606.ENSP00000412237,9606.ENSP00000437955,9606.ENSP00000478570	IL1B,ICAM1,EGFR,BAX,CXCL10,CXCL8,CXCL11,F2,FN1,PLAU,PRKCD,IL6,TNF,IL10,HIF1A,VEGFA	MAPK14,IL1A,IL1B,ICAM1,CXCL10,CXCL8,CXCL11,F2,CASP3,NOS2,PTGS2,JUN,PRKCD,RELA,IL6,TNF,IL10
GO:0030162	Regulation of proteolysis	15	747	0.97	2.25e-09	9606.ENSP00000229135,9606.ENSP00000229795,9606.ENSP00000236671,9606.ENSP00000263341,9606.ENSP00000269305,9606.ENSP00000293288,9606.ENSP00000308541,9606.ENSP00000346839,9606.ENSP00000356438,9606.ENSP00000361405,9606.ENSP00000380252,9606.ENSP00000398698,9606.ENSP00000412237,9606.ENSP00000478570,9606.ENSP00000479618	IFNG,MAPK14,CTSD,IL1B,TP53,BAX,F2,FN1,PTGS2,MMP9,NFE2L2,TNF,IL10,VEGFA,MYC	IFNG,CTSD,TP53,SOD1,BAX,CASP3,BACE1,PTGS2,JUN,MMP9,PRKCD,BCL2,IL6,TNF,IL10,SOD2,MYC
GO:0050776	Regulation of immune response	16	896	0.92	2.25e-09	9606.ENSP00000226730,9606.ENSP00000229135,9606.ENSP00000229795,9606.ENSP00000245414,9606.ENSP00000263088,9606.ENSP00000263341,9606.ENSP00000264832,9606.ENSP00000293288,9606.ENSP00000308541,9606.ENSP00000360266,9606.ENSP00000378217,9606.ENSP00000381185,9606.ENSP00000384273,9606.ENSP00000385675,9606.ENSP00000398698,9606.ENSP00000412237	IL2,IFNG,MAPK14,IRF1,PLD2,IL1B,ICAM1,BAX,F2,JUN,PRKCD,BCL2,RELA,IL6,TNF,IL10	IL2,IFNG,IRF1,IL1A,IL1B,TP53,BAX,CXCL8,CASP3,PTGS2,JUN,BCL2,IL6,TNF,IL10,SOD2,MYC
GO:0048661	Positive regulation of smooth muscle cell proliferation	8	88	1.63	2.48e-09	9606.ENSP00000219070,9606.ENSP00000275493,9606.ENSP00000356438,9606.ENSP00000360266,9606.ENSP00000361405,9606.ENSP00000385675,9606.ENSP00000398698,9606.ENSP00000412237	MMP2,EGFR,PTGS2,JUN,MMP9,IL6,TNF,IL10	IL2,IFNG,MAPK14,IRF1,IL1B,ICAM1,CXCL8,CASP3,FN1,PLAU,PRKCD,BCL2,RELA,IL6,TNF,IL10,VEGFA
GO:0048731	System development	30	4426	0.5	2.58e-09	9606.ENSP00000219070,9606.ENSP00000226730,9606.ENSP00000229135,9606.ENSP00000229795,9606.ENSP00000242057,9606.ENSP00000245414,9606.ENSP00000263341,9606.ENSP00000264832,9606.ENSP00000269305,9606.ENSP00000270142,9606.ENSP00000275493,9606.ENSP00000293288,9606.ENSP00000305651,9606.ENSP00000306512,9606.ENSP00000308541,9606.ENSP00000311032,9606.ENSP00000346839,9606.ENSP00000356438,9606.ENSP00000360266,…	MMP2,IL2,IFNG,MAPK14,AHR,IRF1,IL1B,ICAM1,TP53,SOD1,EGFR,BAX,CXCL10,CXCL8,F2,CASP3,FN1,PTGS2,JUN,MMP9,PCNA,NFE2L2,BCL2,RELA,IL6,TNF,IL10,HIF1A,VEGFA,MYC	IL2,IFNG,MAPK14,IRF1,IL1A,IL1B,HERC5,SOD1,F2,NOS2,FN1,PTGS2,RELA,IL6,TNF,IL10,HIF1A
GO:0048869	Cellular developmental process	28	3757	0.54	2.69e-09	9606.ENSP00000219070,9606.ENSP00000226730,9606.ENSP00000229135,9606.ENSP00000229795,9606.ENSP00000245414,9606.ENSP00000263339,9606.ENSP00000263341,9606.ENSP00000264832,9606.ENSP00000269305,9606.ENSP00000270142,9606.ENSP00000275493,9606.ENSP00000293288,9606.ENSP00000308541,9606.ENSP00000311032,9606.ENSP00000346839,9606.ENSP00000356438,9606.ENSP00000360266,9606.ENSP00000361405,9606.ENSP00000368458,…	MMP2,IL2,IFNG,MAPK14,IRF1,IL1A,IL1B,ICAM1,TP53,SOD1,EGFR,BAX,F2,CASP3,FN1,PTGS2,JUN,MMP9,PCNA,PRKCD,NFE2L2,BCL2,RELA,IL6,TNF,IL10,HIF1A,VEGFA	IL2,IFNG,MAPK14,CTSD,IRF1,ICAM1,TP53,BAX,CXCL8,JUN,MMP9,PLAU,PRKCD,BCL2,IL6,TNF,IL10
GO:0040011	Locomotion	18	1251	0.83	2.72e-09	9606.ENSP00000229795,9606.ENSP00000263088,9606.ENSP00000263341,9606.ENSP00000264832,9606.ENSP00000275493,9606.ENSP00000293288,9606.ENSP00000305651,9606.ENSP00000306512,9606.ENSP00000306884,9606.ENSP00000308541,9606.ENSP00000346839,9606.ENSP00000361850,9606.ENSP00000378217,9606.ENSP00000385675,9606.ENSP00000398698,9606.ENSP00000412237,9606.ENSP00000437955,9606.ENSP00000478570	MAPK14,PLD2,IL1B,ICAM1,EGFR,BAX,CXCL10,CXCL8,CXCL11,F2,FN1,PLAU,PRKCD,IL6,TNF,IL10,HIF1A,VEGFA	IL2,IFNG,MAPK14,CTSD,IRF1,PLD2,HERC5,ICAM1,TP53,CXCL10,F2,MMP9,PLAU,PRKCD,BCL2,RELA,IL6
GO:0014070	Response to organic cyclic compound	16	911	0.91	2.76e-09	9606.ENSP00000242057,9606.ENSP00000263341,9606.ENSP00000264832,9606.ENSP00000270142,9606.ENSP00000275493,9606.ENSP00000305651,9606.ENSP00000311032,9606.ENSP00000356438,9606.ENSP00000360266,9606.ENSP00000368458,9606.ENSP00000381185,9606.ENSP00000384273,9606.ENSP00000385675,9606.ENSP00000398698,9606.ENSP00000412237,9606.ENSP00000475084	AHR,IL1B,ICAM1,SOD1,EGFR,CXCL10,CASP3,PTGS2,JUN,PCNA,BCL2,RELA,IL6,TNF,IL10,DUOX2	PLD2,IL1B,ICAM1,EGFR,BAX,CXCL10,CXCL8,CXCL11,F2,FN1,PLAU,PRKCD,IL6,TNF,IL10,HIF1A,VEGFA
GO:0045944	Positive regulation of transcription by rna polymerase ii	18	1253	0.83	2.76e-09	9606.ENSP00000226730,9606.ENSP00000229795,9606.ENSP00000242057,9606.ENSP00000245414,9606.ENSP00000263339,9606.ENSP00000263341,9606.ENSP00000269305,9606.ENSP00000275493,9606.ENSP00000305651,9606.ENSP00000360266,9606.ENSP00000380252,9606.ENSP00000384273,9606.ENSP00000385675,9606.ENSP00000398698,9606.ENSP00000412237,9606.ENSP00000437955,9606.ENSP00000478570,9606.ENSP00000479618	IL2,MAPK14,AHR,IRF1,IL1A,IL1B,TP53,EGFR,CXCL10,JUN,NFE2L2,RELA,IL6,TNF,IL10,HIF1A,VEGFA,MYC	IL2,IFNG,MAPK14,IL1B,ICAM1,TP53,SOD1,EGFR,F2,PTGS2,JUN,MMP9,PRKCD,BCL2,IL6,TNF,VEGFA
GO:0009411	Response to uv	9	144	1.46	2.88e-09	9606.ENSP00000269305,9606.ENSP00000275493,9606.ENSP00000293288,9606.ENSP00000311032,9606.ENSP00000356438,9606.ENSP00000368458,9606.ENSP00000381185,9606.ENSP00000384273,9606.ENSP00000479618	TP53,EGFR,BAX,CASP3,PTGS2,PCNA,BCL2,RELA,MYC	IL2,IFNG,MAPK14,IL1A,IL1B,ICAM1,TP53,BAX,FN1,MMP9,PRKCD,NFE2L2,BCL2,IL6,TNF,HIF1A,VEGFA
GO:0080090	Regulation of primary metabolic process	34	6032	0.42	2.9e-09	9606.ENSP00000226730,9606.ENSP00000229135,9606.ENSP00000229795,9606.ENSP00000236671,9606.ENSP00000242057,9606.ENSP00000245414,9606.ENSP00000263339,9606.ENSP00000263341,9606.ENSP00000264350,9606.ENSP00000264832,9606.ENSP00000269305,9606.ENSP00000270142,9606.ENSP00000275493,9606.ENSP00000293288,9606.ENSP00000305651,9606.ENSP00000308541,9606.ENSP00000311032,9606.ENSP00000327251,9606.ENSP00000346839,…	IL2,IFNG,MAPK14,CTSD,AHR,IRF1,IL1A,IL1B,HERC5,ICAM1,TP53,SOD1,EGFR,BAX,CXCL10,F2,CASP3,NOS2,FN1,PTGS2,JUN,MMP9,PCNA,PRKCD,NFE2L2,BCL2,RELA,IL6,TNF,IL10,HIF1A,SOD2,VEGFA,MYC	IFNG,MAPK14,CTSD,ICAM1,TP53,SOD1,EGFR,BAX,FN1,PTGS2,JUN,MMP9,PCNA,PRKCD,TNF,VEGFA,MYC
GO:0051384	Response to glucocorticoid	9	147	1.46	3.4e-09	9606.ENSP00000264832,9606.ENSP00000275493,9606.ENSP00000311032,9606.ENSP00000356438,9606.ENSP00000368458,9606.ENSP00000381185,9606.ENSP00000385675,9606.ENSP00000398698,9606.ENSP00000412237	ICAM1,EGFR,CASP3,PTGS2,PCNA,BCL2,IL6,TNF,IL10	IFNG,AHR,IRF1,HERC5,TP53,F2,NOS2,FN1,JUN,PCNA,RELA,IL6,TNF,IL10,HIF1A,VEGFA,MYC
GO:0048513	Animal organ development	26	3197	0.58	3.81e-09	9606.ENSP00000219070,9606.ENSP00000226730,9606.ENSP00000229135,9606.ENSP00000229795,9606.ENSP00000245414,9606.ENSP00000264832,9606.ENSP00000269305,9606.ENSP00000270142,9606.ENSP00000275493,9606.ENSP00000293288,9606.ENSP00000305651,9606.ENSP00000306512,9606.ENSP00000311032,9606.ENSP00000346839,9606.ENSP00000356438,9606.ENSP00000360266,9606.ENSP00000361405,9606.ENSP00000368458,9606.ENSP00000381185,…	MMP2,IL2,IFNG,MAPK14,IRF1,ICAM1,TP53,SOD1,EGFR,BAX,CXCL10,CXCL8,CASP3,FN1,PTGS2,JUN,MMP9,PCNA,BCL2,RELA,IL6,TNF,IL10,HIF1A,VEGFA,MYC	MMP2,TP53,SOD1,EGFR,CASP3,PTGS2,JUN,MMP9,PCNA,PRKCD,NFE2L2,BCL2,RELA,IL6,HIF1A,SOD2
GO:0045765	Regulation of angiogenesis	11	303	1.23	3.82e-09	9606.ENSP00000263339,9606.ENSP00000263341,9606.ENSP00000305651,9606.ENSP00000306512,9606.ENSP00000356438,9606.ENSP00000380252,9606.ENSP00000385675,9606.ENSP00000398698,9606.ENSP00000412237,9606.ENSP00000437955,9606.ENSP00000478570	IL1A,IL1B,CXCL10,CXCL8,PTGS2,NFE2L2,IL6,TNF,IL10,HIF1A,VEGFA	IL2,IFNG,MAPK14,IRF1,TP53,SOD1,BAX,CASP3,JUN,MMP9,BCL2,IL6,TNF,IL10,HIF1A,VEGFA
GO:0035556	Intracellular signal transduction	20	1712	0.74	5.34e-09	9606.ENSP00000226730,9606.ENSP00000229795,9606.ENSP00000242057,9606.ENSP00000263088,9606.ENSP00000263341,9606.ENSP00000269305,9606.ENSP00000275493,9606.ENSP00000293288,9606.ENSP00000305651,9606.ENSP00000306512,9606.ENSP00000306884,9606.ENSP00000311032,9606.ENSP00000327251,9606.ENSP00000360266,9606.ENSP00000368458,9606.ENSP00000378217,9606.ENSP00000381185,9606.ENSP00000384273,9606.ENSP00000398698,…	IL2,MAPK14,AHR,PLD2,IL1B,TP53,EGFR,BAX,CXCL10,CXCL8,CXCL11,CASP3,NOS2,JUN,PCNA,PRKCD,BCL2,RELA,TNF,MYC	IL2,IFNG,MAPK14,CTSD,IL1A,IL1B,TP53,EGFR,NOS2,PTGS2,PRKCD,BCL2,IL6,TNF,IL10,HIF1A
GO:0050900	Leukocyte migration	11	316	1.21	5.84e-09	9606.ENSP00000263341,9606.ENSP00000264832,9606.ENSP00000305651,9606.ENSP00000306512,9606.ENSP00000306884,9606.ENSP00000308541,9606.ENSP00000346839,9606.ENSP00000385675,9606.ENSP00000398698,9606.ENSP00000412237,9606.ENSP00000478570	IL1B,ICAM1,CXCL10,CXCL8,CXCL11,F2,FN1,IL6,TNF,IL10,VEGFA	IL2,IFNG,MAPK14,IRF1,IL1B,HERC5,SOD1,EGFR,F2,NOS2,PTGS2,PRKCD,RELA,IL6,TNF,IL10
GO:0051172	Negative regulation of nitrogen compound metabolic process	23	2429	0.64	5.84e-09	9606.ENSP00000226730,9606.ENSP00000229135,9606.ENSP00000229795,9606.ENSP00000242057,9606.ENSP00000245414,9606.ENSP00000263341,9606.ENSP00000269305,9606.ENSP00000275493,9606.ENSP00000293288,9606.ENSP00000308541,9606.ENSP00000311032,9606.ENSP00000327251,9606.ENSP00000356438,9606.ENSP00000360266,9606.ENSP00000361405,9606.ENSP00000368458,9606.ENSP00000378217,9606.ENSP00000384273,9606.ENSP00000385675,…	IL2,IFNG,MAPK14,AHR,IRF1,IL1B,TP53,EGFR,BAX,F2,CASP3,NOS2,PTGS2,JUN,MMP9,PCNA,PRKCD,RELA,IL6,TNF,IL10,VEGFA,MYC	IL1B,TP53,SOD1,EGFR,BAX,PTGS2,PCNA,PRKCD,NFE2L2,BCL2,TNF,IL10,HIF1A,SOD2,VEGFA,MYC
GO:0097191	Extrinsic apoptotic signaling pathway	8	100	1.57	6e-09	9606.ENSP00000226730,9606.ENSP00000229135,9606.ENSP00000263339,9606.ENSP00000263341,9606.ENSP00000293288,9606.ENSP00000311032,9606.ENSP00000381185,9606.ENSP00000398698	IL2,IFNG,IL1A,IL1B,BAX,CASP3,BCL2,TNF	IL1B,ICAM1,EGFR,BAX,CXCL10,CXCL8,CXCL11,F2,FN1,PLAU,PRKCD,IL6,TNF,IL10,HIF1A,VEGFA
GO:0031323	Regulation of cellular metabolic process	34	6239	0.4	7.75e-09	9606.ENSP00000226730,9606.ENSP00000229135,9606.ENSP00000229795,9606.ENSP00000236671,9606.ENSP00000242057,9606.ENSP00000245414,9606.ENSP00000263339,9606.ENSP00000263341,9606.ENSP00000264350,9606.ENSP00000264832,9606.ENSP00000269305,9606.ENSP00000270142,9606.ENSP00000275493,9606.ENSP00000293288,9606.ENSP00000305651,9606.ENSP00000308541,9606.ENSP00000311032,9606.ENSP00000327251,9606.ENSP00000346839,…	IL2,IFNG,MAPK14,CTSD,AHR,IRF1,IL1A,IL1B,HERC5,ICAM1,TP53,SOD1,EGFR,BAX,CXCL10,F2,CASP3,NOS2,FN1,PTGS2,JUN,MMP9,PCNA,PRKCD,NFE2L2,BCL2,RELA,IL6,TNF,IL10,HIF1A,SOD2,VEGFA,MYC	IL2,IFNG,MAPK14,IRF1,PLD2,IL1B,ICAM1,BAX,F2,JUN,PRKCD,BCL2,RELA,IL6,TNF,IL10
GO:0051093	Negative regulation of developmental process	16	983	0.88	7.87e-09	9606.ENSP00000226730,9606.ENSP00000229135,9606.ENSP00000245414,9606.ENSP00000263341,9606.ENSP00000269305,9606.ENSP00000275493,9606.ENSP00000305651,9606.ENSP00000308541,9606.ENSP00000361405,9606.ENSP00000380252,9606.ENSP00000381185,9606.ENSP00000385675,9606.ENSP00000398698,9606.ENSP00000437955,9606.ENSP00000478570,9606.ENSP00000479618	IL2,IFNG,IRF1,IL1B,TP53,EGFR,CXCL10,F2,MMP9,NFE2L2,BCL2,IL6,TNF,HIF1A,VEGFA,MYC	AHR,IL1B,ICAM1,SOD1,EGFR,CXCL10,CASP3,PTGS2,JUN,PCNA,BCL2,RELA,IL6,TNF,IL10,DUOX2
GO:0048856	Anatomical structure development	32	5402	0.44	8.09e-09	9606.ENSP00000219070,9606.ENSP00000226730,9606.ENSP00000229135,9606.ENSP00000229795,9606.ENSP00000242057,9606.ENSP00000245414,9606.ENSP00000263339,9606.ENSP00000263341,9606.ENSP00000264832,9606.ENSP00000269305,9606.ENSP00000270142,9606.ENSP00000275493,9606.ENSP00000293288,9606.ENSP00000305651,9606.ENSP00000306512,9606.ENSP00000308541,9606.ENSP00000311032,9606.ENSP00000346839,9606.ENSP00000356438,…	MMP2,IL2,IFNG,MAPK14,AHR,IRF1,IL1A,IL1B,ICAM1,TP53,SOD1,EGFR,BAX,CXCL10,CXCL8,F2,CASP3,FN1,PTGS2,JUN,MMP9,PCNA,NFE2L2,BCL2,RELA,IL6,TNF,IL10,HIF1A,DUOX2,VEGFA,MYC	IL2,IFNG,IRF1,IL1B,TP53,EGFR,CXCL10,F2,MMP9,NFE2L2,BCL2,IL6,TNF,HIF1A,VEGFA,MYC
GO:2001242	Regulation of intrinsic apoptotic signaling pathway	9	164	1.41	8.15e-09	9606.ENSP00000269305,9606.ENSP00000270142,9606.ENSP00000293288,9606.ENSP00000356438,9606.ENSP00000361405,9606.ENSP00000380252,9606.ENSP00000381185,9606.ENSP00000437955,9606.ENSP00000446252	TP53,SOD1,BAX,PTGS2,MMP9,NFE2L2,BCL2,HIF1A,SOD2	IFNG,MAPK14,IL1B,TP53,EGFR,BAX,CXCL10,CXCL11,F2,BACE1,PTGS2,PRKCD,BCL2,TNF,HIF1A,VEGFA
GO:0007275	Multicellular organism development	31	5023	0.46	8.57e-09	9606.ENSP00000219070,9606.ENSP00000226730,9606.ENSP00000229135,9606.ENSP00000229795,9606.ENSP00000242057,9606.ENSP00000245414,9606.ENSP00000263341,9606.ENSP00000264832,9606.ENSP00000269305,9606.ENSP00000270142,9606.ENSP00000275493,9606.ENSP00000293288,9606.ENSP00000305651,9606.ENSP00000306512,9606.ENSP00000308541,9606.ENSP00000311032,9606.ENSP00000346839,9606.ENSP00000356438,9606.ENSP00000360266,…	MMP2,IL2,IFNG,MAPK14,AHR,IRF1,IL1B,ICAM1,TP53,SOD1,EGFR,BAX,CXCL10,CXCL8,F2,CASP3,FN1,PTGS2,JUN,MMP9,PCNA,NFE2L2,BCL2,RELA,IL6,TNF,IL10,HIF1A,DUOX2,VEGFA,MYC	IL2,IFNG,MAPK14,IL1B,HERC5,TP53,SOD1,EGFR,CXCL10,F2,CASP3,PCNA,PRKCD,TNF,VEGFA,MYC
GO:1903829	Positive regulation of cellular protein localization	11	342	1.18	1.26e-08	9606.ENSP00000229135,9606.ENSP00000229795,9606.ENSP00000263341,9606.ENSP00000269305,9606.ENSP00000275493,9606.ENSP00000308541,9606.ENSP00000356438,9606.ENSP00000378217,9606.ENSP00000381185,9606.ENSP00000398698,9606.ENSP00000478570	IFNG,MAPK14,IL1B,TP53,EGFR,F2,PTGS2,PRKCD,BCL2,TNF,VEGFA	IFNG,MAPK14,IL1B,TP53,EGFR,BAX,CASP3,NOS2,PRKCD,NFE2L2,BCL2,RELA,IL6,TNF,IL10,HIF1A
GO:0030154	Cell differentiation	27	3702	0.53	1.35e-08	9606.ENSP00000219070,9606.ENSP00000226730,9606.ENSP00000229135,9606.ENSP00000229795,9606.ENSP00000245414,9606.ENSP00000263339,9606.ENSP00000263341,9606.ENSP00000264832,9606.ENSP00000269305,9606.ENSP00000270142,9606.ENSP00000275493,9606.ENSP00000293288,9606.ENSP00000308541,9606.ENSP00000311032,9606.ENSP00000346839,9606.ENSP00000356438,9606.ENSP00000360266,9606.ENSP00000361405,9606.ENSP00000368458,…	MMP2,IL2,IFNG,MAPK14,IRF1,IL1A,IL1B,ICAM1,TP53,SOD1,EGFR,BAX,F2,CASP3,FN1,PTGS2,JUN,MMP9,PCNA,NFE2L2,BCL2,RELA,IL6,TNF,IL10,HIF1A,VEGFA	IL2,IFNG,IL1B,TP53,BAX,F2,CASP3,PTGS2,JUN,MMP9,PRKCD,RELA,TNF,IL10,VEGFA,MYC
GO:0060341	Regulation of cellular localization	16	1027	0.86	1.44e-08	9606.ENSP00000229135,9606.ENSP00000229795,9606.ENSP00000263341,9606.ENSP00000269305,9606.ENSP00000275493,9606.ENSP00000293288,9606.ENSP00000305651,9606.ENSP00000306884,9606.ENSP00000308541,9606.ENSP00000318585,9606.ENSP00000356438,9606.ENSP00000378217,9606.ENSP00000381185,9606.ENSP00000398698,9606.ENSP00000437955,9606.ENSP00000478570	IFNG,MAPK14,IL1B,TP53,EGFR,BAX,CXCL10,CXCL11,F2,BACE1,PTGS2,PRKCD,BCL2,TNF,HIF1A,VEGFA	MMP2,MAPK14,IL1A,IL1B,ICAM1,SOD1,EGFR,BAX,CASP3,PTGS2,MMP9,PCNA,BCL2,IL10,HIF1A,VEGFA
GO:0051130	Positive regulation of cellular component organization	17	1209	0.82	1.52e-08	9606.ENSP00000226730,9606.ENSP00000229135,9606.ENSP00000229795,9606.ENSP00000263339,9606.ENSP00000263341,9606.ENSP00000264832,9606.ENSP00000269305,9606.ENSP00000293288,9606.ENSP00000346839,9606.ENSP00000361405,9606.ENSP00000378217,9606.ENSP00000380252,9606.ENSP00000381185,9606.ENSP00000385675,9606.ENSP00000398698,9606.ENSP00000437955,9606.ENSP00000478570	IL2,IFNG,MAPK14,IL1A,IL1B,ICAM1,TP53,BAX,FN1,MMP9,PRKCD,NFE2L2,BCL2,IL6,TNF,HIF1A,VEGFA	MAPK14,CTSD,PLD2,TP53,SOD1,EGFR,BAX,F2,NOS2,FN1,MMP9,PLAU,PRKCD,TNF,HIF1A,VEGFA
GO:0051338	Regulation of transferase activity	16	1036	0.86	1.61e-08	9606.ENSP00000226730,9606.ENSP00000229135,9606.ENSP00000229795,9606.ENSP00000263341,9606.ENSP00000264350,9606.ENSP00000269305,9606.ENSP00000270142,9606.ENSP00000275493,9606.ENSP00000305651,9606.ENSP00000308541,9606.ENSP00000311032,9606.ENSP00000368458,9606.ENSP00000378217,9606.ENSP00000398698,9606.ENSP00000478570,9606.ENSP00000479618	IL2,IFNG,MAPK14,IL1B,HERC5,TP53,SOD1,EGFR,CXCL10,F2,CASP3,PCNA,PRKCD,TNF,VEGFA,MYC	IL2,MAPK14,IL1B,HERC5,TP53,EGFR,NOS2,FN1,PCNA,PRKCD,NFE2L2,BCL2,IL6,TNF,HIF1A,MYC
GO:0009894	Regulation of catabolic process	16	1038	0.86	1.64e-08	9606.ENSP00000229135,9606.ENSP00000229795,9606.ENSP00000263341,9606.ENSP00000269305,9606.ENSP00000275493,9606.ENSP00000293288,9606.ENSP00000311032,9606.ENSP00000327251,9606.ENSP00000378217,9606.ENSP00000380252,9606.ENSP00000381185,9606.ENSP00000384273,9606.ENSP00000385675,9606.ENSP00000398698,9606.ENSP00000412237,9606.ENSP00000437955	IFNG,MAPK14,IL1B,TP53,EGFR,BAX,CASP3,NOS2,PRKCD,NFE2L2,BCL2,RELA,IL6,TNF,IL10,HIF1A	IFNG,MAPK14,IL1B,ICAM1,TP53,SOD1,EGFR,F2,PTGS2,PRKCD,NFE2L2,BCL2,TNF,IL10,HIF1A
GO:0060255	Regulation of macromolecule metabolic process	34	6407	0.39	1.64e-08	9606.ENSP00000226730,9606.ENSP00000229135,9606.ENSP00000229795,9606.ENSP00000236671,9606.ENSP00000242057,9606.ENSP00000245414,9606.ENSP00000263339,9606.ENSP00000263341,9606.ENSP00000264350,9606.ENSP00000264832,9606.ENSP00000269305,9606.ENSP00000270142,9606.ENSP00000275493,9606.ENSP00000293288,9606.ENSP00000305651,9606.ENSP00000308541,9606.ENSP00000311032,9606.ENSP00000327251,9606.ENSP00000346839,…	IL2,IFNG,MAPK14,CTSD,AHR,IRF1,IL1A,IL1B,HERC5,ICAM1,TP53,SOD1,EGFR,BAX,CXCL10,F2,CASP3,NOS2,FN1,PTGS2,JUN,MMP9,PCNA,PRKCD,NFE2L2,BCL2,RELA,IL6,TNF,IL10,HIF1A,SOD2,VEGFA,MYC	MAPK14,IL1A,IL1B,ICAM1,CXCL10,CXCL8,CXCL11,CASP3,NOS2,PTGS2,JUN,RELA,IL6,TNF,IL10
GO:0032269	Negative regulation of cellular protein metabolic process	16	1043	0.85	1.75e-08	9606.ENSP00000226730,9606.ENSP00000229135,9606.ENSP00000263341,9606.ENSP00000269305,9606.ENSP00000293288,9606.ENSP00000308541,9606.ENSP00000311032,9606.ENSP00000356438,9606.ENSP00000360266,9606.ENSP00000361405,9606.ENSP00000378217,9606.ENSP00000384273,9606.ENSP00000398698,9606.ENSP00000412237,9606.ENSP00000478570,9606.ENSP00000479618	IL2,IFNG,IL1B,TP53,BAX,F2,CASP3,PTGS2,JUN,MMP9,PRKCD,RELA,TNF,IL10,VEGFA,MYC	IL1A,IL1B,ICAM1,TP53,SOD1,BAX,PTGS2,MMP9,PRKCD,NFE2L2,BCL2,RELA,TNF,HIF1A,SOD2
GO:0071417	Cellular response to organonitrogen compound	13	590	1.01	1.84e-08	9606.ENSP00000219070,9606.ENSP00000242057,9606.ENSP00000264832,9606.ENSP00000269305,9606.ENSP00000270142,9606.ENSP00000275493,9606.ENSP00000311032,9606.ENSP00000318585,9606.ENSP00000356438,9606.ENSP00000378217,9606.ENSP00000380252,9606.ENSP00000384273,9606.ENSP00000398698	MMP2,AHR,ICAM1,TP53,SOD1,EGFR,CASP3,BACE1,PTGS2,PRKCD,NFE2L2,RELA,TNF	MAPK14,ICAM1,TP53,EGFR,BAX,CXCL10,CASP3,BACE1,PTGS2,JUN,PCNA,BCL2,RELA,HIF1A,MYC
GO:0010468	Regulation of gene expression	30	4813	0.46	2.03e-08	9606.ENSP00000226730,9606.ENSP00000229135,9606.ENSP00000229795,9606.ENSP00000242057,9606.ENSP00000245414,9606.ENSP00000263339,9606.ENSP00000263341,9606.ENSP00000264350,9606.ENSP00000264832,9606.ENSP00000269305,9606.ENSP00000270142,9606.ENSP00000275493,9606.ENSP00000305651,9606.ENSP00000308541,9606.ENSP00000327251,9606.ENSP00000346839,9606.ENSP00000356438,9606.ENSP00000360266,9606.ENSP00000368458,…	IL2,IFNG,MAPK14,AHR,IRF1,IL1A,IL1B,HERC5,ICAM1,TP53,SOD1,EGFR,CXCL10,F2,NOS2,FN1,PTGS2,JUN,PCNA,PRKCD,NFE2L2,BCL2,RELA,IL6,TNF,IL10,HIF1A,SOD2,VEGFA,MYC	IRF1,IL1A,SOD1,EGFR,BAX,F2,CASP3,FN1,JUN,PLAU,PRKCD,BCL2,IL6,HIF1A,VEGFA
GO:0010628	Positive regulation of gene expression	22	2337	0.64	2.05e-08	9606.ENSP00000226730,9606.ENSP00000229135,9606.ENSP00000229795,9606.ENSP00000242057,9606.ENSP00000245414,9606.ENSP00000263339,9606.ENSP00000263341,9606.ENSP00000269305,9606.ENSP00000270142,9606.ENSP00000275493,9606.ENSP00000305651,9606.ENSP00000346839,9606.ENSP00000356438,9606.ENSP00000360266,9606.ENSP00000380252,9606.ENSP00000384273,9606.ENSP00000385675,9606.ENSP00000398698,9606.ENSP00000412237,…	IL2,IFNG,MAPK14,AHR,IRF1,IL1A,IL1B,TP53,SOD1,EGFR,CXCL10,FN1,PTGS2,JUN,NFE2L2,RELA,IL6,TNF,IL10,HIF1A,VEGFA,MYC	IL2,IFNG,MAPK14,IRF1,TP53,BAX,CASP3,JUN,MMP9,BCL2,IL6,TNF,IL10,HIF1A,VEGFA
GO:0097192	Extrinsic apoptotic signaling pathway in absence of ligand	6	35	1.9	2.36e-08	9606.ENSP00000226730,9606.ENSP00000263339,9606.ENSP00000263341,9606.ENSP00000293288,9606.ENSP00000311032,9606.ENSP00000381185	IL2,IL1A,IL1B,BAX,CASP3,BCL2	IL2,IFNG,MAPK14,IL1A,IL1B,TP53,EGFR,NOS2,PTGS2,PRKCD,BCL2,IL6,TNF,IL10,HIF1A
GO:1904018	Positive regulation of vasculature development	9	189	1.35	2.5e-08	9606.ENSP00000263339,9606.ENSP00000263341,9606.ENSP00000306512,9606.ENSP00000356438,9606.ENSP00000380252,9606.ENSP00000412237,9606.ENSP00000437955,9606.ENSP00000446252,9606.ENSP00000478570	IL1A,IL1B,CXCL8,PTGS2,NFE2L2,IL10,HIF1A,SOD2,VEGFA	IL2,IFNG,IRF1,IL1B,TP53,EGFR,CXCL10,F2,MMP9,NFE2L2,BCL2,IL6,TNF,VEGFA,MYC
GO:0031324	Negative regulation of cellular metabolic process	23	2630	0.61	2.59e-08	9606.ENSP00000226730,9606.ENSP00000229135,9606.ENSP00000229795,9606.ENSP00000242057,9606.ENSP00000245414,9606.ENSP00000263341,9606.ENSP00000269305,9606.ENSP00000293288,9606.ENSP00000308541,9606.ENSP00000311032,9606.ENSP00000356438,9606.ENSP00000360266,9606.ENSP00000361405,9606.ENSP00000368458,9606.ENSP00000378217,9606.ENSP00000381185,9606.ENSP00000384273,9606.ENSP00000385675,9606.ENSP00000398698,…	IL2,IFNG,MAPK14,AHR,IRF1,IL1B,TP53,BAX,F2,CASP3,PTGS2,JUN,MMP9,PCNA,PRKCD,BCL2,RELA,IL6,TNF,IL10,HIF1A,VEGFA,MYC	IFNG,MAPK14,CTSD,IL1B,TP53,BAX,F2,FN1,PTGS2,MMP9,NFE2L2,TNF,IL10,VEGFA,MYC
GO:0010557	Positive regulation of macromolecule biosynthetic process	20	1906	0.69	3.16e-08	9606.ENSP00000226730,9606.ENSP00000229135,9606.ENSP00000229795,9606.ENSP00000242057,9606.ENSP00000245414,9606.ENSP00000263339,9606.ENSP00000263341,9606.ENSP00000269305,9606.ENSP00000275493,9606.ENSP00000305651,9606.ENSP00000360266,9606.ENSP00000368458,9606.ENSP00000380252,9606.ENSP00000384273,9606.ENSP00000385675,9606.ENSP00000398698,9606.ENSP00000412237,9606.ENSP00000437955,9606.ENSP00000478570,…	IL2,IFNG,MAPK14,AHR,IRF1,IL1A,IL1B,TP53,EGFR,CXCL10,JUN,PCNA,NFE2L2,RELA,IL6,TNF,IL10,HIF1A,VEGFA,MYC	IL2,IFNG,MAPK14,IL1B,FN1,PTGS2,JUN,NFE2L2,BCL2,RELA,IL6,TNF,HIF1A,SOD2,VEGFA
GO:0051128	Regulation of cellular component organization	22	2402	0.63	3.37e-08	9606.ENSP00000226730,9606.ENSP00000229135,9606.ENSP00000229795,9606.ENSP00000263339,9606.ENSP00000263341,9606.ENSP00000264832,9606.ENSP00000269305,9606.ENSP00000275493,9606.ENSP00000293288,9606.ENSP00000305651,9606.ENSP00000308541,9606.ENSP00000346839,9606.ENSP00000361405,9606.ENSP00000378217,9606.ENSP00000380252,9606.ENSP00000381185,9606.ENSP00000385675,9606.ENSP00000398698,9606.ENSP00000412237,…	IL2,IFNG,MAPK14,IL1A,IL1B,ICAM1,TP53,EGFR,BAX,CXCL10,F2,FN1,MMP9,PRKCD,NFE2L2,BCL2,IL6,TNF,IL10,HIF1A,VEGFA,MYC	MAPK14,IL1A,IL1B,ICAM1,TP53,SOD1,EGFR,BAX,F2,JUN,BCL2,RELA,IL6,TNF,VEGFA
GO:0051336	Regulation of hydrolase activity	17	1284	0.79	3.54e-08	9606.ENSP00000229135,9606.ENSP00000229795,9606.ENSP00000236671,9606.ENSP00000264832,9606.ENSP00000269305,9606.ENSP00000270142,9606.ENSP00000275493,9606.ENSP00000293288,9606.ENSP00000346839,9606.ENSP00000356438,9606.ENSP00000360266,9606.ENSP00000361405,9606.ENSP00000368458,9606.ENSP00000378217,9606.ENSP00000398698,9606.ENSP00000478570,9606.ENSP00000479618	IFNG,MAPK14,CTSD,ICAM1,TP53,SOD1,EGFR,BAX,FN1,PTGS2,JUN,MMP9,PCNA,PRKCD,TNF,VEGFA,MYC	MMP2,AHR,ICAM1,TP53,SOD1,EGFR,CXCL8,CASP3,BACE1,PTGS2,JUN,PRKCD,NFE2L2,RELA,TNF
GO:0009889	Regulation of biosynthetic process	28	4210	0.49	3.61e-08	9606.ENSP00000226730,9606.ENSP00000229135,9606.ENSP00000229795,9606.ENSP00000242057,9606.ENSP00000245414,9606.ENSP00000263339,9606.ENSP00000263341,9606.ENSP00000264832,9606.ENSP00000269305,9606.ENSP00000270142,9606.ENSP00000275493,9606.ENSP00000305651,9606.ENSP00000308541,9606.ENSP00000327251,9606.ENSP00000356438,9606.ENSP00000360266,9606.ENSP00000368458,9606.ENSP00000378217,9606.ENSP00000380252,…	IL2,IFNG,MAPK14,AHR,IRF1,IL1A,IL1B,ICAM1,TP53,SOD1,EGFR,CXCL10,F2,NOS2,PTGS2,JUN,PCNA,PRKCD,NFE2L2,BCL2,RELA,IL6,TNF,IL10,HIF1A,SOD2,VEGFA,MYC	IFNG,IL1A,IL1B,ICAM1,SOD1,EGFR,BAX,CASP3,FN1,JUN,BCL2,IL6,TNF,HIF1A,VEGFA
GO:0006357	Regulation of transcription by rna polymerase ii	21	2172	0.65	3.98e-08	9606.ENSP00000226730,9606.ENSP00000229135,9606.ENSP00000229795,9606.ENSP00000242057,9606.ENSP00000245414,9606.ENSP00000263339,9606.ENSP00000263341,9606.ENSP00000269305,9606.ENSP00000275493,9606.ENSP00000305651,9606.ENSP00000360266,9606.ENSP00000368458,9606.ENSP00000380252,9606.ENSP00000384273,9606.ENSP00000385675,9606.ENSP00000398698,9606.ENSP00000412237,9606.ENSP00000437955,9606.ENSP00000446252,…	IL2,IFNG,MAPK14,AHR,IRF1,IL1A,IL1B,TP53,EGFR,CXCL10,JUN,PCNA,NFE2L2,RELA,IL6,TNF,IL10,HIF1A,SOD2,VEGFA,MYC	IL1B,ICAM1,SOD1,EGFR,CXCL10,CASP3,BACE1,NOS2,PTGS2,JUN,BCL2,TNF,HIF1A,SOD2,VEGFA
GO:0001101	Response to acid chemical	8	131	1.45	3.99e-08	9606.ENSP00000219070,9606.ENSP00000264832,9606.ENSP00000275493,9606.ENSP00000311032,9606.ENSP00000368458,9606.ENSP00000384273,9606.ENSP00000398698,9606.ENSP00000478570	MMP2,ICAM1,EGFR,CASP3,PCNA,RELA,TNF,VEGFA	PLD2,IL1B,TP53,SOD1,EGFR,BAX,NOS2,PTGS2,JUN,PCNA,RELA,TNF,IL10,HIF1A,DUOX2
GO:0006928	Movement of cell or subcellular component	18	1501	0.75	4.24e-08	9606.ENSP00000263088,9606.ENSP00000263341,9606.ENSP00000264832,9606.ENSP00000270142,9606.ENSP00000275493,9606.ENSP00000293288,9606.ENSP00000305651,9606.ENSP00000306512,9606.ENSP00000306884,9606.ENSP00000308541,9606.ENSP00000346839,9606.ENSP00000361850,9606.ENSP00000378217,9606.ENSP00000385675,9606.ENSP00000398698,9606.ENSP00000412237,9606.ENSP00000437955,9606.ENSP00000478570	PLD2,IL1B,ICAM1,SOD1,EGFR,BAX,CXCL10,CXCL8,CXCL11,F2,FN1,PLAU,PRKCD,IL6,TNF,IL10,HIF1A,VEGFA	MMP2,TP53,SOD1,EGFR,JUN,MMP9,PCNA,PRKCD,NFE2L2,BCL2,RELA,IL6,HIF1A,SOD2
GO:1902895	Positive regulation of pri-mirna transcription by rna polymerase ii	6	40	1.84	4.61e-08	9606.ENSP00000269305,9606.ENSP00000360266,9606.ENSP00000384273,9606.ENSP00000398698,9606.ENSP00000412237,9606.ENSP00000437955	TP53,JUN,RELA,TNF,IL10,HIF1A	IL2,IFNG,MAPK14,IL1B,SOD1,EGFR,F2,NOS2,PTGS2,PRKCD,RELA,IL6,TNF,IL10
GO:0009615	Response to virus	10	293	1.2	4.97e-08	9606.ENSP00000229135,9606.ENSP00000229795,9606.ENSP00000245414,9606.ENSP00000264350,9606.ENSP00000305651,9606.ENSP00000381185,9606.ENSP00000384273,9606.ENSP00000385675,9606.ENSP00000398698,9606.ENSP00000475084	IFNG,MAPK14,IRF1,HERC5,CXCL10,BCL2,RELA,IL6,TNF,DUOX2	IL2,IFNG,MAPK14,IL1A,IL1B,TP53,EGFR,PTGS2,PRKCD,BCL2,IL6,TNF,IL10,HIF1A
GO:0035239	Tube morphogenesis	13	656	0.97	6.03e-08	9606.ENSP00000219070,9606.ENSP00000229795,9606.ENSP00000275493,9606.ENSP00000293288,9606.ENSP00000306512,9606.ENSP00000311032,9606.ENSP00000346839,9606.ENSP00000356438,9606.ENSP00000360266,9606.ENSP00000381185,9606.ENSP00000437955,9606.ENSP00000478570,9606.ENSP00000479618	MMP2,MAPK14,EGFR,BAX,CXCL8,CASP3,FN1,PTGS2,JUN,BCL2,HIF1A,VEGFA,MYC	IL2,IFNG,MAPK14,IL1B,EGFR,CXCL10,CXCL8,F2,PTGS2,PRKCD,RELA,IL6,TNF,VEGFA
GO:0009612	Response to mechanical stimulus	9	212	1.3	6.24e-08	9606.ENSP00000229795,9606.ENSP00000245414,9606.ENSP00000263341,9606.ENSP00000275493,9606.ENSP00000305651,9606.ENSP00000318585,9606.ENSP00000356438,9606.ENSP00000360266,9606.ENSP00000384273	MAPK14,IRF1,IL1B,EGFR,CXCL10,BACE1,PTGS2,JUN,RELA	MAPK14,AHR,IL1A,IL1B,ICAM1,EGFR,CXCL10,CXCL8,CXCL11,NOS2,RELA,IL6,TNF,IL10
GO:0009416	Response to light stimulus	10	302	1.19	6.52e-08	9606.ENSP00000269305,9606.ENSP00000275493,9606.ENSP00000293288,9606.ENSP00000311032,9606.ENSP00000356438,9606.ENSP00000368458,9606.ENSP00000381185,9606.ENSP00000384273,9606.ENSP00000437955,9606.ENSP00000479618	TP53,EGFR,BAX,CASP3,PTGS2,PCNA,BCL2,RELA,HIF1A,MYC	IFNG,MAPK14,IRF1,TP53,EGFR,BAX,CXCL8,CASP3,PTGS2,PCNA,BCL2,TNF,IL10,MYC
GO:0050794	Regulation of cellular process	41	10932	0.24	6.54e-08	9606.ENSP00000219070,9606.ENSP00000226730,9606.ENSP00000229135,9606.ENSP00000229795,9606.ENSP00000236671,9606.ENSP00000242057,9606.ENSP00000245414,9606.ENSP00000263088,9606.ENSP00000263339,9606.ENSP00000263341,9606.ENSP00000264350,9606.ENSP00000264832,9606.ENSP00000269305,9606.ENSP00000270142,9606.ENSP00000275493,9606.ENSP00000293288,9606.ENSP00000305651,9606.ENSP00000306512,9606.ENSP00000306884,…	MMP2,IL2,IFNG,MAPK14,CTSD,AHR,IRF1,PLD2,IL1A,IL1B,HERC5,ICAM1,TP53,SOD1,EGFR,BAX,CXCL10,CXCL8,CXCL11,F2,CASP3,BACE1,NOS2,FN1,PTGS2,JUN,MMP9,PLAU,PCNA,PRKCD,NFE2L2,BCL2,RELA,IL6,TNF,IL10,HIF1A,SOD2,DUOX2,VEGFA,MYC	ICAM1,EGFR,CASP3,NOS2,PTGS2,JUN,PCNA,PRKCD,NFE2L2,BCL2,RELA,IL6,TNF,IL10
GO:0048699	Generation of neurons	18	1551	0.73	6.91e-08	9606.ENSP00000226730,9606.ENSP00000229135,9606.ENSP00000263341,9606.ENSP00000269305,9606.ENSP00000270142,9606.ENSP00000275493,9606.ENSP00000293288,9606.ENSP00000308541,9606.ENSP00000311032,9606.ENSP00000346839,9606.ENSP00000360266,9606.ENSP00000380252,9606.ENSP00000381185,9606.ENSP00000384273,9606.ENSP00000385675,9606.ENSP00000398698,9606.ENSP00000437955,9606.ENSP00000478570	IL2,IFNG,IL1B,TP53,SOD1,EGFR,BAX,F2,CASP3,FN1,JUN,NFE2L2,BCL2,RELA,IL6,TNF,HIF1A,VEGFA	MMP2,MAPK14,EGFR,BAX,CXCL8,CASP3,FN1,PTGS2,JUN,BCL2,TNF,HIF1A,VEGFA,MYC
GO:0010212	Response to ionizing radiation	8	145	1.41	8.2e-08	9606.ENSP00000229795,9606.ENSP00000264832,9606.ENSP00000269305,9606.ENSP00000293288,9606.ENSP00000305651,9606.ENSP00000311032,9606.ENSP00000381185,9606.ENSP00000479618	MAPK14,ICAM1,TP53,BAX,CXCL10,CASP3,BCL2,MYC	IL2,ICAM1,SOD1,BAX,CXCL10,CXCL11,F2,NOS2,PCNA,NFE2L2,BCL2,IL6,HIF1A,MYC
GO:0045597	Positive regulation of cell differentiation	15	993	0.85	8.44e-08	9606.ENSP00000226730,9606.ENSP00000229135,9606.ENSP00000229795,9606.ENSP00000263341,9606.ENSP00000346839,9606.ENSP00000356438,9606.ENSP00000360266,9606.ENSP00000380252,9606.ENSP00000381185,9606.ENSP00000384273,9606.ENSP00000385675,9606.ENSP00000398698,9606.ENSP00000437955,9606.ENSP00000446252,9606.ENSP00000478570	IL2,IFNG,MAPK14,IL1B,FN1,PTGS2,JUN,NFE2L2,BCL2,RELA,IL6,TNF,HIF1A,SOD2,VEGFA	IFNG,IRF1,HERC5,ICAM1,TP53,CXCL10,F2,NOS2,PRKCD,BCL2,RELA,IL6,TNF,IL10
GO:0002697	Regulation of immune effector process	11	418	1.09	8.49e-08	9606.ENSP00000226730,9606.ENSP00000229135,9606.ENSP00000229795,9606.ENSP00000263341,9606.ENSP00000264350,9606.ENSP00000264832,9606.ENSP00000308541,9606.ENSP00000327251,9606.ENSP00000385675,9606.ENSP00000398698,9606.ENSP00000412237	IL2,IFNG,MAPK14,IL1B,HERC5,ICAM1,F2,NOS2,IL6,TNF,IL10	IL2,IL1B,TP53,EGFR,BAX,CASP3,NOS2,PTGS2,JUN,PLAU,PRKCD,RELA,TNF,HIF1A
GO:0033135	Regulation of peptidyl-serine phosphorylation	8	146	1.41	8.53e-08	9606.ENSP00000229135,9606.ENSP00000275493,9606.ENSP00000293288,9606.ENSP00000356438,9606.ENSP00000381185,9606.ENSP00000385675,9606.ENSP00000398698,9606.ENSP00000478570	IFNG,EGFR,BAX,PTGS2,BCL2,IL6,TNF,VEGFA	MAPK14,CTSD,PLD2,TP53,SOD1,BAX,F2,NOS2,FN1,MMP9,PLAU,PRKCD,HIF1A,VEGFA
GO:0048608	Reproductive structure development	11	420	1.09	8.84e-08	9606.ENSP00000229795,9606.ENSP00000264832,9606.ENSP00000270142,9606.ENSP00000275493,9606.ENSP00000293288,9606.ENSP00000311032,9606.ENSP00000356438,9606.ENSP00000381185,9606.ENSP00000412237,9606.ENSP00000437955,9606.ENSP00000478570	MAPK14,ICAM1,SOD1,EGFR,BAX,CASP3,PTGS2,BCL2,IL10,HIF1A,VEGFA	MMP2,SOD1,EGFR,CASP3,JUN,MMP9,PCNA,PRKCD,NFE2L2,BCL2,RELA,IL6,SOD2
GO:0071214	Cellular response to abiotic stimulus	10	313	1.17	8.84e-08	9606.ENSP00000229795,9606.ENSP00000245414,9606.ENSP00000263341,9606.ENSP00000269305,9606.ENSP00000275493,9606.ENSP00000293288,9606.ENSP00000311032,9606.ENSP00000356438,9606.ENSP00000368458,9606.ENSP00000479618	MAPK14,IRF1,IL1B,TP53,EGFR,BAX,CASP3,PTGS2,PCNA,MYC	MAPK14,IL1A,IL1B,ICAM1,TP53,CXCL10,CXCL8,CXCL11,NOS2,RELA,IL6,TNF,IL10
GO:1903037	Regulation of leukocyte cell-cell adhesion	10	315	1.17	9.26e-08	9606.ENSP00000226730,9606.ENSP00000229135,9606.ENSP00000245414,9606.ENSP00000263341,9606.ENSP00000264832,9606.ENSP00000311032,9606.ENSP00000384273,9606.ENSP00000385675,9606.ENSP00000398698,9606.ENSP00000412237	IL2,IFNG,IRF1,IL1B,ICAM1,CASP3,RELA,IL6,TNF,IL10	IL2,IFNG,MAPK14,IRF1,TP53,BAX,JUN,MMP9,BCL2,IL6,TNF,IL10,VEGFA
GO:0009725	Response to hormone	14	849	0.89	1.13e-07	9606.ENSP00000264832,9606.ENSP00000275493,9606.ENSP00000311032,9606.ENSP00000327251,9606.ENSP00000356438,9606.ENSP00000360266,9606.ENSP00000368458,9606.ENSP00000378217,9606.ENSP00000380252,9606.ENSP00000381185,9606.ENSP00000384273,9606.ENSP00000385675,9606.ENSP00000398698,9606.ENSP00000412237	ICAM1,EGFR,CASP3,NOS2,PTGS2,JUN,PCNA,PRKCD,NFE2L2,BCL2,RELA,IL6,TNF,IL10	IL1A,ICAM1,SOD1,EGFR,CASP3,BACE1,PTGS2,JUN,MMP9,PCNA,NFE2L2,BCL2,HIF1A
GO:0035295	Tube development	14	851	0.88	1.15e-07	9606.ENSP00000219070,9606.ENSP00000229795,9606.ENSP00000275493,9606.ENSP00000293288,9606.ENSP00000306512,9606.ENSP00000311032,9606.ENSP00000346839,9606.ENSP00000356438,9606.ENSP00000360266,9606.ENSP00000381185,9606.ENSP00000398698,9606.ENSP00000437955,9606.ENSP00000478570,9606.ENSP00000479618	MMP2,MAPK14,EGFR,BAX,CXCL8,CASP3,FN1,PTGS2,JUN,BCL2,TNF,HIF1A,VEGFA,MYC	IL2,IFNG,MAPK14,IRF1,IL1B,ICAM1,CASP3,PRKCD,RELA,IL6,TNF,IL10,VEGFA
GO:0048545	Response to steroid hormone	10	328	1.15	1.32e-07	9606.ENSP00000264832,9606.ENSP00000275493,9606.ENSP00000311032,9606.ENSP00000356438,9606.ENSP00000368458,9606.ENSP00000381185,9606.ENSP00000384273,9606.ENSP00000385675,9606.ENSP00000398698,9606.ENSP00000412237	ICAM1,EGFR,CASP3,PTGS2,PCNA,BCL2,RELA,IL6,TNF,IL10	IL2,IFNG,MAPK14,IRF1,IL1A,IL1B,SOD1,PTGS2,RELA,IL6,TNF,IL10,HIF1A
GO:0042060	Wound healing	11	439	1.07	1.34e-07	9606.ENSP00000245414,9606.ENSP00000263339,9606.ENSP00000275493,9606.ENSP00000308541,9606.ENSP00000311032,9606.ENSP00000346839,9606.ENSP00000361850,9606.ENSP00000378217,9606.ENSP00000385675,9606.ENSP00000437955,9606.ENSP00000478570	IRF1,IL1A,EGFR,F2,CASP3,FN1,PLAU,PRKCD,IL6,HIF1A,VEGFA	MMP2,AHR,ICAM1,TP53,SOD1,EGFR,CASP3,BACE1,PTGS2,PRKCD,NFE2L2,RELA,TNF
GO:0050865	Regulation of cell activation	12	571	0.99	1.5e-07	9606.ENSP00000226730,9606.ENSP00000229135,9606.ENSP00000242057,9606.ENSP00000245414,9606.ENSP00000263341,9606.ENSP00000270142,9606.ENSP00000308541,9606.ENSP00000311032,9606.ENSP00000378217,9606.ENSP00000381185,9606.ENSP00000385675,9606.ENSP00000412237	IL2,IFNG,AHR,IRF1,IL1B,SOD1,F2,CASP3,PRKCD,BCL2,IL6,IL10	MMP2,MAPK14,EGFR,BAX,CXCL8,CASP3,FN1,PTGS2,JUN,BCL2,HIF1A,VEGFA,MYC
GO:0050708	Regulation of protein secretion	10	333	1.15	1.51e-07	9606.ENSP00000226730,9606.ENSP00000229135,9606.ENSP00000263339,9606.ENSP00000263341,9606.ENSP00000275493,9606.ENSP00000327251,9606.ENSP00000385675,9606.ENSP00000398698,9606.ENSP00000412237,9606.ENSP00000437955	IL2,IFNG,IL1A,IL1B,EGFR,NOS2,IL6,TNF,IL10,HIF1A	IFNG,MAPK14,CTSD,ICAM1,EGFR,BAX,FN1,JUN,PCNA,PRKCD,TNF,VEGFA,MYC
GO:1902533	Positive regulation of intracellular signal transduction	15	1041	0.83	1.51e-07	9606.ENSP00000229795,9606.ENSP00000263339,9606.ENSP00000263341,9606.ENSP00000264832,9606.ENSP00000269305,9606.ENSP00000270142,9606.ENSP00000275493,9606.ENSP00000293288,9606.ENSP00000308541,9606.ENSP00000360266,9606.ENSP00000381185,9606.ENSP00000384273,9606.ENSP00000385675,9606.ENSP00000398698,9606.ENSP00000478570	MAPK14,IL1A,IL1B,ICAM1,TP53,SOD1,EGFR,BAX,F2,JUN,BCL2,RELA,IL6,TNF,VEGFA	IL2,IFNG,IL1B,TP53,F2,FN1,NFE2L2,BCL2,RELA,IL6,TNF,HIF1A,VEGFA
GO:1901216	Positive regulation of neuron death	7	98	1.52	1.68e-07	9606.ENSP00000229135,9606.ENSP00000269305,9606.ENSP00000293288,9606.ENSP00000311032,9606.ENSP00000318585,9606.ENSP00000360266,9606.ENSP00000398698	IFNG,TP53,BAX,CASP3,BACE1,JUN,TNF	MMP2,MAPK14,AHR,TP53,BAX,CXCL8,CASP3,FN1,PTGS2,JUN,PCNA,HIF1A,VEGFA
GO:1904705	Regulation of vascular associated smooth muscle cell proliferation	6	52	1.73	1.74e-07	9606.ENSP00000219070,9606.ENSP00000360266,9606.ENSP00000361405,9606.ENSP00000398698,9606.ENSP00000412237,9606.ENSP00000446252	MMP2,JUN,MMP9,TNF,IL10,SOD2	IFNG,MAPK14,IL1B,TP53,BAX,CASP3,PRKCD,NFE2L2,BCL2,IL6,TNF,IL10,HIF1A
GO:0001836	Release of cytochrome c from mitochondria	5	22	2.02	1.91e-07	9606.ENSP00000269305,9606.ENSP00000293288,9606.ENSP00000360266,9606.ENSP00000381185,9606.ENSP00000446252	TP53,BAX,JUN,BCL2,SOD2	IL2,IFNG,MAPK14,IL1B,HERC5,SOD1,EGFR,CXCL10,F2,CASP3,PRKCD,TNF,VEGFA
GO:0019725	Cellular homeostasis	14	895	0.86	2.07e-07	9606.ENSP00000226730,9606.ENSP00000264832,9606.ENSP00000270142,9606.ENSP00000293288,9606.ENSP00000305651,9606.ENSP00000306884,9606.ENSP00000308541,9606.ENSP00000327251,9606.ENSP00000368458,9606.ENSP00000380252,9606.ENSP00000381185,9606.ENSP00000385675,9606.ENSP00000437955,9606.ENSP00000479618	IL2,ICAM1,SOD1,BAX,CXCL10,CXCL11,F2,NOS2,PCNA,NFE2L2,BCL2,IL6,HIF1A,MYC	MAPK14,IL1A,IL1B,ICAM1,SOD1,EGFR,BAX,CASP3,PTGS2,BCL2,IL10,HIF1A,VEGFA
GO:0050714	Positive regulation of protein secretion	8	167	1.35	2.14e-07	9606.ENSP00000226730,9606.ENSP00000229135,9606.ENSP00000263339,9606.ENSP00000275493,9606.ENSP00000385675,9606.ENSP00000398698,9606.ENSP00000412237,9606.ENSP00000437955	IL2,IFNG,IL1A,EGFR,IL6,TNF,IL10,HIF1A	MMP2,MAPK14,TP53,SOD1,EGFR,BAX,JUN,BCL2,RELA,TNF,HIF1A,VEGFA,MYC
GO:0098542	Defense response to other organism	14	900	0.86	2.2e-07	9606.ENSP00000229135,9606.ENSP00000245414,9606.ENSP00000264350,9606.ENSP00000264832,9606.ENSP00000269305,9606.ENSP00000305651,9606.ENSP00000308541,9606.ENSP00000327251,9606.ENSP00000378217,9606.ENSP00000381185,9606.ENSP00000384273,9606.ENSP00000385675,9606.ENSP00000398698,9606.ENSP00000412237	IFNG,IRF1,HERC5,ICAM1,TP53,CXCL10,F2,NOS2,PRKCD,BCL2,RELA,IL6,TNF,IL10	MMP2,TP53,SOD1,EGFR,BAX,CXCL8,CASP3,FN1,MMP9,TNF,IL10,HIF1A,VEGFA
GO:1901522	Positive regulation of transcription from rna polymerase ii promoter involved in cellular response to chemical stimulus	5	23	2.01	2.27e-07	9606.ENSP00000269305,9606.ENSP00000380252,9606.ENSP00000384273,9606.ENSP00000437955,9606.ENSP00000478570	TP53,NFE2L2,RELA,HIF1A,VEGFA	ICAM1,TP53,SOD1,EGFR,CASP3,JUN,PCNA,BCL2,RELA,IL10,HIF1A,VEGFA,MYC
GO:0045766	Positive regulation of angiogenesis	8	169	1.34	2.31e-07	9606.ENSP00000263339,9606.ENSP00000263341,9606.ENSP00000306512,9606.ENSP00000356438,9606.ENSP00000380252,9606.ENSP00000412237,9606.ENSP00000437955,9606.ENSP00000478570	IL1A,IL1B,CXCL8,PTGS2,NFE2L2,IL10,HIF1A,VEGFA	IL2,ICAM1,SOD1,EGFR,BAX,CXCL10,CXCL11,F2,BCL2,HIF1A,SOD2,VEGFA,MYC
GO:0061419	Positive regulation of transcription from rna polymerase ii promoter in response to hypoxia	4	6	2.49	2.55e-07	9606.ENSP00000269305,9606.ENSP00000380252,9606.ENSP00000437955,9606.ENSP00000478570	TP53,NFE2L2,HIF1A,VEGFA	MMP2,CTSD,TP53,F2,PRSS1,CASP3,BACE1,MMP9,PLAU,NFE2L2,RELA,HIF1A,MYC
GO:0050730	Regulation of peptidyl-tyrosine phosphorylation	9	258	1.21	2.84e-07	9606.ENSP00000226730,9606.ENSP00000229135,9606.ENSP00000264832,9606.ENSP00000269305,9606.ENSP00000275493,9606.ENSP00000378217,9606.ENSP00000385675,9606.ENSP00000398698,9606.ENSP00000478570	IL2,IFNG,ICAM1,TP53,EGFR,PRKCD,IL6,TNF,VEGFA	IFNG,AHR,IRF1,TP53,SOD1,JUN,PCNA,RELA,IL6,TNF,IL10,VEGFA,MYC
GO:1901652	Response to peptide	11	476	1.03	2.84e-07	9606.ENSP00000219070,9606.ENSP00000229795,9606.ENSP00000264832,9606.ENSP00000269305,9606.ENSP00000318585,9606.ENSP00000356438,9606.ENSP00000361405,9606.ENSP00000378217,9606.ENSP00000380252,9606.ENSP00000384273,9606.ENSP00000412237	MMP2,MAPK14,ICAM1,TP53,BACE1,PTGS2,MMP9,PRKCD,NFE2L2,RELA,IL10	PLD2,IL1B,TP53,SOD1,EGFR,BAX,NOS2,PTGS2,JUN,PCNA,RELA,HIF1A,DUOX2
GO:0051052	Regulation of dna metabolic process	10	360	1.11	2.9e-07	9606.ENSP00000226730,9606.ENSP00000269305,9606.ENSP00000275493,9606.ENSP00000293288,9606.ENSP00000368458,9606.ENSP00000378217,9606.ENSP00000385675,9606.ENSP00000412237,9606.ENSP00000478570,9606.ENSP00000479618	IL2,TP53,EGFR,BAX,PCNA,PRKCD,IL6,IL10,VEGFA,MYC	IFNG,MAPK14,IL1B,ICAM1,TP53,SOD1,EGFR,F2,PTGS2,PRKCD,NFE2L2,TNF
GO:0050769	Positive regulation of neurogenesis	11	479	1.03	2.99e-07	9606.ENSP00000226730,9606.ENSP00000229135,9606.ENSP00000263341,9606.ENSP00000346839,9606.ENSP00000380252,9606.ENSP00000381185,9606.ENSP00000384273,9606.ENSP00000385675,9606.ENSP00000398698,9606.ENSP00000437955,9606.ENSP00000478570	IL2,IFNG,IL1B,FN1,NFE2L2,BCL2,RELA,IL6,TNF,HIF1A,VEGFA	MAPK14,IL1A,IL1B,ICAM1,CXCL10,CXCL8,CXCL11,NOS2,RELA,IL6,TNF,IL10
GO:0043525	Positive regulation of neuron apoptotic process	6	58	1.68	3.01e-07	9606.ENSP00000269305,9606.ENSP00000293288,9606.ENSP00000311032,9606.ENSP00000318585,9606.ENSP00000360266,9606.ENSP00000398698	TP53,BAX,CASP3,BACE1,JUN,TNF	IL1A,IL1B,ICAM1,BAX,PTGS2,MMP9,NFE2L2,BCL2,RELA,TNF,HIF1A,SOD2
GO:0051345	Positive regulation of hydrolase activity	13	772	0.89	3.51e-07	9606.ENSP00000229135,9606.ENSP00000229795,9606.ENSP00000236671,9606.ENSP00000264832,9606.ENSP00000275493,9606.ENSP00000293288,9606.ENSP00000346839,9606.ENSP00000360266,9606.ENSP00000368458,9606.ENSP00000378217,9606.ENSP00000398698,9606.ENSP00000478570,9606.ENSP00000479618	IFNG,MAPK14,CTSD,ICAM1,EGFR,BAX,FN1,JUN,PCNA,PRKCD,TNF,VEGFA,MYC	MAPK14,ICAM1,TP53,SOD1,PTGS2,JUN,PRKCD,NFE2L2,BCL2,RELA,IL10,SOD2
GO:0033138	Positive regulation of peptidyl-serine phosphorylation	7	112	1.46	3.75e-07	9606.ENSP00000229135,9606.ENSP00000275493,9606.ENSP00000356438,9606.ENSP00000381185,9606.ENSP00000385675,9606.ENSP00000398698,9606.ENSP00000478570	IFNG,EGFR,PTGS2,BCL2,IL6,TNF,VEGFA	IL2,IFNG,IL1A,IL1B,TP53,BAX,CASP3,JUN,PRKCD,BCL2,TNF,SOD2
GO:0034612	Response to tumor necrosis factor	9	269	1.19	3.91e-07	9606.ENSP00000229795,9606.ENSP00000264832,9606.ENSP00000269305,9606.ENSP00000306512,9606.ENSP00000311032,9606.ENSP00000356438,9606.ENSP00000380252,9606.ENSP00000384273,9606.ENSP00000398698	MAPK14,ICAM1,TP53,CXCL8,CASP3,PTGS2,NFE2L2,RELA,TNF	IFNG,TP53,SOD1,BAX,CASP3,BACE1,JUN,BCL2,TNF,IL10,HIF1A,SOD2
GO:0045428	Regulation of nitric oxide biosynthetic process	6	61	1.66	3.91e-07	9606.ENSP00000229135,9606.ENSP00000263341,9606.ENSP00000264832,9606.ENSP00000356438,9606.ENSP00000398698,9606.ENSP00000412237	IFNG,IL1B,ICAM1,PTGS2,TNF,IL10	IL1A,IL1B,CXCL10,CXCL8,PTGS2,NFE2L2,IL6,TNF,IL10,HIF1A,SOD2,VEGFA
GO:1903706	Regulation of hemopoiesis	11	493	1.02	3.91e-07	9606.ENSP00000226730,9606.ENSP00000229135,9606.ENSP00000229795,9606.ENSP00000245414,9606.ENSP00000263341,9606.ENSP00000270142,9606.ENSP00000360266,9606.ENSP00000380252,9606.ENSP00000398698,9606.ENSP00000437955,9606.ENSP00000479618	IL2,IFNG,MAPK14,IRF1,IL1B,SOD1,JUN,NFE2L2,TNF,HIF1A,MYC	MMP2,ICAM1,TP53,CASP3,NOS2,PTGS2,PLAU,NFE2L2,BCL2,HIF1A,VEGFA,MYC
GO:0043200	Response to amino acid	7	114	1.46	4.14e-07	9606.ENSP00000219070,9606.ENSP00000264832,9606.ENSP00000275493,9606.ENSP00000311032,9606.ENSP00000368458,9606.ENSP00000384273,9606.ENSP00000398698	MMP2,ICAM1,EGFR,CASP3,PCNA,RELA,TNF	IL2,IFNG,AHR,IRF1,IL1B,SOD1,F2,CASP3,PRKCD,BCL2,IL6,IL10
GO:0009888	Tissue development	18	1760	0.68	4.25e-07	9606.ENSP00000219070,9606.ENSP00000229795,9606.ENSP00000264832,9606.ENSP00000269305,9606.ENSP00000270142,9606.ENSP00000275493,9606.ENSP00000311032,9606.ENSP00000346839,9606.ENSP00000356438,9606.ENSP00000360266,9606.ENSP00000361405,9606.ENSP00000368458,9606.ENSP00000381185,9606.ENSP00000384273,9606.ENSP00000412237,9606.ENSP00000437955,9606.ENSP00000478570,9606.ENSP00000479618	MMP2,MAPK14,ICAM1,TP53,SOD1,EGFR,CASP3,FN1,PTGS2,JUN,MMP9,PCNA,BCL2,RELA,IL10,HIF1A,VEGFA,MYC	IL2,IFNG,MAPK14,IL1B,SOD1,EGFR,F2,PCNA,PRKCD,TNF,VEGFA,MYC
GO:0071456	Cellular response to hypoxia	8	189	1.29	5.03e-07	9606.ENSP00000264832,9606.ENSP00000269305,9606.ENSP00000356438,9606.ENSP00000380252,9606.ENSP00000381185,9606.ENSP00000437955,9606.ENSP00000478570,9606.ENSP00000479618	ICAM1,TP53,PTGS2,NFE2L2,BCL2,HIF1A,VEGFA,MYC	MAPK14,IL1B,ICAM1,SOD1,EGFR,FN1,JUN,PRKCD,IL6,TNF,VEGFA,MYC
GO:0010575	Positive regulation of vascular endothelial growth factor production	5	28	1.92	5.04e-07	9606.ENSP00000263339,9606.ENSP00000263341,9606.ENSP00000356438,9606.ENSP00000385675,9606.ENSP00000437955	IL1A,IL1B,PTGS2,IL6,HIF1A	IFNG,IL1B,TP53,BAX,CASP3,PTGS2,JUN,MMP9,PRKCD,TNF,IL10,VEGFA
GO:1902532	Negative regulation of intracellular signal transduction	11	508	1	5.14e-07	9606.ENSP00000229795,9606.ENSP00000263341,9606.ENSP00000356438,9606.ENSP00000361405,9606.ENSP00000378217,9606.ENSP00000380252,9606.ENSP00000381185,9606.ENSP00000384273,9606.ENSP00000437955,9606.ENSP00000446252,9606.ENSP00000479618	MAPK14,IL1B,PTGS2,MMP9,PRKCD,NFE2L2,BCL2,RELA,HIF1A,SOD2,MYC	IL1A,IL1B,ICAM1,TP53,BAX,MMP9,PRKCD,BCL2,TNF,HIF1A,VEGFA,MYC
GO:0007569	Cell aging	6	66	1.63	5.86e-07	9606.ENSP00000229795,9606.ENSP00000264832,9606.ENSP00000269305,9606.ENSP00000270142,9606.ENSP00000378217,9606.ENSP00000381185	MAPK14,ICAM1,TP53,SOD1,PRKCD,BCL2	IFNG,MAPK14,AHR,IRF1,TP53,JUN,PCNA,RELA,IL6,TNF,VEGFA,MYC
GO:0046824	Positive regulation of nucleocytoplasmic transport	6	67	1.62	6.35e-07	9606.ENSP00000229135,9606.ENSP00000229795,9606.ENSP00000263341,9606.ENSP00000269305,9606.ENSP00000356438,9606.ENSP00000378217	IFNG,MAPK14,IL1B,TP53,PTGS2,PRKCD	MMP2,SOD1,EGFR,JUN,MMP9,PCNA,PRKCD,NFE2L2,RELA,IL6,SOD2
GO:0071900	Regulation of protein serine/threonine kinase activity	11	521	0.99	6.57e-07	9606.ENSP00000229135,9606.ENSP00000229795,9606.ENSP00000263341,9606.ENSP00000264350,9606.ENSP00000270142,9606.ENSP00000275493,9606.ENSP00000305651,9606.ENSP00000311032,9606.ENSP00000378217,9606.ENSP00000398698,9606.ENSP00000478570	IFNG,MAPK14,IL1B,HERC5,SOD1,EGFR,CXCL10,CASP3,PRKCD,TNF,VEGFA	TP53,SOD1,BAX,CASP3,BACE1,JUN,BCL2,TNF,IL10,HIF1A,SOD2
GO:0071495	Cellular response to endogenous stimulus	15	1181	0.77	7.06e-07	9606.ENSP00000219070,9606.ENSP00000242057,9606.ENSP00000264832,9606.ENSP00000269305,9606.ENSP00000270142,9606.ENSP00000275493,9606.ENSP00000306512,9606.ENSP00000311032,9606.ENSP00000318585,9606.ENSP00000356438,9606.ENSP00000360266,9606.ENSP00000378217,9606.ENSP00000380252,9606.ENSP00000384273,9606.ENSP00000398698	MMP2,AHR,ICAM1,TP53,SOD1,EGFR,CXCL8,CASP3,BACE1,PTGS2,JUN,PRKCD,NFE2L2,RELA,TNF	IL1A,IL1B,CXCL10,CXCL8,PTGS2,NFE2L2,IL6,TNF,IL10,HIF1A,VEGFA
GO:0050767	Regulation of neurogenesis	13	828	0.86	7.46e-07	9606.ENSP00000226730,9606.ENSP00000229135,9606.ENSP00000263341,9606.ENSP00000269305,9606.ENSP00000308541,9606.ENSP00000346839,9606.ENSP00000380252,9606.ENSP00000381185,9606.ENSP00000384273,9606.ENSP00000385675,9606.ENSP00000398698,9606.ENSP00000437955,9606.ENSP00000478570	IL2,IFNG,IL1B,TP53,F2,FN1,NFE2L2,BCL2,RELA,IL6,TNF,HIF1A,VEGFA	IL1B,ICAM1,CXCL10,CXCL8,CXCL11,F2,FN1,IL6,TNF,IL10,VEGFA
GO:0051054	Positive regulation of dna metabolic process	8	200	1.27	7.46e-07	9606.ENSP00000226730,9606.ENSP00000275493,9606.ENSP00000293288,9606.ENSP00000368458,9606.ENSP00000378217,9606.ENSP00000385675,9606.ENSP00000478570,9606.ENSP00000479618	IL2,EGFR,BAX,PCNA,PRKCD,IL6,VEGFA,MYC	IFNG,MAPK14,IL1B,TP53,EGFR,F2,PTGS2,PRKCD,BCL2,TNF,VEGFA
GO:0031326	Regulation of cellular biosynthetic process	26	4125	0.47	7.54e-07	9606.ENSP00000226730,9606.ENSP00000229135,9606.ENSP00000229795,9606.ENSP00000242057,9606.ENSP00000245414,9606.ENSP00000263339,9606.ENSP00000263341,9606.ENSP00000264832,9606.ENSP00000269305,9606.ENSP00000275493,9606.ENSP00000305651,9606.ENSP00000327251,9606.ENSP00000356438,9606.ENSP00000360266,9606.ENSP00000368458,9606.ENSP00000378217,9606.ENSP00000380252,9606.ENSP00000381185,9606.ENSP00000384273,…	IL2,IFNG,MAPK14,AHR,IRF1,IL1A,IL1B,ICAM1,TP53,EGFR,CXCL10,NOS2,PTGS2,JUN,PCNA,PRKCD,NFE2L2,BCL2,RELA,IL6,TNF,IL10,HIF1A,SOD2,VEGFA,MYC	IL2,IFNG,MAPK14,IL1B,HERC5,ICAM1,F2,NOS2,IL6,TNF,IL10
GO:0022414	Reproductive process	16	1400	0.73	8.42e-07	9606.ENSP00000219070,9606.ENSP00000229795,9606.ENSP00000263339,9606.ENSP00000263341,9606.ENSP00000264832,9606.ENSP00000270142,9606.ENSP00000275493,9606.ENSP00000293288,9606.ENSP00000311032,9606.ENSP00000356438,9606.ENSP00000361405,9606.ENSP00000368458,9606.ENSP00000381185,9606.ENSP00000412237,9606.ENSP00000437955,9606.ENSP00000478570	MMP2,MAPK14,IL1A,IL1B,ICAM1,SOD1,EGFR,BAX,CASP3,PTGS2,MMP9,PCNA,BCL2,IL10,HIF1A,VEGFA	MAPK14,ICAM1,SOD1,EGFR,BAX,CASP3,PTGS2,BCL2,IL10,HIF1A,VEGFA
GO:0060326	Cell chemotaxis	8	204	1.26	8.53e-07	9606.ENSP00000263341,9606.ENSP00000305651,9606.ENSP00000306512,9606.ENSP00000306884,9606.ENSP00000378217,9606.ENSP00000385675,9606.ENSP00000412237,9606.ENSP00000478570	IL1B,CXCL10,CXCL8,CXCL11,PRKCD,IL6,IL10,VEGFA	IRF1,IL1A,EGFR,F2,CASP3,FN1,PLAU,PRKCD,IL6,HIF1A,VEGFA
GO:1901564	Organonitrogen compound metabolic process	29	5244	0.41	8.61e-07	9606.ENSP00000219070,9606.ENSP00000226730,9606.ENSP00000229795,9606.ENSP00000236671,9606.ENSP00000263341,9606.ENSP00000264350,9606.ENSP00000269305,9606.ENSP00000270142,9606.ENSP00000275493,9606.ENSP00000293288,9606.ENSP00000308541,9606.ENSP00000308720,9606.ENSP00000311032,9606.ENSP00000318585,9606.ENSP00000327251,9606.ENSP00000346839,9606.ENSP00000356438,9606.ENSP00000361405,9606.ENSP00000361850,…	MMP2,IL2,MAPK14,CTSD,IL1B,HERC5,TP53,SOD1,EGFR,BAX,F2,PRSS1,CASP3,BACE1,NOS2,FN1,PTGS2,MMP9,PLAU,PCNA,PRKCD,NFE2L2,BCL2,RELA,IL6,TNF,HIF1A,DUOX2,MYC	MMP2,MAPK14,ICAM1,TP53,BACE1,PTGS2,MMP9,PRKCD,NFE2L2,RELA,IL10
GO:0048732	Gland development	10	410	1.06	8.74e-07	9606.ENSP00000270142,9606.ENSP00000275493,9606.ENSP00000360266,9606.ENSP00000368458,9606.ENSP00000381185,9606.ENSP00000384273,9606.ENSP00000398698,9606.ENSP00000412237,9606.ENSP00000437955,9606.ENSP00000478570	SOD1,EGFR,JUN,PCNA,BCL2,RELA,TNF,IL10,HIF1A,VEGFA	IL2,IFNG,IL1B,FN1,NFE2L2,BCL2,RELA,IL6,TNF,HIF1A,VEGFA
GO:0002526	Acute inflammatory response	6	74	1.58	1.06e-06	9606.ENSP00000263339,9606.ENSP00000263341,9606.ENSP00000264832,9606.ENSP00000308541,9606.ENSP00000346839,9606.ENSP00000385675	IL1A,IL1B,ICAM1,F2,FN1,IL6	IL2,IFNG,MAPK14,IRF1,IL1B,SOD1,JUN,NFE2L2,TNF,HIF1A,MYC
GO:0071496	Cellular response to external stimulus	9	309	1.13	1.14e-06	9606.ENSP00000245414,9606.ENSP00000263341,9606.ENSP00000264832,9606.ENSP00000269305,9606.ENSP00000275493,9606.ENSP00000356438,9606.ENSP00000360266,9606.ENSP00000380252,9606.ENSP00000381185	IRF1,IL1B,ICAM1,TP53,EGFR,PTGS2,JUN,NFE2L2,BCL2	MAPK14,IL1B,PTGS2,MMP9,PRKCD,NFE2L2,BCL2,RELA,HIF1A,SOD2,MYC
GO:0045785	Positive regulation of cell adhesion	10	423	1.04	1.15e-06	9606.ENSP00000226730,9606.ENSP00000229135,9606.ENSP00000263341,9606.ENSP00000264832,9606.ENSP00000346839,9606.ENSP00000384273,9606.ENSP00000385675,9606.ENSP00000398698,9606.ENSP00000412237,9606.ENSP00000478570	IL2,IFNG,IL1B,ICAM1,FN1,RELA,IL6,TNF,IL10,VEGFA	IFNG,MAPK14,IL1B,HERC5,SOD1,EGFR,CXCL10,CASP3,PRKCD,TNF,VEGFA
GO:0051347	Positive regulation of transferase activity	12	705	0.9	1.23e-06	9606.ENSP00000226730,9606.ENSP00000229135,9606.ENSP00000229795,9606.ENSP00000263341,9606.ENSP00000270142,9606.ENSP00000275493,9606.ENSP00000308541,9606.ENSP00000368458,9606.ENSP00000378217,9606.ENSP00000398698,9606.ENSP00000478570,9606.ENSP00000479618	IL2,IFNG,MAPK14,IL1B,SOD1,EGFR,F2,PCNA,PRKCD,TNF,VEGFA,MYC	IFNG,MAPK14,IL1B,BAX,CXCL10,CXCL11,F2,MMP9,NFE2L2,BCL2,TNF
GO:1903532	Positive regulation of secretion by cell	9	312	1.13	1.23e-06	9606.ENSP00000226730,9606.ENSP00000229135,9606.ENSP00000263339,9606.ENSP00000263341,9606.ENSP00000275493,9606.ENSP00000385675,9606.ENSP00000398698,9606.ENSP00000412237,9606.ENSP00000437955	IL2,IFNG,IL1A,IL1B,EGFR,IL6,TNF,IL10,HIF1A	IL2,IFNG,MAPK14,PLD2,IL1B,BAX,PRKCD,BCL2,RELA,IL6,TNF
GO:0034762	Regulation of transmembrane transport	11	560	0.96	1.27e-06	9606.ENSP00000229135,9606.ENSP00000229795,9606.ENSP00000263341,9606.ENSP00000293288,9606.ENSP00000305651,9606.ENSP00000306884,9606.ENSP00000308541,9606.ENSP00000361405,9606.ENSP00000380252,9606.ENSP00000381185,9606.ENSP00000398698	IFNG,MAPK14,IL1B,BAX,CXCL10,CXCL11,F2,MMP9,NFE2L2,BCL2,TNF	IL2,IFNG,IL1A,IL1B,EGFR,BACE1,NOS2,IL6,TNF,IL10,HIF1A
GO:1904707	Positive regulation of vascular associated smooth muscle cell proliferation	5	35	1.82	1.27e-06	9606.ENSP00000219070,9606.ENSP00000360266,9606.ENSP00000361405,9606.ENSP00000398698,9606.ENSP00000412237	MMP2,JUN,MMP9,TNF,IL10	IL2,IFNG,MAPK14,TP53,SOD1,EGFR,F2,FN1,BCL2,HIF1A,VEGFA
GO:0072359	Circulatory system development	13	872	0.84	1.29e-06	9606.ENSP00000219070,9606.ENSP00000229795,9606.ENSP00000242057,9606.ENSP00000269305,9606.ENSP00000293288,9606.ENSP00000306512,9606.ENSP00000311032,9606.ENSP00000346839,9606.ENSP00000356438,9606.ENSP00000360266,9606.ENSP00000368458,9606.ENSP00000437955,9606.ENSP00000478570	MMP2,MAPK14,AHR,TP53,BAX,CXCL8,CASP3,FN1,PTGS2,JUN,PCNA,HIF1A,VEGFA	IFNG,IL1B,ICAM1,BAX,CXCL10,CXCL11,F2,PTGS2,MMP9,PRKCD,BCL2
GO:0009895	Negative regulation of catabolic process	9	316	1.12	1.33e-06	9606.ENSP00000229795,9606.ENSP00000263341,9606.ENSP00000269305,9606.ENSP00000275493,9606.ENSP00000327251,9606.ENSP00000381185,9606.ENSP00000384273,9606.ENSP00000398698,9606.ENSP00000412237	MAPK14,IL1B,TP53,EGFR,NOS2,BCL2,RELA,TNF,IL10	MMP2,MAPK14,TP53,CXCL8,CASP3,FN1,PTGS2,JUN,MMP9,HIF1A,VEGFA
GO:0031329	Regulation of cellular catabolic process	13	875	0.84	1.33e-06	9606.ENSP00000229135,9606.ENSP00000229795,9606.ENSP00000263341,9606.ENSP00000269305,9606.ENSP00000293288,9606.ENSP00000311032,9606.ENSP00000378217,9606.ENSP00000380252,9606.ENSP00000381185,9606.ENSP00000385675,9606.ENSP00000398698,9606.ENSP00000412237,9606.ENSP00000437955	IFNG,MAPK14,IL1B,TP53,BAX,CASP3,PRKCD,NFE2L2,BCL2,IL6,TNF,IL10,HIF1A	MAPK14,CTSD,SOD1,NOS2,FN1,MMP9,PLAU,PRKCD,IL6,HIF1A,VEGFA
GO:0050670	Regulation of lymphocyte proliferation	8	218	1.23	1.33e-06	9606.ENSP00000226730,9606.ENSP00000242057,9606.ENSP00000245414,9606.ENSP00000263341,9606.ENSP00000311032,9606.ENSP00000381185,9606.ENSP00000385675,9606.ENSP00000412237	IL2,AHR,IRF1,IL1B,CASP3,BCL2,IL6,IL10	IFNG,AHR,IRF1,TP53,JUN,PCNA,RELA,TNF,IL10,VEGFA,MYC
GO:0009636	Response to toxic substance	8	219	1.23	1.36e-06	9606.ENSP00000242057,9606.ENSP00000270142,9606.ENSP00000293288,9606.ENSP00000356438,9606.ENSP00000380252,9606.ENSP00000381185,9606.ENSP00000446252,9606.ENSP00000475084	AHR,SOD1,BAX,PTGS2,NFE2L2,BCL2,SOD2,DUOX2	IFNG,AHR,IRF1,TP53,JUN,PCNA,RELA,TNF,IL10,VEGFA,MYC
GO:0046683	Response to organophosphorus	7	140	1.37	1.41e-06	9606.ENSP00000242057,9606.ENSP00000263341,9606.ENSP00000270142,9606.ENSP00000356438,9606.ENSP00000360266,9606.ENSP00000384273,9606.ENSP00000475084	AHR,IL1B,SOD1,PTGS2,JUN,RELA,DUOX2	MAPK14,CTSD,PLD2,SOD1,CXCL8,F2,FN1,MMP9,PLAU,PRKCD,VEGFA
GO:0090322	Regulation of superoxide metabolic process	5	36	1.81	1.41e-06	9606.ENSP00000270142,9606.ENSP00000275493,9606.ENSP00000378217,9606.ENSP00000380252,9606.ENSP00000398698	SOD1,EGFR,PRKCD,NFE2L2,TNF	MMP2,IFNG,EGFR,PTGS2,JUN,MMP9,IL6,TNF,IL10,SOD2
GO:0009653	Anatomical structure morphogenesis	19	2165	0.61	1.42e-06	9606.ENSP00000219070,9606.ENSP00000229795,9606.ENSP00000269305,9606.ENSP00000270142,9606.ENSP00000275493,9606.ENSP00000293288,9606.ENSP00000306512,9606.ENSP00000311032,9606.ENSP00000346839,9606.ENSP00000356438,9606.ENSP00000360266,9606.ENSP00000361405,9606.ENSP00000381185,9606.ENSP00000384273,9606.ENSP00000398698,9606.ENSP00000412237,9606.ENSP00000437955,9606.ENSP00000478570,9606.ENSP00000479618	MMP2,MAPK14,TP53,SOD1,EGFR,BAX,CXCL8,CASP3,FN1,PTGS2,JUN,MMP9,BCL2,RELA,TNF,IL10,HIF1A,VEGFA,MYC	IFNG,MAPK14,IRF1,HERC5,CXCL10,BCL2,RELA,IL6,TNF,DUOX2
GO:0030595	Leukocyte chemotaxis	7	142	1.36	1.53e-06	9606.ENSP00000263341,9606.ENSP00000305651,9606.ENSP00000306512,9606.ENSP00000306884,9606.ENSP00000385675,9606.ENSP00000412237,9606.ENSP00000478570	IL1B,CXCL10,CXCL8,CXCL11,IL6,IL10,VEGFA	TP53,EGFR,BAX,CASP3,PTGS2,PCNA,BCL2,RELA,HIF1A,MYC
GO:0043408	Regulation of mapk cascade	12	725	0.89	1.58e-06	9606.ENSP00000229795,9606.ENSP00000263341,9606.ENSP00000264832,9606.ENSP00000270142,9606.ENSP00000275493,9606.ENSP00000346839,9606.ENSP00000360266,9606.ENSP00000378217,9606.ENSP00000385675,9606.ENSP00000398698,9606.ENSP00000478570,9606.ENSP00000479618	MAPK14,IL1B,ICAM1,SOD1,EGFR,FN1,JUN,PRKCD,IL6,TNF,VEGFA,MYC	MAPK14,IRF1,IL1B,TP53,EGFR,BAX,CASP3,PTGS2,PCNA,MYC
GO:1900407	Regulation of cellular response to oxidative stress	6	81	1.54	1.64e-06	9606.ENSP00000270142,9606.ENSP00000380252,9606.ENSP00000398698,9606.ENSP00000412237,9606.ENSP00000437955,9606.ENSP00000446252	SOD1,NFE2L2,TNF,IL10,HIF1A,SOD2	IL2,IFNG,IRF1,IL1B,ICAM1,CASP3,RELA,IL6,TNF,IL10
GO:0002687	Positive regulation of leukocyte migration	7	144	1.35	1.66e-06	9606.ENSP00000229795,9606.ENSP00000264832,9606.ENSP00000305651,9606.ENSP00000306512,9606.ENSP00000385675,9606.ENSP00000398698,9606.ENSP00000478570	MAPK14,ICAM1,CXCL10,CXCL8,IL6,TNF,VEGFA	ICAM1,EGFR,CASP3,PTGS2,PCNA,BCL2,RELA,IL6,TNF,IL10
GO:0050729	Positive regulation of inflammatory response	7	144	1.35	1.66e-06	9606.ENSP00000226730,9606.ENSP00000229135,9606.ENSP00000263341,9606.ENSP00000275493,9606.ENSP00000356438,9606.ENSP00000385675,9606.ENSP00000398698	IL2,IFNG,IL1B,EGFR,PTGS2,IL6,TNF	IL2,IFNG,IL1A,IL1B,EGFR,NOS2,IL6,TNF,IL10,HIF1A
GO:0051249	Regulation of lymphocyte activation	10	445	1.02	1.7e-06	9606.ENSP00000226730,9606.ENSP00000229135,9606.ENSP00000242057,9606.ENSP00000245414,9606.ENSP00000263341,9606.ENSP00000270142,9606.ENSP00000311032,9606.ENSP00000381185,9606.ENSP00000385675,9606.ENSP00000412237	IL2,IFNG,AHR,IRF1,IL1B,SOD1,CASP3,BCL2,IL6,IL10	IL2,TP53,EGFR,BAX,PCNA,PRKCD,IL6,IL10,VEGFA,MYC
GO:0010632	Regulation of epithelial cell migration	8	227	1.22	1.72e-06	9606.ENSP00000229135,9606.ENSP00000356438,9606.ENSP00000360266,9606.ENSP00000361405,9606.ENSP00000380252,9606.ENSP00000398698,9606.ENSP00000437955,9606.ENSP00000478570	IFNG,PTGS2,JUN,MMP9,NFE2L2,TNF,HIF1A,VEGFA	SOD1,EGFR,JUN,PCNA,BCL2,RELA,TNF,IL10,HIF1A,VEGFA
GO:0006970	Response to osmotic stress	6	82	1.53	1.73e-06	9606.ENSP00000269305,9606.ENSP00000275493,9606.ENSP00000293288,9606.ENSP00000311032,9606.ENSP00000356438,9606.ENSP00000398698	TP53,EGFR,BAX,CASP3,PTGS2,TNF	IL2,IFNG,IL1B,ICAM1,FN1,RELA,IL6,TNF,IL10,VEGFA
GO:0048145	Regulation of fibroblast proliferation	6	83	1.53	1.84e-06	9606.ENSP00000269305,9606.ENSP00000275493,9606.ENSP00000293288,9606.ENSP00000346839,9606.ENSP00000360266,9606.ENSP00000479618	TP53,EGFR,BAX,FN1,JUN,MYC	IL2,IFNG,AHR,IRF1,IL1B,SOD1,CASP3,BCL2,IL6,IL10
GO:0010634	Positive regulation of epithelial cell migration	7	147	1.35	1.87e-06	9606.ENSP00000229135,9606.ENSP00000356438,9606.ENSP00000360266,9606.ENSP00000361405,9606.ENSP00000380252,9606.ENSP00000437955,9606.ENSP00000478570	IFNG,PTGS2,JUN,MMP9,NFE2L2,HIF1A,VEGFA	MMP2,MAPK14,AHR,BAX,CXCL8,FN1,PTGS2,JUN,HIF1A,VEGFA
GO:0019219	Regulation of nucleobase-containing compound metabolic process	25	3982	0.47	1.87e-06	9606.ENSP00000226730,9606.ENSP00000229135,9606.ENSP00000229795,9606.ENSP00000242057,9606.ENSP00000245414,9606.ENSP00000263339,9606.ENSP00000263341,9606.ENSP00000264832,9606.ENSP00000269305,9606.ENSP00000275493,9606.ENSP00000293288,9606.ENSP00000305651,9606.ENSP00000327251,9606.ENSP00000360266,9606.ENSP00000368458,9606.ENSP00000378217,9606.ENSP00000380252,9606.ENSP00000384273,9606.ENSP00000385675,…	IL2,IFNG,MAPK14,AHR,IRF1,IL1A,IL1B,ICAM1,TP53,EGFR,BAX,CXCL10,NOS2,JUN,PCNA,PRKCD,NFE2L2,RELA,IL6,TNF,IL10,HIF1A,SOD2,VEGFA,MYC	MAPK14,TP53,EGFR,CXCL8,CASP3,JUN,RELA,IL10,VEGFA,MYC
GO:0043524	Negative regulation of neuron apoptotic process	7	148	1.34	1.94e-06	9606.ENSP00000270142,9606.ENSP00000293288,9606.ENSP00000360266,9606.ENSP00000381185,9606.ENSP00000412237,9606.ENSP00000437955,9606.ENSP00000446252	SOD1,BAX,JUN,BCL2,IL10,HIF1A,SOD2	MAPK14,IL1B,CXCL10,CXCL8,CXCL11,PLAU,PRKCD,IL6,IL10,VEGFA
GO:0032642	Regulation of chemokine production	6	84	1.52	1.95e-06	9606.ENSP00000229135,9606.ENSP00000263341,9606.ENSP00000385675,9606.ENSP00000398698,9606.ENSP00000412237,9606.ENSP00000437955	IFNG,IL1B,IL6,TNF,IL10,HIF1A	IL2,IFNG,IL1B,TP53,BAX,CASP3,JUN,PRKCD,TNF,MYC
GO:0046427	Positive regulation of receptor signaling pathway via jak-stat	6	85	1.52	2.08e-06	9606.ENSP00000226730,9606.ENSP00000229135,9606.ENSP00000308541,9606.ENSP00000385675,9606.ENSP00000398698,9606.ENSP00000412237	IL2,IFNG,F2,IL6,TNF,IL10	IL2,IFNG,IL1B,BAX,CASP3,JUN,PRKCD,RELA,TNF,MYC
GO:0043549	Regulation of kinase activity	13	918	0.82	2.17e-06	9606.ENSP00000226730,9606.ENSP00000229135,9606.ENSP00000229795,9606.ENSP00000263341,9606.ENSP00000264350,9606.ENSP00000270142,9606.ENSP00000275493,9606.ENSP00000305651,9606.ENSP00000308541,9606.ENSP00000311032,9606.ENSP00000378217,9606.ENSP00000398698,9606.ENSP00000478570	IL2,IFNG,MAPK14,IL1B,HERC5,SOD1,EGFR,CXCL10,F2,CASP3,PRKCD,TNF,VEGFA	IL2,IFNG,MAPK14,IL1B,SOD1,EGFR,F2,PRKCD,TNF,VEGFA
GO:0007566	Embryo implantation	5	41	1.75	2.4e-06	9606.ENSP00000219070,9606.ENSP00000263341,9606.ENSP00000270142,9606.ENSP00000356438,9606.ENSP00000361405	MMP2,IL1B,SOD1,PTGS2,MMP9	IL2,IFNG,MAPK14,CTSD,ICAM1,TP53,MMP9,PLAU,PRKCD,IL6
GO:0061900	Glial cell activation	5	41	1.75	2.4e-06	9606.ENSP00000229135,9606.ENSP00000263341,9606.ENSP00000275493,9606.ENSP00000360266,9606.ENSP00000398698	IFNG,IL1B,EGFR,JUN,TNF	IL2,SOD1,EGFR,BAX,CXCL10,CXCL11,F2,BCL2,HIF1A,MYC
GO:0050778	Positive regulation of immune response	11	607	0.93	2.57e-06	9606.ENSP00000226730,9606.ENSP00000229135,9606.ENSP00000229795,9606.ENSP00000263088,9606.ENSP00000263341,9606.ENSP00000293288,9606.ENSP00000378217,9606.ENSP00000381185,9606.ENSP00000384273,9606.ENSP00000385675,9606.ENSP00000398698	IL2,IFNG,MAPK14,PLD2,IL1B,BAX,PRKCD,BCL2,RELA,IL6,TNF	IL1A,IL1B,ICAM1,TP53,BAX,MMP9,BCL2,TNF,HIF1A,VEGFA
GO:0046688	Response to copper ion	5	42	1.74	2.64e-06	9606.ENSP00000263339,9606.ENSP00000264832,9606.ENSP00000270142,9606.ENSP00000318585,9606.ENSP00000380252	IL1A,ICAM1,SOD1,BACE1,NFE2L2	IL2,ICAM1,SOD1,BAX,CXCL10,CXCL11,F2,BCL2,HIF1A,MYC
GO:0014074	Response to purine-containing compound	7	156	1.32	2.65e-06	9606.ENSP00000242057,9606.ENSP00000263341,9606.ENSP00000270142,9606.ENSP00000356438,9606.ENSP00000360266,9606.ENSP00000384273,9606.ENSP00000475084	AHR,IL1B,SOD1,PTGS2,JUN,RELA,DUOX2	ICAM1,TP53,EGFR,BAX,F2,FN1,JUN,PCNA,NFE2L2,RELA
GO:0003006	Developmental process involved in reproduction	13	945	0.81	2.92e-06	9606.ENSP00000229795,9606.ENSP00000263339,9606.ENSP00000263341,9606.ENSP00000264832,9606.ENSP00000270142,9606.ENSP00000275493,9606.ENSP00000293288,9606.ENSP00000311032,9606.ENSP00000356438,9606.ENSP00000381185,9606.ENSP00000412237,9606.ENSP00000437955,9606.ENSP00000478570	MAPK14,IL1A,IL1B,ICAM1,SOD1,EGFR,BAX,CASP3,PTGS2,BCL2,IL10,HIF1A,VEGFA	MAPK14,CTSD,SOD1,NOS2,FN1,MMP9,PLAU,PRKCD,IL6,VEGFA
GO:0008585	Female gonad development	6	91	1.49	2.92e-06	9606.ENSP00000264832,9606.ENSP00000270142,9606.ENSP00000293288,9606.ENSP00000311032,9606.ENSP00000381185,9606.ENSP00000478570	ICAM1,SOD1,BAX,CASP3,BCL2,VEGFA	IFNG,AHR,IRF1,TP53,JUN,PCNA,RELA,TNF,VEGFA,MYC
GO:0008152	Metabolic process	35	8298	0.29	3.18e-06	9606.ENSP00000219070,9606.ENSP00000226730,9606.ENSP00000229795,9606.ENSP00000236671,9606.ENSP00000242057,9606.ENSP00000263088,9606.ENSP00000263341,9606.ENSP00000264350,9606.ENSP00000269305,9606.ENSP00000270142,9606.ENSP00000275493,9606.ENSP00000293288,9606.ENSP00000306512,9606.ENSP00000308541,9606.ENSP00000308720,9606.ENSP00000311032,9606.ENSP00000318585,9606.ENSP00000327251,9606.ENSP00000346839,…	MMP2,IL2,MAPK14,CTSD,AHR,PLD2,IL1B,HERC5,TP53,SOD1,EGFR,BAX,CXCL8,F2,PRSS1,CASP3,BACE1,NOS2,FN1,PTGS2,JUN,MMP9,PLAU,PCNA,PRKCD,NFE2L2,BCL2,RELA,IL6,TNF,IL10,HIF1A,SOD2,DUOX2,MYC	ICAM1,SOD1,EGFR,CASP3,BACE1,PTGS2,JUN,TNF,HIF1A,SOD2
GO:0006953	Acute-phase response	5	44	1.72	3.19e-06	9606.ENSP00000263339,9606.ENSP00000263341,9606.ENSP00000308541,9606.ENSP00000346839,9606.ENSP00000385675	IL1A,IL1B,F2,FN1,IL6	IL1B,TP53,EGFR,BAX,JUN,PCNA,RELA,TNF,IL10,HIF1A
GO:0045429	Positive regulation of nitric oxide biosynthetic process	5	44	1.72	3.19e-06	9606.ENSP00000229135,9606.ENSP00000263341,9606.ENSP00000264832,9606.ENSP00000356438,9606.ENSP00000398698	IFNG,IL1B,ICAM1,PTGS2,TNF	SOD1,CASP3,JUN,PCNA,PRKCD,NFE2L2,BCL2,RELA,IL6
GO:0034250	Positive regulation of cellular amide metabolic process	7	162	1.3	3.29e-06	9606.ENSP00000229135,9606.ENSP00000311032,9606.ENSP00000378217,9606.ENSP00000380252,9606.ENSP00000384273,9606.ENSP00000385675,9606.ENSP00000398698	IFNG,CASP3,PRKCD,NFE2L2,RELA,IL6,TNF	TP53,EGFR,BAX,CASP3,PTGS2,PCNA,BCL2,RELA,MYC
GO:1903530	Regulation of secretion by cell	11	630	0.91	3.57e-06	9606.ENSP00000226730,9606.ENSP00000229135,9606.ENSP00000263339,9606.ENSP00000263341,9606.ENSP00000275493,9606.ENSP00000318585,9606.ENSP00000327251,9606.ENSP00000385675,9606.ENSP00000398698,9606.ENSP00000412237,9606.ENSP00000437955	IL2,IFNG,IL1A,IL1B,EGFR,BACE1,NOS2,IL6,TNF,IL10,HIF1A	ICAM1,EGFR,CASP3,PTGS2,PCNA,BCL2,IL6,TNF,IL10
GO:0009887	Animal organ morphogenesis	13	967	0.8	3.69e-06	9606.ENSP00000219070,9606.ENSP00000229795,9606.ENSP00000269305,9606.ENSP00000270142,9606.ENSP00000275493,9606.ENSP00000293288,9606.ENSP00000360266,9606.ENSP00000381185,9606.ENSP00000384273,9606.ENSP00000398698,9606.ENSP00000437955,9606.ENSP00000478570,9606.ENSP00000479618	MMP2,MAPK14,TP53,SOD1,EGFR,BAX,JUN,BCL2,RELA,TNF,HIF1A,VEGFA,MYC	TP53,SOD1,BAX,PTGS2,MMP9,NFE2L2,BCL2,HIF1A,SOD2
GO:1900015	Regulation of cytokine production involved in inflammatory response	5	46	1.7	3.83e-06	9606.ENSP00000229795,9606.ENSP00000308541,9606.ENSP00000327251,9606.ENSP00000385675,9606.ENSP00000398698	MAPK14,F2,NOS2,IL6,TNF	IL1A,IL1B,CXCL8,PTGS2,NFE2L2,IL10,HIF1A,SOD2,VEGFA
GO:0031349	Positive regulation of defense response	9	367	1.06	4.02e-06	9606.ENSP00000226730,9606.ENSP00000229135,9606.ENSP00000263341,9606.ENSP00000275493,9606.ENSP00000356438,9606.ENSP00000378217,9606.ENSP00000384273,9606.ENSP00000385675,9606.ENSP00000398698	IL2,IFNG,IL1B,EGFR,PTGS2,PRKCD,RELA,IL6,TNF	MAPK14,IRF1,IL1B,EGFR,CXCL10,BACE1,PTGS2,JUN,RELA
GO:1903034	Regulation of response to wounding	7	169	1.29	4.25e-06	9606.ENSP00000308541,9606.ENSP00000361850,9606.ENSP00000378217,9606.ENSP00000380252,9606.ENSP00000398698,9606.ENSP00000412237,9606.ENSP00000475084	F2,PLAU,PRKCD,NFE2L2,TNF,IL10,DUOX2	IL2,IFNG,ICAM1,TP53,EGFR,PRKCD,IL6,TNF,VEGFA
GO:0001568	Blood vessel development	10	500	0.97	4.45e-06	9606.ENSP00000219070,9606.ENSP00000229795,9606.ENSP00000242057,9606.ENSP00000293288,9606.ENSP00000306512,9606.ENSP00000346839,9606.ENSP00000356438,9606.ENSP00000360266,9606.ENSP00000437955,9606.ENSP00000478570	MMP2,MAPK14,AHR,BAX,CXCL8,FN1,PTGS2,JUN,HIF1A,VEGFA	MAPK14,ICAM1,TP53,CXCL8,CASP3,PTGS2,NFE2L2,RELA,TNF
GO:2001243	Negative regulation of intrinsic apoptotic signaling pathway	6	99	1.45	4.49e-06	9606.ENSP00000356438,9606.ENSP00000361405,9606.ENSP00000380252,9606.ENSP00000381185,9606.ENSP00000437955,9606.ENSP00000446252	PTGS2,MMP9,NFE2L2,BCL2,HIF1A,SOD2	IRF1,IL1B,ICAM1,TP53,EGFR,PTGS2,JUN,NFE2L2,BCL2
GO:0045862	Positive regulation of proteolysis	9	377	1.05	4.97e-06	9606.ENSP00000229135,9606.ENSP00000229795,9606.ENSP00000236671,9606.ENSP00000263341,9606.ENSP00000293288,9606.ENSP00000346839,9606.ENSP00000380252,9606.ENSP00000398698,9606.ENSP00000479618	IFNG,MAPK14,CTSD,IL1B,BAX,FN1,NFE2L2,TNF,MYC	IL2,IFNG,IL1A,IL1B,EGFR,IL6,TNF,IL10,HIF1A
GO:0009790	Embryo development	13	1002	0.78	5.43e-06	9606.ENSP00000219070,9606.ENSP00000269305,9606.ENSP00000270142,9606.ENSP00000275493,9606.ENSP00000293288,9606.ENSP00000306512,9606.ENSP00000311032,9606.ENSP00000346839,9606.ENSP00000361405,9606.ENSP00000398698,9606.ENSP00000412237,9606.ENSP00000437955,9606.ENSP00000478570	MMP2,TP53,SOD1,EGFR,BAX,CXCL8,CASP3,FN1,MMP9,TNF,IL10,HIF1A,VEGFA	MAPK14,IL1B,TP53,EGFR,NOS2,BCL2,RELA,TNF,IL10
GO:0043170	Macromolecule metabolic process	30	6137	0.36	5.76e-06	9606.ENSP00000219070,9606.ENSP00000226730,9606.ENSP00000229795,9606.ENSP00000236671,9606.ENSP00000263341,9606.ENSP00000264350,9606.ENSP00000269305,9606.ENSP00000275493,9606.ENSP00000293288,9606.ENSP00000306512,9606.ENSP00000308541,9606.ENSP00000308720,9606.ENSP00000311032,9606.ENSP00000318585,9606.ENSP00000327251,9606.ENSP00000346839,9606.ENSP00000356438,9606.ENSP00000360266,9606.ENSP00000361405,…	MMP2,IL2,MAPK14,CTSD,IL1B,HERC5,TP53,EGFR,BAX,CXCL8,F2,PRSS1,CASP3,BACE1,NOS2,FN1,PTGS2,JUN,MMP9,PLAU,PCNA,PRKCD,NFE2L2,BCL2,RELA,IL6,TNF,IL10,HIF1A,MYC	IL2,IFNG,IL1B,EGFR,PTGS2,PRKCD,RELA,IL6,TNF
GO:0022409	Positive regulation of cell-cell adhesion	8	272	1.14	5.88e-06	9606.ENSP00000226730,9606.ENSP00000229135,9606.ENSP00000263341,9606.ENSP00000264832,9606.ENSP00000384273,9606.ENSP00000385675,9606.ENSP00000398698,9606.ENSP00000412237	IL2,IFNG,IL1B,ICAM1,RELA,IL6,TNF,IL10	IFNG,MAPK14,CTSD,IL1B,BAX,FN1,NFE2L2,TNF,MYC
GO:0006959	Humoral immune response	8	275	1.13	6.36e-06	9606.ENSP00000229135,9606.ENSP00000305651,9606.ENSP00000306512,9606.ENSP00000306884,9606.ENSP00000308541,9606.ENSP00000381185,9606.ENSP00000385675,9606.ENSP00000398698	IFNG,CXCL10,CXCL8,CXCL11,F2,BCL2,IL6,TNF	IL2,IRF1,ICAM1,TP53,BAX,PRKCD,BCL2,IL6,IL10
GO:0019538	Protein metabolic process	25	4251	0.44	6.43e-06	9606.ENSP00000219070,9606.ENSP00000226730,9606.ENSP00000229795,9606.ENSP00000236671,9606.ENSP00000263341,9606.ENSP00000264350,9606.ENSP00000269305,9606.ENSP00000275493,9606.ENSP00000308541,9606.ENSP00000308720,9606.ENSP00000311032,9606.ENSP00000318585,9606.ENSP00000327251,9606.ENSP00000346839,9606.ENSP00000361405,9606.ENSP00000361850,9606.ENSP00000368458,9606.ENSP00000378217,9606.ENSP00000380252,…	MMP2,IL2,MAPK14,CTSD,IL1B,HERC5,TP53,EGFR,F2,PRSS1,CASP3,BACE1,NOS2,FN1,MMP9,PLAU,PCNA,PRKCD,NFE2L2,BCL2,RELA,IL6,TNF,HIF1A,MYC	MMP2,MAPK14,BAX,CXCL8,FN1,PTGS2,JUN,HIF1A,VEGFA
GO:0046649	Lymphocyte activation	9	390	1.03	6.46e-06	9606.ENSP00000226730,9606.ENSP00000245414,9606.ENSP00000264832,9606.ENSP00000269305,9606.ENSP00000293288,9606.ENSP00000378217,9606.ENSP00000381185,9606.ENSP00000385675,9606.ENSP00000412237	IL2,IRF1,ICAM1,TP53,BAX,PRKCD,BCL2,IL6,IL10	MAPK14,IL1B,ICAM1,JUN,RELA,IL6,TNF,IL10,VEGFA
GO:2001237	Negative regulation of extrinsic apoptotic signaling pathway	6	106	1.42	6.46e-06	9606.ENSP00000263339,9606.ENSP00000263341,9606.ENSP00000264832,9606.ENSP00000381185,9606.ENSP00000384273,9606.ENSP00000398698	IL1A,IL1B,ICAM1,BCL2,RELA,TNF	ICAM1,TP53,EGFR,CXCL10,PTGS2,JUN,NFE2L2,BCL2,RELA
GO:0070848	Response to growth factor	10	524	0.95	6.61e-06	9606.ENSP00000229795,9606.ENSP00000269305,9606.ENSP00000275493,9606.ENSP00000306512,9606.ENSP00000311032,9606.ENSP00000360266,9606.ENSP00000384273,9606.ENSP00000412237,9606.ENSP00000478570,9606.ENSP00000479618	MAPK14,TP53,EGFR,CXCL8,CASP3,JUN,RELA,IL10,VEGFA,MYC	MAPK14,CTSD,BAX,FN1,PTGS2,MMP9,TNF,VEGFA,MYC
GO:0040008	Regulation of growth	11	676	0.88	6.82e-06	9606.ENSP00000226730,9606.ENSP00000229135,9606.ENSP00000229795,9606.ENSP00000269305,9606.ENSP00000270142,9606.ENSP00000275493,9606.ENSP00000308541,9606.ENSP00000346839,9606.ENSP00000381185,9606.ENSP00000437955,9606.ENSP00000478570	IL2,IFNG,MAPK14,TP53,SOD1,EGFR,F2,FN1,BCL2,HIF1A,VEGFA	MAPK14,TP53,EGFR,CXCL8,CASP3,JUN,RELA,IL10,VEGFA
GO:0001541	Ovarian follicle development	5	53	1.64	7.05e-06	9606.ENSP00000264832,9606.ENSP00000270142,9606.ENSP00000293288,9606.ENSP00000381185,9606.ENSP00000478570	ICAM1,SOD1,BAX,BCL2,VEGFA	AHR,IL1B,ICAM1,SOD1,EGFR,CASP3,PTGS2,TNF,IL10
GO:0090316	Positive regulation of intracellular protein transport	7	184	1.25	7.13e-06	9606.ENSP00000229135,9606.ENSP00000229795,9606.ENSP00000263341,9606.ENSP00000269305,9606.ENSP00000356438,9606.ENSP00000378217,9606.ENSP00000381185	IFNG,MAPK14,IL1B,TP53,PTGS2,PRKCD,BCL2	MAPK14,IL1B,ICAM1,SOD1,EGFR,JUN,IL6,TNF,VEGFA
GO:1902105	Regulation of leukocyte differentiation	8	285	1.12	8.03e-06	9606.ENSP00000226730,9606.ENSP00000229135,9606.ENSP00000245414,9606.ENSP00000263341,9606.ENSP00000270142,9606.ENSP00000360266,9606.ENSP00000398698,9606.ENSP00000479618	IL2,IFNG,IRF1,IL1B,SOD1,JUN,TNF,MYC	IL2,SOD1,BAX,CXCL10,CXCL11,F2,BCL2,HIF1A,MYC
GO:0060559	Positive regulation of calcidiol 1-monooxygenase activity	3	3	2.67	8.49e-06	9606.ENSP00000229135,9606.ENSP00000263341,9606.ENSP00000398698	IFNG,IL1B,TNF	MMP2,TP53,SOD1,BAX,CASP3,FN1,MMP9,IL10,HIF1A
GO:0072593	Reactive oxygen species metabolic process	6	112	1.4	8.53e-06	9606.ENSP00000270142,9606.ENSP00000275493,9606.ENSP00000327251,9606.ENSP00000381185,9606.ENSP00000446252,9606.ENSP00000475084	SOD1,EGFR,NOS2,BCL2,SOD2,DUOX2	IFNG,MAPK14,CTSD,CXCL8,JUN,MMP9,PLAU,PRKCD,TNF
GO:0010556	Regulation of macromolecule biosynthetic process	24	3976	0.45	8.57e-06	9606.ENSP00000226730,9606.ENSP00000229135,9606.ENSP00000229795,9606.ENSP00000242057,9606.ENSP00000245414,9606.ENSP00000263339,9606.ENSP00000263341,9606.ENSP00000264832,9606.ENSP00000269305,9606.ENSP00000275493,9606.ENSP00000305651,9606.ENSP00000360266,9606.ENSP00000368458,9606.ENSP00000378217,9606.ENSP00000380252,9606.ENSP00000381185,9606.ENSP00000384273,9606.ENSP00000385675,9606.ENSP00000398698,…	IL2,IFNG,MAPK14,AHR,IRF1,IL1A,IL1B,ICAM1,TP53,EGFR,CXCL10,JUN,PCNA,PRKCD,NFE2L2,BCL2,RELA,IL6,TNF,IL10,HIF1A,SOD2,VEGFA,MYC	IL1A,IL1B,TP53,EGFR,BAX,PCNA,BCL2,TNF,IL10
GO:0048143	Astrocyte activation	4	20	1.97	8.65e-06	9606.ENSP00000229135,9606.ENSP00000263341,9606.ENSP00000275493,9606.ENSP00000398698	IFNG,IL1B,EGFR,TNF	IFNG,IL1B,TP53,CASP3,PTGS2,MMP9,PRKCD,TNF,VEGFA
GO:1902004	Positive regulation of amyloid-beta formation	4	20	1.97	8.65e-06	9606.ENSP00000229135,9606.ENSP00000311032,9606.ENSP00000384273,9606.ENSP00000398698	IFNG,CASP3,RELA,TNF	IFNG,AHR,TP53,JUN,PCNA,RELA,TNF,VEGFA,MYC
GO:1904996	Positive regulation of leukocyte adhesion to vascular endothelial cell	4	20	1.97	8.65e-06	9606.ENSP00000264832,9606.ENSP00000384273,9606.ENSP00000385675,9606.ENSP00000398698	ICAM1,RELA,IL6,TNF	IFNG,IL1B,TP53,EGFR,BAX,CASP3,BCL2,TNF,HIF1A
GO:0043269	Regulation of ion transport	11	696	0.87	8.76e-06	9606.ENSP00000229135,9606.ENSP00000263341,9606.ENSP00000264832,9606.ENSP00000293288,9606.ENSP00000305651,9606.ENSP00000306884,9606.ENSP00000308541,9606.ENSP00000356438,9606.ENSP00000361405,9606.ENSP00000378217,9606.ENSP00000381185	IFNG,IL1B,ICAM1,BAX,CXCL10,CXCL11,F2,PTGS2,MMP9,PRKCD,BCL2	IFNG,AHR,IRF1,TP53,BAX,CXCL8,PCNA,PRKCD,MYC
GO:0070228	Regulation of lymphocyte apoptotic process	5	56	1.62	8.77e-06	9606.ENSP00000226730,9606.ENSP00000269305,9606.ENSP00000293288,9606.ENSP00000412237,9606.ENSP00000437955	IL2,TP53,BAX,IL10,HIF1A	MMP2,EGFR,PTGS2,JUN,MMP9,IL6,TNF,IL10
GO:0002573	Myeloid leukocyte differentiation	6	113	1.39	8.78e-06	9606.ENSP00000229135,9606.ENSP00000229795,9606.ENSP00000360266,9606.ENSP00000361405,9606.ENSP00000398698,9606.ENSP00000478570	IFNG,MAPK14,JUN,MMP9,TNF,VEGFA	IL2,IFNG,IL1A,IL1B,BAX,CASP3,BCL2,TNF
GO:0006935	Chemotaxis	10	545	0.93	8.99e-06	9606.ENSP00000229795,9606.ENSP00000263341,9606.ENSP00000305651,9606.ENSP00000306512,9606.ENSP00000306884,9606.ENSP00000361850,9606.ENSP00000378217,9606.ENSP00000385675,9606.ENSP00000412237,9606.ENSP00000478570	MAPK14,IL1B,CXCL10,CXCL8,CXCL11,PLAU,PRKCD,IL6,IL10,VEGFA	MMP2,ICAM1,EGFR,CASP3,PCNA,RELA,TNF,VEGFA
GO:0048514	Blood vessel morphogenesis	9	410	1.01	9.21e-06	9606.ENSP00000219070,9606.ENSP00000229795,9606.ENSP00000293288,9606.ENSP00000306512,9606.ENSP00000346839,9606.ENSP00000356438,9606.ENSP00000360266,9606.ENSP00000437955,9606.ENSP00000478570	MMP2,MAPK14,BAX,CXCL8,FN1,PTGS2,JUN,HIF1A,VEGFA	MAPK14,ICAM1,TP53,BAX,CXCL10,CASP3,BCL2,MYC
GO:0071248	Cellular response to metal ion	7	193	1.23	9.28e-06	9606.ENSP00000270142,9606.ENSP00000275493,9606.ENSP00000318585,9606.ENSP00000356438,9606.ENSP00000360266,9606.ENSP00000361405,9606.ENSP00000380252	SOD1,EGFR,BACE1,PTGS2,JUN,MMP9,NFE2L2	IFNG,EGFR,BAX,PTGS2,BCL2,IL6,TNF,VEGFA
GO:0032768	Regulation of monooxygenase activity	5	57	1.61	9.36e-06	9606.ENSP00000229135,9606.ENSP00000263341,9606.ENSP00000275493,9606.ENSP00000398698,9606.ENSP00000437955	IFNG,IL1B,EGFR,TNF,HIF1A	IL2,IFNG,IL1A,EGFR,IL6,TNF,IL10,HIF1A
GO:0010332	Response to gamma radiation	5	58	1.6	1.01e-05	9606.ENSP00000269305,9606.ENSP00000293288,9606.ENSP00000305651,9606.ENSP00000381185,9606.ENSP00000479618	TP53,BAX,CXCL10,BCL2,MYC	IL1A,IL1B,CXCL8,PTGS2,NFE2L2,IL10,HIF1A,VEGFA
GO:0050731	Positive regulation of peptidyl-tyrosine phosphorylation	7	196	1.22	1.01e-05	9606.ENSP00000226730,9606.ENSP00000229135,9606.ENSP00000264832,9606.ENSP00000269305,9606.ENSP00000385675,9606.ENSP00000398698,9606.ENSP00000478570	IL2,IFNG,ICAM1,TP53,IL6,TNF,VEGFA	ICAM1,TP53,PTGS2,NFE2L2,BCL2,HIF1A,VEGFA,MYC
GO:1903708	Positive regulation of hemopoiesis	7	199	1.21	1.12e-05	9606.ENSP00000226730,9606.ENSP00000229135,9606.ENSP00000229795,9606.ENSP00000263341,9606.ENSP00000360266,9606.ENSP00000398698,9606.ENSP00000437955	IL2,IFNG,MAPK14,IL1B,JUN,TNF,HIF1A	IL2,EGFR,BAX,PCNA,PRKCD,IL6,VEGFA,MYC
GO:0006355	Regulation of transcription, dna-templated	22	3388	0.48	1.13e-05	9606.ENSP00000226730,9606.ENSP00000229135,9606.ENSP00000229795,9606.ENSP00000242057,9606.ENSP00000245414,9606.ENSP00000263339,9606.ENSP00000263341,9606.ENSP00000264832,9606.ENSP00000269305,9606.ENSP00000275493,9606.ENSP00000305651,9606.ENSP00000360266,9606.ENSP00000368458,9606.ENSP00000380252,9606.ENSP00000384273,9606.ENSP00000385675,9606.ENSP00000398698,9606.ENSP00000412237,9606.ENSP00000437955,…	IL2,IFNG,MAPK14,AHR,IRF1,IL1A,IL1B,ICAM1,TP53,EGFR,CXCL10,JUN,PCNA,NFE2L2,RELA,IL6,TNF,IL10,HIF1A,SOD2,VEGFA,MYC	IL1B,CXCL10,CXCL8,CXCL11,PRKCD,IL6,IL10,VEGFA
GO:0045936	Negative regulation of phosphate metabolic process	10	561	0.92	1.14e-05	9606.ENSP00000226730,9606.ENSP00000229135,9606.ENSP00000263341,9606.ENSP00000269305,9606.ENSP00000293288,9606.ENSP00000311032,9606.ENSP00000360266,9606.ENSP00000378217,9606.ENSP00000398698,9606.ENSP00000479618	IL2,IFNG,IL1B,TP53,BAX,CASP3,JUN,PRKCD,TNF,MYC	IL2,AHR,IRF1,IL1B,CASP3,BCL2,IL6,IL10
GO:0051252	Regulation of rna metabolic process	23	3722	0.46	1.2e-05	9606.ENSP00000226730,9606.ENSP00000229135,9606.ENSP00000229795,9606.ENSP00000242057,9606.ENSP00000245414,9606.ENSP00000263339,9606.ENSP00000263341,9606.ENSP00000264832,9606.ENSP00000269305,9606.ENSP00000275493,9606.ENSP00000305651,9606.ENSP00000360266,9606.ENSP00000368458,9606.ENSP00000378217,9606.ENSP00000380252,9606.ENSP00000384273,9606.ENSP00000385675,9606.ENSP00000398698,9606.ENSP00000412237,…	IL2,IFNG,MAPK14,AHR,IRF1,IL1A,IL1B,ICAM1,TP53,EGFR,CXCL10,JUN,PCNA,PRKCD,NFE2L2,RELA,IL6,TNF,IL10,HIF1A,SOD2,VEGFA,MYC	AHR,SOD1,BAX,PTGS2,NFE2L2,BCL2,SOD2,DUOX2
GO:0032655	Regulation of interleukin-12 production	5	61	1.58	1.25e-05	9606.ENSP00000229135,9606.ENSP00000229795,9606.ENSP00000245414,9606.ENSP00000384273,9606.ENSP00000412237	IFNG,MAPK14,IRF1,RELA,IL10	IFNG,PTGS2,JUN,MMP9,NFE2L2,TNF,HIF1A,VEGFA
GO:0032722	Positive regulation of chemokine production	5	61	1.58	1.25e-05	9606.ENSP00000229135,9606.ENSP00000263341,9606.ENSP00000385675,9606.ENSP00000398698,9606.ENSP00000437955	IFNG,IL1B,IL6,TNF,HIF1A	IL2,IFNG,IL1B,ICAM1,RELA,IL6,TNF,IL10
GO:0048872	Homeostasis of number of cells	7	204	1.2	1.29e-05	9606.ENSP00000270142,9606.ENSP00000293288,9606.ENSP00000311032,9606.ENSP00000381185,9606.ENSP00000385675,9606.ENSP00000437955,9606.ENSP00000478570	SOD1,BAX,CASP3,BCL2,IL6,HIF1A,VEGFA	IFNG,CXCL10,CXCL8,CXCL11,F2,BCL2,IL6,TNF
GO:1903798	Regulation of production of mirnas involved in gene silencing by mirna	4	23	1.91	1.34e-05	9606.ENSP00000269305,9606.ENSP00000275493,9606.ENSP00000385675,9606.ENSP00000398698	TP53,EGFR,IL6,TNF	IL2,IFNG,IRF1,IL1B,SOD1,JUN,TNF,MYC
GO:0097529	Myeloid leukocyte migration	6	123	1.36	1.35e-05	9606.ENSP00000263341,9606.ENSP00000305651,9606.ENSP00000306512,9606.ENSP00000306884,9606.ENSP00000385675,9606.ENSP00000478570	IL1B,CXCL10,CXCL8,CXCL11,IL6,VEGFA	MMP2,MAPK14,CXCL8,FN1,PTGS2,JUN,HIF1A,VEGFA
GO:0071704	Organic substance metabolic process	33	7755	0.3	1.39e-05	9606.ENSP00000219070,9606.ENSP00000226730,9606.ENSP00000229795,9606.ENSP00000236671,9606.ENSP00000263088,9606.ENSP00000263341,9606.ENSP00000264350,9606.ENSP00000269305,9606.ENSP00000270142,9606.ENSP00000275493,9606.ENSP00000293288,9606.ENSP00000306512,9606.ENSP00000308541,9606.ENSP00000308720,9606.ENSP00000311032,9606.ENSP00000318585,9606.ENSP00000327251,9606.ENSP00000346839,9606.ENSP00000356438,…	MMP2,IL2,MAPK14,CTSD,PLD2,IL1B,HERC5,TP53,SOD1,EGFR,BAX,CXCL8,F2,PRSS1,CASP3,BACE1,NOS2,FN1,PTGS2,JUN,MMP9,PLAU,PCNA,PRKCD,NFE2L2,BCL2,RELA,IL6,TNF,IL10,HIF1A,DUOX2,MYC	IL2,IFNG,IRF1,IL1B,SOD1,CASP3,IL6,IL10
GO:0043620	Regulation of dna-templated transcription in response to stress	6	124	1.35	1.41e-05	9606.ENSP00000269305,9606.ENSP00000360266,9606.ENSP00000380252,9606.ENSP00000384273,9606.ENSP00000437955,9606.ENSP00000478570	TP53,JUN,NFE2L2,RELA,HIF1A,VEGFA	EGFR,BAX,JUN,TNF,IL10,HIF1A,VEGFA,MYC
GO:0046686	Response to cadmium ion	5	63	1.57	1.43e-05	9606.ENSP00000270142,9606.ENSP00000275493,9606.ENSP00000360266,9606.ENSP00000361405,9606.ENSP00000368458	SOD1,EGFR,JUN,MMP9,PCNA	IL1A,IL1B,SOD1,BAX,PTGS2,BCL2,IL6,VEGFA
GO:0034764	Positive regulation of transmembrane transport	7	208	1.2	1.44e-05	9606.ENSP00000229135,9606.ENSP00000229795,9606.ENSP00000293288,9606.ENSP00000305651,9606.ENSP00000306884,9606.ENSP00000308541,9606.ENSP00000380252	IFNG,MAPK14,BAX,CXCL10,CXCL11,F2,NFE2L2	IL2,SOD1,F2,BACE1,PLAU,PRKCD,TNF,IL10
GO:0010629	Negative regulation of gene expression	17	2014	0.59	1.47e-05	9606.ENSP00000229135,9606.ENSP00000242057,9606.ENSP00000245414,9606.ENSP00000264350,9606.ENSP00000269305,9606.ENSP00000308541,9606.ENSP00000327251,9606.ENSP00000346839,9606.ENSP00000360266,9606.ENSP00000368458,9606.ENSP00000384273,9606.ENSP00000385675,9606.ENSP00000398698,9606.ENSP00000412237,9606.ENSP00000437955,9606.ENSP00000478570,9606.ENSP00000479618	IFNG,AHR,IRF1,HERC5,TP53,F2,NOS2,FN1,JUN,PCNA,RELA,IL6,TNF,IL10,HIF1A,VEGFA,MYC	SOD1,BAX,PTGS2,PCNA,BCL2,IL6,HIF1A,VEGFA
GO:0051090	Regulation of dna-binding transcription factor activity	9	437	0.98	1.47e-05	9606.ENSP00000229795,9606.ENSP00000263341,9606.ENSP00000264832,9606.ENSP00000360266,9606.ENSP00000384273,9606.ENSP00000385675,9606.ENSP00000398698,9606.ENSP00000412237,9606.ENSP00000478570	MAPK14,IL1B,ICAM1,JUN,RELA,IL6,TNF,IL10,VEGFA	IFNG,ICAM1,BAX,CXCL10,CXCL11,F2,PTGS2,BCL2
GO:0002703	Regulation of leukocyte mediated immunity	7	209	1.19	1.48e-05	9606.ENSP00000226730,9606.ENSP00000263341,9606.ENSP00000264832,9606.ENSP00000327251,9606.ENSP00000385675,9606.ENSP00000398698,9606.ENSP00000412237	IL2,IL1B,ICAM1,NOS2,IL6,TNF,IL10	ICAM1,SOD1,EGFR,CXCL10,NOS2,PTGS2,SOD2,VEGFA
GO:0060429	Epithelium development	13	1109	0.74	1.5e-05	9606.ENSP00000264832,9606.ENSP00000269305,9606.ENSP00000270142,9606.ENSP00000275493,9606.ENSP00000311032,9606.ENSP00000360266,9606.ENSP00000368458,9606.ENSP00000381185,9606.ENSP00000384273,9606.ENSP00000412237,9606.ENSP00000437955,9606.ENSP00000478570,9606.ENSP00000479618	ICAM1,TP53,SOD1,EGFR,CASP3,JUN,PCNA,BCL2,RELA,IL10,HIF1A,VEGFA,MYC	IFNG,IL1B,BAX,PRKCD,NFE2L2,IL6,TNF,HIF1A
GO:0001525	Angiogenesis	8	315	1.07	1.51e-05	9606.ENSP00000219070,9606.ENSP00000229795,9606.ENSP00000306512,9606.ENSP00000346839,9606.ENSP00000356438,9606.ENSP00000360266,9606.ENSP00000437955,9606.ENSP00000478570	MMP2,MAPK14,CXCL8,FN1,PTGS2,JUN,HIF1A,VEGFA	IL2,IFNG,IL1B,BAX,CASP3,JUN,PRKCD,MYC
GO:0001782	B cell homeostasis	4	24	1.89	1.51e-05	9606.ENSP00000293288,9606.ENSP00000311032,9606.ENSP00000381185,9606.ENSP00000437955	BAX,CASP3,BCL2,HIF1A	IFNG,IL1B,EGFR,NOS2,NFE2L2,RELA,TNF,IL10
GO:0030888	Regulation of b cell proliferation	5	64	1.56	1.51e-05	9606.ENSP00000226730,9606.ENSP00000242057,9606.ENSP00000311032,9606.ENSP00000381185,9606.ENSP00000412237	IL2,AHR,CASP3,BCL2,IL10	TP53,SOD1,EGFR,CXCL8,TNF,IL10,HIF1A,VEGFA
GO:0051043	Regulation of membrane protein ectodomain proteolysis	4	24	1.89	1.51e-05	9606.ENSP00000229135,9606.ENSP00000263341,9606.ENSP00000398698,9606.ENSP00000412237	IFNG,IL1B,TNF,IL10	IFNG,IL1B,TP53,SOD1,NOS2,PTGS2,TNF,HIF1A
GO:0051607	Defense response to virus	7	210	1.19	1.51e-05	9606.ENSP00000229135,9606.ENSP00000245414,9606.ENSP00000264350,9606.ENSP00000305651,9606.ENSP00000381185,9606.ENSP00000384273,9606.ENSP00000385675	IFNG,IRF1,HERC5,CXCL10,BCL2,RELA,IL6	IFNG,TP53,CASP3,PRKCD,NFE2L2,RELA,IL6,TNF
GO:0050864	Regulation of b cell activation	6	128	1.34	1.61e-05	9606.ENSP00000226730,9606.ENSP00000242057,9606.ENSP00000311032,9606.ENSP00000381185,9606.ENSP00000385675,9606.ENSP00000412237	IL2,AHR,CASP3,BCL2,IL6,IL10	IRF1,F2,PLAU,PRKCD,NFE2L2,IL6,HIF1A,VEGFA
GO:0048878	Chemical homeostasis	13	1124	0.73	1.7e-05	9606.ENSP00000226730,9606.ENSP00000264832,9606.ENSP00000270142,9606.ENSP00000275493,9606.ENSP00000293288,9606.ENSP00000305651,9606.ENSP00000306884,9606.ENSP00000308541,9606.ENSP00000381185,9606.ENSP00000437955,9606.ENSP00000446252,9606.ENSP00000478570,9606.ENSP00000479618	IL2,ICAM1,SOD1,EGFR,BAX,CXCL10,CXCL11,F2,BCL2,HIF1A,SOD2,VEGFA,MYC	ICAM1,SOD1,EGFR,FN1,PTGS2,PRKCD,SOD2,VEGFA
GO:0031667	Response to nutrient levels	9	449	0.97	1.77e-05	9606.ENSP00000264832,9606.ENSP00000269305,9606.ENSP00000275493,9606.ENSP00000305651,9606.ENSP00000356438,9606.ENSP00000360266,9606.ENSP00000380252,9606.ENSP00000381185,9606.ENSP00000384273	ICAM1,TP53,EGFR,CXCL10,PTGS2,JUN,NFE2L2,BCL2,RELA	IFNG,IL1B,EGFR,NOS2,IL6,TNF,HIF1A,DUOX2
GO:0043281	Regulation of cysteine-type endopeptidase activity involved in apoptotic process	7	216	1.18	1.77e-05	9606.ENSP00000236671,9606.ENSP00000293288,9606.ENSP00000356438,9606.ENSP00000361405,9606.ENSP00000398698,9606.ENSP00000478570,9606.ENSP00000479618	CTSD,BAX,PTGS2,MMP9,TNF,VEGFA,MYC	IFNG,MAPK14,IL1B,SOD1,EGFR,PRKCD,TNF,VEGFA
GO:0052547	Regulation of peptidase activity	9	449	0.97	1.77e-05	9606.ENSP00000229795,9606.ENSP00000236671,9606.ENSP00000293288,9606.ENSP00000346839,9606.ENSP00000356438,9606.ENSP00000361405,9606.ENSP00000398698,9606.ENSP00000478570,9606.ENSP00000479618	MAPK14,CTSD,BAX,FN1,PTGS2,MMP9,TNF,VEGFA,MYC	TP53,SOD1,EGFR,CASP3,PTGS2,JUN,BCL2,HIF1A
GO:1903201	Regulation of oxidative stress-induced cell death	5	67	1.54	1.81e-05	9606.ENSP00000270142,9606.ENSP00000380252,9606.ENSP00000412237,9606.ENSP00000437955,9606.ENSP00000446252	SOD1,NFE2L2,IL10,HIF1A,SOD2	MAPK14,CTSD,ICAM1,F2,MMP9,PLAU,PRKCD,IL6
GO:0031400	Negative regulation of protein modification process	10	602	0.89	1.97e-05	9606.ENSP00000226730,9606.ENSP00000229135,9606.ENSP00000263341,9606.ENSP00000293288,9606.ENSP00000311032,9606.ENSP00000360266,9606.ENSP00000378217,9606.ENSP00000384273,9606.ENSP00000398698,9606.ENSP00000479618	IL2,IFNG,IL1B,BAX,CASP3,JUN,PRKCD,RELA,TNF,MYC	MAPK14,CTSD,SOD1,FN1,MMP9,PLAU,PRKCD,VEGFA
GO:0050863	Regulation of t cell activation	8	329	1.05	2.01e-05	9606.ENSP00000226730,9606.ENSP00000229135,9606.ENSP00000245414,9606.ENSP00000263341,9606.ENSP00000270142,9606.ENSP00000311032,9606.ENSP00000385675,9606.ENSP00000412237	IL2,IFNG,IRF1,IL1B,SOD1,CASP3,IL6,IL10	IFNG,IRF1,HERC5,ICAM1,TP53,NOS2,PRKCD,RELA
GO:0030099	Myeloid cell differentiation	7	221	1.17	2.02e-05	9606.ENSP00000229135,9606.ENSP00000229795,9606.ENSP00000311032,9606.ENSP00000360266,9606.ENSP00000361405,9606.ENSP00000398698,9606.ENSP00000478570	IFNG,MAPK14,CASP3,JUN,MMP9,TNF,VEGFA	MMP2,MAPK14,TP53,EGFR,CASP3,JUN,MMP9,VEGFA
GO:0001776	Leukocyte homeostasis	5	69	1.53	2.04e-05	9606.ENSP00000293288,9606.ENSP00000311032,9606.ENSP00000381185,9606.ENSP00000385675,9606.ENSP00000437955	BAX,CASP3,BCL2,IL6,HIF1A	MAPK14,TP53,BAX,CASP3,PCNA,BCL2,TNF,MYC
GO:0002699	Positive regulation of immune effector process	7	223	1.17	2.12e-05	9606.ENSP00000226730,9606.ENSP00000229135,9606.ENSP00000229795,9606.ENSP00000263341,9606.ENSP00000327251,9606.ENSP00000385675,9606.ENSP00000398698	IL2,IFNG,MAPK14,IL1B,NOS2,IL6,TNF	IL2,MAPK14,IL1B,EGFR,PRKCD,BCL2,TNF,MYC
GO:0060333	Interferon-gamma-mediated signaling pathway	5	70	1.52	2.17e-05	9606.ENSP00000229135,9606.ENSP00000245414,9606.ENSP00000264832,9606.ENSP00000269305,9606.ENSP00000378217	IFNG,IRF1,ICAM1,TP53,PRKCD	IFNG,IL1B,ICAM1,TP53,BAX,PRKCD,TNF,VEGFA
GO:1902175	Regulation of oxidative stress-induced intrinsic apoptotic signaling pathway	4	27	1.84	2.18e-05	9606.ENSP00000270142,9606.ENSP00000380252,9606.ENSP00000437955,9606.ENSP00000446252	SOD1,NFE2L2,HIF1A,SOD2	SOD1,EGFR,CASP3,JUN,BCL2,IL6,HIF1A,VEGFA
GO:1990776	Response to angiotensin	4	27	1.84	2.18e-05	9606.ENSP00000356438,9606.ENSP00000378217,9606.ENSP00000380252,9606.ENSP00000384273	PTGS2,PRKCD,NFE2L2,RELA	IFNG,TP53,BAX,CASP3,BACE1,JUN,TNF
GO:0070301	Cellular response to hydrogen peroxide	5	71	1.52	2.3e-05	9606.ENSP00000368458,9606.ENSP00000378217,9606.ENSP00000380252,9606.ENSP00000384273,9606.ENSP00000385675	PCNA,PRKCD,NFE2L2,RELA,IL6	IFNG,EGFR,PTGS2,BCL2,IL6,TNF,VEGFA
GO:2000112	Regulation of cellular macromolecule biosynthetic process	23	3878	0.44	2.31e-05	9606.ENSP00000226730,9606.ENSP00000229135,9606.ENSP00000229795,9606.ENSP00000242057,9606.ENSP00000245414,9606.ENSP00000263339,9606.ENSP00000263341,9606.ENSP00000264832,9606.ENSP00000269305,9606.ENSP00000275493,9606.ENSP00000305651,9606.ENSP00000360266,9606.ENSP00000368458,9606.ENSP00000380252,9606.ENSP00000381185,9606.ENSP00000384273,9606.ENSP00000385675,9606.ENSP00000398698,9606.ENSP00000412237,…	IL2,IFNG,MAPK14,AHR,IRF1,IL1A,IL1B,ICAM1,TP53,EGFR,CXCL10,JUN,PCNA,NFE2L2,BCL2,RELA,IL6,TNF,IL10,HIF1A,SOD2,VEGFA,MYC	MMP2,ICAM1,EGFR,CASP3,PCNA,RELA,TNF
GO:1903039	Positive regulation of leukocyte cell-cell adhesion	7	228	1.16	2.41e-05	9606.ENSP00000226730,9606.ENSP00000229135,9606.ENSP00000263341,9606.ENSP00000264832,9606.ENSP00000384273,9606.ENSP00000385675,9606.ENSP00000398698	IL2,IFNG,IL1B,ICAM1,RELA,IL6,TNF	AHR,IL1B,SOD1,PTGS2,JUN,RELA,DUOX2
GO:0050678	Regulation of epithelial cell proliferation	8	339	1.04	2.43e-05	9606.ENSP00000275493,9606.ENSP00000293288,9606.ENSP00000360266,9606.ENSP00000398698,9606.ENSP00000412237,9606.ENSP00000437955,9606.ENSP00000478570,9606.ENSP00000479618	EGFR,BAX,JUN,TNF,IL10,HIF1A,VEGFA,MYC	IL1B,CXCL10,CXCL8,CXCL11,IL6,IL10,VEGFA
GO:0061041	Regulation of wound healing	6	140	1.3	2.52e-05	9606.ENSP00000308541,9606.ENSP00000361850,9606.ENSP00000378217,9606.ENSP00000380252,9606.ENSP00000398698,9606.ENSP00000475084	F2,PLAU,PRKCD,NFE2L2,TNF,DUOX2	MAPK14,ICAM1,CXCL10,CXCL8,IL6,TNF,VEGFA
GO:0033674	Positive regulation of kinase activity	10	624	0.87	2.62e-05	9606.ENSP00000226730,9606.ENSP00000229135,9606.ENSP00000229795,9606.ENSP00000263341,9606.ENSP00000270142,9606.ENSP00000275493,9606.ENSP00000308541,9606.ENSP00000378217,9606.ENSP00000398698,9606.ENSP00000478570	IL2,IFNG,MAPK14,IL1B,SOD1,EGFR,F2,PRKCD,TNF,VEGFA	IL2,IFNG,IL1B,EGFR,PTGS2,IL6,TNF
GO:0002366	Leukocyte activation involved in immune response	10	626	0.87	2.69e-05	9606.ENSP00000226730,9606.ENSP00000229135,9606.ENSP00000229795,9606.ENSP00000236671,9606.ENSP00000264832,9606.ENSP00000269305,9606.ENSP00000361405,9606.ENSP00000361850,9606.ENSP00000378217,9606.ENSP00000385675	IL2,IFNG,MAPK14,CTSD,ICAM1,TP53,MMP9,PLAU,PRKCD,IL6	IFNG,PTGS2,JUN,MMP9,NFE2L2,HIF1A,VEGFA
GO:0032675	Regulation of interleukin-6 production	6	142	1.29	2.71e-05	9606.ENSP00000229135,9606.ENSP00000263339,9606.ENSP00000263341,9606.ENSP00000385675,9606.ENSP00000398698,9606.ENSP00000412237	IFNG,IL1A,IL1B,IL6,TNF,IL10	SOD1,BAX,JUN,BCL2,IL10,HIF1A,SOD2
GO:0002675	Positive regulation of acute inflammatory response	4	29	1.81	2.75e-05	9606.ENSP00000263341,9606.ENSP00000356438,9606.ENSP00000385675,9606.ENSP00000398698	IL1B,PTGS2,IL6,TNF	AHR,IL1B,SOD1,PTGS2,JUN,RELA,DUOX2
GO:0055065	Metal ion homeostasis	10	629	0.87	2.78e-05	9606.ENSP00000226730,9606.ENSP00000270142,9606.ENSP00000275493,9606.ENSP00000293288,9606.ENSP00000305651,9606.ENSP00000306884,9606.ENSP00000308541,9606.ENSP00000381185,9606.ENSP00000437955,9606.ENSP00000479618	IL2,SOD1,EGFR,BAX,CXCL10,CXCL11,F2,BCL2,HIF1A,MYC	IFNG,CASP3,PRKCD,NFE2L2,RELA,IL6,TNF
GO:0044237	Cellular metabolic process	32	7513	0.3	2.8e-05	9606.ENSP00000219070,9606.ENSP00000226730,9606.ENSP00000229795,9606.ENSP00000242057,9606.ENSP00000263088,9606.ENSP00000263341,9606.ENSP00000264350,9606.ENSP00000269305,9606.ENSP00000270142,9606.ENSP00000275493,9606.ENSP00000293288,9606.ENSP00000306512,9606.ENSP00000308541,9606.ENSP00000308720,9606.ENSP00000311032,9606.ENSP00000318585,9606.ENSP00000327251,9606.ENSP00000346839,9606.ENSP00000356438,…	MMP2,IL2,MAPK14,AHR,PLD2,IL1B,HERC5,TP53,SOD1,EGFR,BAX,CXCL8,F2,PRSS1,CASP3,BACE1,NOS2,FN1,PTGS2,JUN,PCNA,PRKCD,NFE2L2,BCL2,RELA,IL6,TNF,IL10,HIF1A,SOD2,DUOX2,MYC	F2,PLAU,PRKCD,NFE2L2,TNF,IL10,DUOX2
GO:0048468	Cell development	15	1629	0.63	2.86e-05	9606.ENSP00000229135,9606.ENSP00000263339,9606.ENSP00000263341,9606.ENSP00000264832,9606.ENSP00000270142,9606.ENSP00000275493,9606.ENSP00000293288,9606.ENSP00000311032,9606.ENSP00000346839,9606.ENSP00000360266,9606.ENSP00000381185,9606.ENSP00000385675,9606.ENSP00000398698,9606.ENSP00000437955,9606.ENSP00000478570	IFNG,IL1A,IL1B,ICAM1,SOD1,EGFR,BAX,CASP3,FN1,JUN,BCL2,IL6,TNF,HIF1A,VEGFA	IFNG,MAPK14,IL1B,TP53,PTGS2,PRKCD,BCL2
GO:0062013	Positive regulation of small molecule metabolic process	6	144	1.29	2.9e-05	9606.ENSP00000229135,9606.ENSP00000263341,9606.ENSP00000327251,9606.ENSP00000356438,9606.ENSP00000398698,9606.ENSP00000437955	IFNG,IL1B,NOS2,PTGS2,TNF,HIF1A	SOD1,EGFR,BACE1,PTGS2,JUN,MMP9,NFE2L2
GO:0010638	Positive regulation of organelle organization	10	633	0.87	2.91e-05	9606.ENSP00000263339,9606.ENSP00000263341,9606.ENSP00000264832,9606.ENSP00000269305,9606.ENSP00000293288,9606.ENSP00000361405,9606.ENSP00000381185,9606.ENSP00000398698,9606.ENSP00000437955,9606.ENSP00000478570	IL1A,IL1B,ICAM1,TP53,BAX,MMP9,BCL2,TNF,HIF1A,VEGFA	IL2,IFNG,ICAM1,TP53,IL6,TNF,VEGFA
GO:0050715	Positive regulation of cytokine secretion	4	30	1.79	3.06e-05	9606.ENSP00000229135,9606.ENSP00000263339,9606.ENSP00000398698,9606.ENSP00000412237	IFNG,IL1A,TNF,IL10	IL2,IFNG,MAPK14,IL1B,JUN,TNF,HIF1A
GO:0048871	Multicellular organismal homeostasis	8	352	1.02	3.1e-05	9606.ENSP00000263339,9606.ENSP00000263341,9606.ENSP00000270142,9606.ENSP00000293288,9606.ENSP00000356438,9606.ENSP00000381185,9606.ENSP00000385675,9606.ENSP00000478570	IL1A,IL1B,SOD1,BAX,PTGS2,BCL2,IL6,VEGFA	SOD1,BAX,CASP3,BCL2,IL6,HIF1A,VEGFA
GO:0034103	Regulation of tissue remodeling	5	77	1.48	3.22e-05	9606.ENSP00000226730,9606.ENSP00000269305,9606.ENSP00000275493,9606.ENSP00000293288,9606.ENSP00000385675	IL2,TP53,EGFR,BAX,IL6	IFNG,MAPK14,BAX,CXCL10,CXCL11,F2,NFE2L2
GO:0030098	Lymphocyte differentiation	7	242	1.13	3.4e-05	9606.ENSP00000226730,9606.ENSP00000245414,9606.ENSP00000269305,9606.ENSP00000293288,9606.ENSP00000381185,9606.ENSP00000385675,9606.ENSP00000412237	IL2,IRF1,TP53,BAX,BCL2,IL6,IL10	IL2,IL1B,ICAM1,NOS2,IL6,TNF,IL10
GO:0032770	Positive regulation of monooxygenase activity	4	31	1.78	3.4e-05	9606.ENSP00000229135,9606.ENSP00000263341,9606.ENSP00000398698,9606.ENSP00000437955	IFNG,IL1B,TNF,HIF1A	IFNG,IRF1,HERC5,CXCL10,BCL2,RELA,IL6
GO:0042110	T cell activation	7	243	1.13	3.47e-05	9606.ENSP00000226730,9606.ENSP00000245414,9606.ENSP00000264832,9606.ENSP00000269305,9606.ENSP00000293288,9606.ENSP00000381185,9606.ENSP00000385675	IL2,IRF1,ICAM1,TP53,BAX,BCL2,IL6	CTSD,BAX,PTGS2,MMP9,TNF,VEGFA,MYC
GO:0071363	Cellular response to growth factor stimulus	9	494	0.93	3.5e-05	9606.ENSP00000229795,9606.ENSP00000269305,9606.ENSP00000275493,9606.ENSP00000306512,9606.ENSP00000311032,9606.ENSP00000360266,9606.ENSP00000384273,9606.ENSP00000412237,9606.ENSP00000478570	MAPK14,TP53,EGFR,CXCL8,CASP3,JUN,RELA,IL10,VEGFA	IFNG,MAPK14,CASP3,JUN,MMP9,TNF,VEGFA
GO:0071356	Cellular response to tumor necrosis factor	7	245	1.12	3.64e-05	9606.ENSP00000229795,9606.ENSP00000264832,9606.ENSP00000269305,9606.ENSP00000306512,9606.ENSP00000380252,9606.ENSP00000384273,9606.ENSP00000398698	MAPK14,ICAM1,TP53,CXCL8,NFE2L2,RELA,TNF	IL2,IFNG,MAPK14,IL1B,NOS2,IL6,TNF
GO:0097193	Intrinsic apoptotic signaling pathway	6	151	1.27	3.67e-05	9606.ENSP00000269305,9606.ENSP00000293288,9606.ENSP00000311032,9606.ENSP00000378217,9606.ENSP00000381185,9606.ENSP00000398698	TP53,BAX,CASP3,PRKCD,BCL2,TNF	IL2,IFNG,IL1B,ICAM1,RELA,IL6,TNF
GO:0002700	Regulation of production of molecular mediator of immune response	6	152	1.26	3.79e-05	9606.ENSP00000226730,9606.ENSP00000229795,9606.ENSP00000263341,9606.ENSP00000385675,9606.ENSP00000398698,9606.ENSP00000412237	IL2,MAPK14,IL1B,IL6,TNF,IL10	IL2,IRF1,TP53,BAX,BCL2,IL6,IL10
GO:0045834	Positive regulation of lipid metabolic process	6	152	1.26	3.79e-05	9606.ENSP00000229135,9606.ENSP00000263341,9606.ENSP00000308541,9606.ENSP00000356438,9606.ENSP00000378217,9606.ENSP00000398698	IFNG,IL1B,F2,PTGS2,PRKCD,TNF	IL2,IRF1,ICAM1,TP53,BAX,BCL2,IL6
GO:0071621	Granulocyte chemotaxis	5	81	1.46	3.97e-05	9606.ENSP00000263341,9606.ENSP00000305651,9606.ENSP00000306512,9606.ENSP00000306884,9606.ENSP00000478570	IL1B,CXCL10,CXCL8,CXCL11,VEGFA	MAPK14,ICAM1,TP53,CXCL8,NFE2L2,RELA,TNF
GO:0031622	Positive regulation of fever generation	3	7	2.3	3.98e-05	9606.ENSP00000263341,9606.ENSP00000356438,9606.ENSP00000398698	IL1B,PTGS2,TNF	ICAM1,BAX,CXCL10,CXCL11,F2,PTGS2,BCL2
GO:0035234	Ectopic germ cell programmed cell death	3	7	2.3	3.98e-05	9606.ENSP00000263339,9606.ENSP00000263341,9606.ENSP00000293288	IL1A,IL1B,BAX	IL2,MAPK14,EGFR,F2,FN1,BCL2,VEGFA
GO:0001890	Placenta development	6	154	1.26	4.03e-05	9606.ENSP00000229795,9606.ENSP00000270142,9606.ENSP00000275493,9606.ENSP00000356438,9606.ENSP00000412237,9606.ENSP00000437955	MAPK14,SOD1,EGFR,PTGS2,IL10,HIF1A	AHR,TP53,EGFR,CASP3,NOS2,JUN,PCNA
GO:0032102	Negative regulation of response to external stimulus	8	367	1.01	4.04e-05	9606.ENSP00000226730,9606.ENSP00000270142,9606.ENSP00000308541,9606.ENSP00000318585,9606.ENSP00000361850,9606.ENSP00000378217,9606.ENSP00000398698,9606.ENSP00000412237	IL2,SOD1,F2,BACE1,PLAU,PRKCD,TNF,IL10	IL1B,ICAM1,RELA,IL6,TNF,IL10,VEGFA
GO:0046651	Lymphocyte proliferation	5	82	1.45	4.16e-05	9606.ENSP00000269305,9606.ENSP00000293288,9606.ENSP00000378217,9606.ENSP00000381185,9606.ENSP00000412237	TP53,BAX,PRKCD,BCL2,IL10	IFNG,HERC5,F2,FN1,IL6,TNF,IL10
GO:1900182	Positive regulation of protein localization to nucleus	5	82	1.45	4.16e-05	9606.ENSP00000229135,9606.ENSP00000229795,9606.ENSP00000308541,9606.ENSP00000356438,9606.ENSP00000378217	IFNG,MAPK14,F2,PTGS2,PRKCD	IL1B,TP53,SOD1,NOS2,JUN,BCL2,MYC
GO:0034644	Cellular response to uv	5	83	1.45	4.38e-05	9606.ENSP00000269305,9606.ENSP00000293288,9606.ENSP00000356438,9606.ENSP00000368458,9606.ENSP00000479618	TP53,BAX,PTGS2,PCNA,MYC	IFNG,IL1B,BAX,CXCL10,CXCL11,F2,PRKCD
GO:0001816	Cytokine production	6	158	1.25	4.6e-05	9606.ENSP00000263341,9606.ENSP00000327251,9606.ENSP00000356438,9606.ENSP00000378217,9606.ENSP00000398698,9606.ENSP00000437955	IL1B,NOS2,PTGS2,PRKCD,TNF,HIF1A	IL1B,ICAM1,EGFR,FN1,JUN,TNF,VEGFA
GO:0051924	Regulation of calcium ion transport	7	256	1.11	4.68e-05	9606.ENSP00000264832,9606.ENSP00000293288,9606.ENSP00000305651,9606.ENSP00000306884,9606.ENSP00000308541,9606.ENSP00000356438,9606.ENSP00000381185	ICAM1,BAX,CXCL10,CXCL11,F2,PTGS2,BCL2	TP53,EGFR,BAX,PCNA,BCL2,TNF,IL10
GO:0046889	Positive regulation of lipid biosynthetic process	5	85	1.44	4.86e-05	9606.ENSP00000229135,9606.ENSP00000263341,9606.ENSP00000356438,9606.ENSP00000378217,9606.ENSP00000398698	IFNG,IL1B,PTGS2,PRKCD,TNF	IL1B,TP53,F2,BCL2,IL6,TNF,VEGFA
GO:0071346	Cellular response to interferon-gamma	6	161	1.24	5.08e-05	9606.ENSP00000229135,9606.ENSP00000245414,9606.ENSP00000264832,9606.ENSP00000269305,9606.ENSP00000327251,9606.ENSP00000378217	IFNG,IRF1,ICAM1,TP53,NOS2,PRKCD	MAPK14,IL1B,SOD1,EGFR,PRKCD,TNF,VEGFA
GO:0006508	Proteolysis	13	1256	0.68	5.1e-05	9606.ENSP00000219070,9606.ENSP00000236671,9606.ENSP00000269305,9606.ENSP00000308541,9606.ENSP00000308720,9606.ENSP00000311032,9606.ENSP00000318585,9606.ENSP00000361405,9606.ENSP00000361850,9606.ENSP00000380252,9606.ENSP00000384273,9606.ENSP00000437955,9606.ENSP00000479618	MMP2,CTSD,TP53,F2,PRSS1,CASP3,BACE1,MMP9,PLAU,NFE2L2,RELA,HIF1A,MYC	IFNG,MAPK14,IL1B,SOD1,EGFR,TNF,VEGFA
GO:0060249	Anatomical structure homeostasis	8	380	0.99	5.1e-05	9606.ENSP00000270142,9606.ENSP00000293288,9606.ENSP00000356438,9606.ENSP00000368458,9606.ENSP00000381185,9606.ENSP00000385675,9606.ENSP00000437955,9606.ENSP00000478570	SOD1,BAX,PTGS2,PCNA,BCL2,IL6,HIF1A,VEGFA	TP53,F2,PTGS2,MMP9,TNF,IL10,VEGFA
GO:0002819	Regulation of adaptive immune response	6	165	1.23	5.76e-05	9606.ENSP00000226730,9606.ENSP00000245414,9606.ENSP00000263341,9606.ENSP00000385675,9606.ENSP00000398698,9606.ENSP00000412237	IL2,IRF1,IL1B,IL6,TNF,IL10	MAPK14,IL1B,SOD1,EGFR,PRKCD,TNF,VEGFA
GO:0042129	Regulation of t cell proliferation	6	165	1.23	5.76e-05	9606.ENSP00000226730,9606.ENSP00000245414,9606.ENSP00000263341,9606.ENSP00000311032,9606.ENSP00000385675,9606.ENSP00000412237	IL2,IRF1,IL1B,CASP3,IL6,IL10	IL1A,IL1B,TP53,EGFR,BAX,PCNA,IL10
GO:0002718	Regulation of cytokine production involved in immune response	5	89	1.42	5.92e-05	9606.ENSP00000229795,9606.ENSP00000263341,9606.ENSP00000385675,9606.ENSP00000398698,9606.ENSP00000412237	MAPK14,IL1B,IL6,TNF,IL10	IL2,TP53,EGFR,F2,FN1,BCL2,VEGFA
GO:0045927	Positive regulation of growth	7	267	1.09	6.02e-05	9606.ENSP00000226730,9606.ENSP00000229795,9606.ENSP00000275493,9606.ENSP00000308541,9606.ENSP00000346839,9606.ENSP00000381185,9606.ENSP00000478570	IL2,MAPK14,EGFR,F2,FN1,BCL2,VEGFA	IFNG,IL1B,SOD1,F2,PTGS2,PRKCD,TNF
GO:0006807	Nitrogen compound metabolic process	30	6852	0.31	6.06e-05	9606.ENSP00000219070,9606.ENSP00000226730,9606.ENSP00000229795,9606.ENSP00000236671,9606.ENSP00000263341,9606.ENSP00000264350,9606.ENSP00000269305,9606.ENSP00000270142,9606.ENSP00000275493,9606.ENSP00000293288,9606.ENSP00000308541,9606.ENSP00000308720,9606.ENSP00000311032,9606.ENSP00000318585,9606.ENSP00000327251,9606.ENSP00000346839,9606.ENSP00000356438,9606.ENSP00000360266,9606.ENSP00000361405,…	MMP2,IL2,MAPK14,CTSD,IL1B,HERC5,TP53,SOD1,EGFR,BAX,F2,PRSS1,CASP3,BACE1,NOS2,FN1,PTGS2,JUN,MMP9,PLAU,PCNA,PRKCD,NFE2L2,BCL2,RELA,IL6,TNF,HIF1A,DUOX2,MYC	EGFR,CASP3,BCL2,IL10,HIF1A,VEGFA,MYC
GO:0002437	Inflammatory response to antigenic stimulus	4	37	1.7	6.09e-05	9606.ENSP00000263339,9606.ENSP00000263341,9606.ENSP00000264832,9606.ENSP00000398698	IL1A,IL1B,ICAM1,TNF	IL2,IRF1,CASP3,NFE2L2,TNF,IL10,MYC
GO:0006801	Superoxide metabolic process	4	37	1.7	6.09e-05	9606.ENSP00000270142,9606.ENSP00000327251,9606.ENSP00000446252,9606.ENSP00000475084	SOD1,NOS2,SOD2,DUOX2	IFNG,ICAM1,TP53,BAX,PRKCD,TNF,VEGFA
GO:0071276	Cellular response to cadmium ion	4	37	1.7	6.09e-05	9606.ENSP00000270142,9606.ENSP00000275493,9606.ENSP00000360266,9606.ENSP00000361405	SOD1,EGFR,JUN,MMP9	IL2,EGFR,BAX,CXCL10,CXCL11,F2,BCL2
GO:2001240	Negative regulation of extrinsic apoptotic signaling pathway in absence of ligand	4	37	1.7	6.09e-05	9606.ENSP00000263339,9606.ENSP00000263341,9606.ENSP00000381185,9606.ENSP00000398698	IL1A,IL1B,BCL2,TNF	MAPK14,CTSD,F2,MMP9,PLAU,PRKCD,IL6
GO:0010959	Regulation of metal ion transport	8	391	0.98	6.1e-05	9606.ENSP00000229135,9606.ENSP00000264832,9606.ENSP00000293288,9606.ENSP00000305651,9606.ENSP00000306884,9606.ENSP00000308541,9606.ENSP00000356438,9606.ENSP00000381185	IFNG,ICAM1,BAX,CXCL10,CXCL11,F2,PTGS2,BCL2	TP53,CASP3,FN1,JUN,PCNA,HIF1A,VEGFA
GO:0071407	Cellular response to organic cyclic compound	9	537	0.89	6.38e-05	9606.ENSP00000242057,9606.ENSP00000263341,9606.ENSP00000264832,9606.ENSP00000270142,9606.ENSP00000275493,9606.ENSP00000311032,9606.ENSP00000356438,9606.ENSP00000398698,9606.ENSP00000412237	AHR,IL1B,ICAM1,SOD1,EGFR,CASP3,PTGS2,TNF,IL10	SOD1,EGFR,BAX,JUN,BCL2,HIF1A,VEGFA
GO:0008015	Blood circulation	8	394	0.98	6.42e-05	9606.ENSP00000264832,9606.ENSP00000270142,9606.ENSP00000275493,9606.ENSP00000305651,9606.ENSP00000327251,9606.ENSP00000356438,9606.ENSP00000446252,9606.ENSP00000478570	ICAM1,SOD1,EGFR,CXCL10,NOS2,PTGS2,SOD2,VEGFA	IL2,IL1B,ICAM1,SOD1,EGFR,PTGS2,IL10
GO:0048511	Rhythmic process	7	271	1.08	6.47e-05	9606.ENSP00000242057,9606.ENSP00000269305,9606.ENSP00000275493,9606.ENSP00000311032,9606.ENSP00000327251,9606.ENSP00000360266,9606.ENSP00000368458	AHR,TP53,EGFR,CASP3,NOS2,JUN,PCNA	ICAM1,SOD1,CASP3,JUN,PCNA,HIF1A,VEGFA
GO:0051091	Positive regulation of dna-binding transcription factor activity	7	271	1.08	6.47e-05	9606.ENSP00000263341,9606.ENSP00000264832,9606.ENSP00000384273,9606.ENSP00000385675,9606.ENSP00000398698,9606.ENSP00000412237,9606.ENSP00000478570	IL1B,ICAM1,RELA,IL6,TNF,IL10,VEGFA	SOD1,EGFR,CASP3,JUN,BCL2,IL6,VEGFA
GO:0071478	Cellular response to radiation	6	170	1.22	6.58e-05	9606.ENSP00000229795,9606.ENSP00000269305,9606.ENSP00000293288,9606.ENSP00000356438,9606.ENSP00000368458,9606.ENSP00000479618	MAPK14,TP53,BAX,PTGS2,PCNA,MYC	MAPK14,SOD1,EGFR,CASP3,FN1,BCL2,VEGFA
GO:0048646	Anatomical structure formation involved in morphogenesis	11	883	0.76	6.62e-05	9606.ENSP00000219070,9606.ENSP00000229795,9606.ENSP00000269305,9606.ENSP00000306512,9606.ENSP00000311032,9606.ENSP00000346839,9606.ENSP00000356438,9606.ENSP00000360266,9606.ENSP00000361405,9606.ENSP00000437955,9606.ENSP00000478570	MMP2,MAPK14,TP53,CXCL8,CASP3,FN1,PTGS2,JUN,MMP9,HIF1A,VEGFA	IL1A,IL1B,TP53,EGFR,BAX,PCNA,BCL2
GO:0031331	Positive regulation of cellular catabolic process	8	397	0.97	6.71e-05	9606.ENSP00000229135,9606.ENSP00000263341,9606.ENSP00000293288,9606.ENSP00000378217,9606.ENSP00000380252,9606.ENSP00000385675,9606.ENSP00000398698,9606.ENSP00000437955	IFNG,IL1B,BAX,PRKCD,NFE2L2,IL6,TNF,HIF1A	ICAM1,TP53,EGFR,BAX,PCNA,NFE2L2,RELA
GO:0030307	Positive regulation of cell growth	6	171	1.21	6.74e-05	9606.ENSP00000226730,9606.ENSP00000275493,9606.ENSP00000308541,9606.ENSP00000346839,9606.ENSP00000381185,9606.ENSP00000478570	IL2,EGFR,F2,FN1,BCL2,VEGFA	MMP2,TP53,EGFR,BAX,CASP3,BCL2,HIF1A
GO:0043410	Positive regulation of mapk cascade	9	543	0.89	6.85e-05	9606.ENSP00000229795,9606.ENSP00000263341,9606.ENSP00000264832,9606.ENSP00000270142,9606.ENSP00000275493,9606.ENSP00000360266,9606.ENSP00000385675,9606.ENSP00000398698,9606.ENSP00000478570	MAPK14,IL1B,ICAM1,SOD1,EGFR,JUN,IL6,TNF,VEGFA	SOD1,EGFR,BAX,CASP3,PTGS2,PCNA,BCL2
GO:0043535	Regulation of blood vessel endothelial cell migration	5	93	1.4	6.97e-05	9606.ENSP00000356438,9606.ENSP00000380252,9606.ENSP00000398698,9606.ENSP00000437955,9606.ENSP00000478570	PTGS2,NFE2L2,TNF,HIF1A,VEGFA	IL2,IL1B,ICAM1,EGFR,FN1,BCL2,TNF
GO:0032755	Positive regulation of interleukin-6 production	5	94	1.39	7.3e-05	9606.ENSP00000229135,9606.ENSP00000263339,9606.ENSP00000263341,9606.ENSP00000385675,9606.ENSP00000398698	IFNG,IL1A,IL1B,IL6,TNF	MAPK14,SOD1,NOS2,PTGS2,SOD2,DUOX2,MYC
GO:0071347	Cellular response to interleukin-1	6	174	1.21	7.35e-05	9606.ENSP00000263339,9606.ENSP00000263341,9606.ENSP00000264832,9606.ENSP00000306512,9606.ENSP00000384273,9606.ENSP00000437955	IL1A,IL1B,ICAM1,CXCL8,RELA,HIF1A	IL2,IL1A,IL1B,BAX,CASP3,BCL2
GO:0032735	Positive regulation of interleukin-12 production	4	40	1.67	7.73e-05	9606.ENSP00000229135,9606.ENSP00000229795,9606.ENSP00000245414,9606.ENSP00000384273	IFNG,MAPK14,IRF1,RELA	TP53,JUN,RELA,TNF,IL10,HIF1A
GO:0001818	Negative regulation of cytokine production	7	280	1.07	7.75e-05	9606.ENSP00000229135,9606.ENSP00000264350,9606.ENSP00000308541,9606.ENSP00000346839,9606.ENSP00000385675,9606.ENSP00000398698,9606.ENSP00000412237	IFNG,HERC5,F2,FN1,IL6,TNF,IL10	MMP2,JUN,MMP9,TNF,IL10,SOD2
GO:0042493	Response to drug	7	281	1.06	7.91e-05	9606.ENSP00000263341,9606.ENSP00000269305,9606.ENSP00000270142,9606.ENSP00000327251,9606.ENSP00000360266,9606.ENSP00000381185,9606.ENSP00000479618	IL1B,TP53,SOD1,NOS2,JUN,BCL2,MYC	TP53,BAX,CASP3,BACE1,JUN,TNF
GO:0001933	Negative regulation of protein phosphorylation	8	411	0.96	8.41e-05	9606.ENSP00000226730,9606.ENSP00000229135,9606.ENSP00000263341,9606.ENSP00000293288,9606.ENSP00000311032,9606.ENSP00000360266,9606.ENSP00000378217,9606.ENSP00000479618	IL2,IFNG,IL1B,BAX,CASP3,JUN,PRKCD,MYC	IFNG,IL1B,ICAM1,PTGS2,TNF,IL10
GO:0042307	Positive regulation of protein import into nucleus	4	41	1.66	8.41e-05	9606.ENSP00000229135,9606.ENSP00000229795,9606.ENSP00000356438,9606.ENSP00000378217	IFNG,MAPK14,PTGS2,PRKCD	MAPK14,ICAM1,TP53,SOD1,PRKCD,BCL2
GO:0043270	Positive regulation of ion transport	7	285	1.06	8.59e-05	9606.ENSP00000229135,9606.ENSP00000263341,9606.ENSP00000293288,9606.ENSP00000305651,9606.ENSP00000306884,9606.ENSP00000308541,9606.ENSP00000378217	IFNG,IL1B,BAX,CXCL10,CXCL11,F2,PRKCD	IFNG,MAPK14,IL1B,TP53,PTGS2,PRKCD
GO:0002690	Positive regulation of leukocyte chemotaxis	5	98	1.38	8.68e-05	9606.ENSP00000229795,9606.ENSP00000305651,9606.ENSP00000306512,9606.ENSP00000385675,9606.ENSP00000478570	MAPK14,CXCL10,CXCL8,IL6,VEGFA	IL1A,IL1B,ICAM1,F2,FN1,IL6
GO:2001235	Positive regulation of apoptotic signaling pathway	6	180	1.19	8.7e-05	9606.ENSP00000269305,9606.ENSP00000270142,9606.ENSP00000293288,9606.ENSP00000361405,9606.ENSP00000378217,9606.ENSP00000381185	TP53,SOD1,BAX,MMP9,PRKCD,BCL2	SOD1,NFE2L2,TNF,IL10,HIF1A,SOD2
GO:0042176	Regulation of protein catabolic process	8	415	0.95	8.92e-05	9606.ENSP00000229135,9606.ENSP00000263341,9606.ENSP00000275493,9606.ENSP00000327251,9606.ENSP00000380252,9606.ENSP00000384273,9606.ENSP00000398698,9606.ENSP00000412237	IFNG,IL1B,EGFR,NOS2,NFE2L2,RELA,TNF,IL10	TP53,EGFR,BAX,CASP3,PTGS2,TNF
GO:0045639	Positive regulation of myeloid cell differentiation	5	99	1.37	9.04e-05	9606.ENSP00000229135,9606.ENSP00000229795,9606.ENSP00000360266,9606.ENSP00000398698,9606.ENSP00000437955	IFNG,MAPK14,JUN,TNF,HIF1A	TP53,EGFR,BAX,FN1,JUN,MYC
GO:0051281	Positive regulation of release of sequestered calcium ion into cytosol	4	42	1.65	9.04e-05	9606.ENSP00000293288,9606.ENSP00000305651,9606.ENSP00000306884,9606.ENSP00000308541	BAX,CXCL10,CXCL11,F2	IFNG,IL1B,IL6,TNF,IL10,HIF1A
GO:0006875	Cellular metal ion homeostasis	9	565	0.87	9.06e-05	9606.ENSP00000226730,9606.ENSP00000270142,9606.ENSP00000293288,9606.ENSP00000305651,9606.ENSP00000306884,9606.ENSP00000308541,9606.ENSP00000381185,9606.ENSP00000437955,9606.ENSP00000479618	IL2,SOD1,BAX,CXCL10,CXCL11,F2,BCL2,HIF1A,MYC	IL2,IFNG,F2,IL6,TNF,IL10
GO:0007565	Female pregnancy	6	183	1.18	9.42e-05	9606.ENSP00000219070,9606.ENSP00000263341,9606.ENSP00000270142,9606.ENSP00000356438,9606.ENSP00000361405,9606.ENSP00000381185	MMP2,IL1B,SOD1,PTGS2,MMP9,BCL2	ICAM1,SOD1,BAX,CASP3,BCL2,VEGFA
GO:0022408	Negative regulation of cell-cell adhesion	6	183	1.18	9.42e-05	9606.ENSP00000226730,9606.ENSP00000245414,9606.ENSP00000311032,9606.ENSP00000378217,9606.ENSP00000412237,9606.ENSP00000478570	IL2,IRF1,CASP3,PRKCD,IL10,VEGFA	PTGS2,MMP9,NFE2L2,BCL2,HIF1A,SOD2
GO:0042100	B cell proliferation	4	43	1.64	9.78e-05	9606.ENSP00000293288,9606.ENSP00000378217,9606.ENSP00000381185,9606.ENSP00000412237	BAX,PRKCD,BCL2,IL10	IL1A,IL1B,ICAM1,BCL2,RELA,TNF
GO:0048598	Embryonic morphogenesis	9	571	0.87	9.78e-05	9606.ENSP00000219070,9606.ENSP00000269305,9606.ENSP00000270142,9606.ENSP00000293288,9606.ENSP00000311032,9606.ENSP00000346839,9606.ENSP00000361405,9606.ENSP00000412237,9606.ENSP00000437955	MMP2,TP53,SOD1,BAX,CASP3,FN1,MMP9,IL10,HIF1A	SOD1,EGFR,NOS2,BCL2,SOD2,DUOX2
GO:0010522	Regulation of calcium ion transport into cytosol	5	101	1.36	9.79e-05	9606.ENSP00000293288,9606.ENSP00000305651,9606.ENSP00000306884,9606.ENSP00000308541,9606.ENSP00000381185	BAX,CXCL10,CXCL11,F2,BCL2	IFNG,MAPK14,JUN,MMP9,TNF,VEGFA
GO:0070372	Regulation of erk1 and erk2 cascade	7	292	1.05	9.79e-05	9606.ENSP00000263341,9606.ENSP00000264832,9606.ENSP00000275493,9606.ENSP00000346839,9606.ENSP00000360266,9606.ENSP00000398698,9606.ENSP00000478570	IL1B,ICAM1,EGFR,FN1,JUN,TNF,VEGFA	IL1B,CXCL10,CXCL8,CXCL11,IL6,VEGFA
GO:0003018	Vascular process in circulatory system	6	185	1.18	9.9e-05	9606.ENSP00000264832,9606.ENSP00000270142,9606.ENSP00000275493,9606.ENSP00000356438,9606.ENSP00000446252,9606.ENSP00000478570	ICAM1,SOD1,EGFR,PTGS2,SOD2,VEGFA	TP53,JUN,NFE2L2,RELA,HIF1A,VEGFA
GO:0044260	Cellular macromolecule metabolic process	25	4976	0.37	9.94e-05	9606.ENSP00000219070,9606.ENSP00000226730,9606.ENSP00000229795,9606.ENSP00000263341,9606.ENSP00000264350,9606.ENSP00000269305,9606.ENSP00000275493,9606.ENSP00000293288,9606.ENSP00000306512,9606.ENSP00000308541,9606.ENSP00000311032,9606.ENSP00000318585,9606.ENSP00000327251,9606.ENSP00000346839,9606.ENSP00000360266,9606.ENSP00000368458,9606.ENSP00000378217,9606.ENSP00000380252,9606.ENSP00000381185,…	MMP2,IL2,MAPK14,IL1B,HERC5,TP53,EGFR,BAX,CXCL8,F2,CASP3,BACE1,NOS2,FN1,JUN,PCNA,PRKCD,NFE2L2,BCL2,RELA,IL6,TNF,IL10,HIF1A,MYC	IL2,AHR,CASP3,BCL2,IL6,IL10
GO:1903800	Positive regulation of production of mirnas involved in gene silencing by mirna	3	11	2.1	0.0001	9606.ENSP00000269305,9606.ENSP00000275493,9606.ENSP00000385675	TP53,EGFR,IL6	F2,PLAU,PRKCD,NFE2L2,TNF,DUOX2
GO:0055082	Cellular chemical homeostasis	10	753	0.79	0.00011	9606.ENSP00000226730,9606.ENSP00000264832,9606.ENSP00000270142,9606.ENSP00000293288,9606.ENSP00000305651,9606.ENSP00000306884,9606.ENSP00000308541,9606.ENSP00000381185,9606.ENSP00000437955,9606.ENSP00000479618	IL2,ICAM1,SOD1,BAX,CXCL10,CXCL11,F2,BCL2,HIF1A,MYC	IFNG,IL1A,IL1B,IL6,TNF,IL10
GO:0002274	Myeloid leukocyte activation	9	585	0.86	0.00012	9606.ENSP00000229135,9606.ENSP00000229795,9606.ENSP00000236671,9606.ENSP00000306512,9606.ENSP00000360266,9606.ENSP00000361405,9606.ENSP00000361850,9606.ENSP00000378217,9606.ENSP00000398698	IFNG,MAPK14,CTSD,CXCL8,JUN,MMP9,PLAU,PRKCD,TNF	IFNG,IL1B,NOS2,PTGS2,TNF,HIF1A
GO:0050679	Positive regulation of epithelial cell proliferation	6	192	1.16	0.00012	9606.ENSP00000275493,9606.ENSP00000360266,9606.ENSP00000412237,9606.ENSP00000437955,9606.ENSP00000478570,9606.ENSP00000479618	EGFR,JUN,IL10,HIF1A,VEGFA,MYC	TP53,BAX,CASP3,PRKCD,BCL2,TNF
GO:0050999	Regulation of nitric-oxide synthase activity	4	46	1.61	0.00012	9606.ENSP00000263341,9606.ENSP00000275493,9606.ENSP00000398698,9606.ENSP00000437955	IL1B,EGFR,TNF,HIF1A	IL2,MAPK14,IL1B,IL6,TNF,IL10
GO:0051402	Neuron apoptotic process	4	46	1.61	0.00012	9606.ENSP00000269305,9606.ENSP00000293288,9606.ENSP00000311032,9606.ENSP00000381185	TP53,BAX,CASP3,BCL2	IFNG,IL1B,F2,PTGS2,PRKCD,TNF
GO:0002262	Myeloid cell homeostasis	5	108	1.33	0.00013	9606.ENSP00000270142,9606.ENSP00000293288,9606.ENSP00000311032,9606.ENSP00000385675,9606.ENSP00000478570	SOD1,BAX,CASP3,IL6,VEGFA	MAPK14,SOD1,EGFR,PTGS2,IL10,HIF1A
GO:0035722	interleukin-12-mediated signaling pathway	4	47	1.6	0.00013	9606.ENSP00000229135,9606.ENSP00000270142,9606.ENSP00000412237,9606.ENSP00000446252	IFNG,SOD1,IL10,SOD2	IL1B,NOS2,PTGS2,PRKCD,TNF,HIF1A
GO:0044092	Negative regulation of molecular function	12	1163	0.68	0.00013	9606.ENSP00000229135,9606.ENSP00000263341,9606.ENSP00000269305,9606.ENSP00000293288,9606.ENSP00000311032,9606.ENSP00000356438,9606.ENSP00000360266,9606.ENSP00000361405,9606.ENSP00000378217,9606.ENSP00000398698,9606.ENSP00000412237,9606.ENSP00000478570	IFNG,IL1B,TP53,BAX,CASP3,PTGS2,JUN,MMP9,PRKCD,TNF,IL10,VEGFA	IFNG,IRF1,ICAM1,TP53,NOS2,PRKCD
GO:0045930	Negative regulation of mitotic cell cycle	7	308	1.02	0.00013	9606.ENSP00000269305,9606.ENSP00000275493,9606.ENSP00000293288,9606.ENSP00000368458,9606.ENSP00000381185,9606.ENSP00000398698,9606.ENSP00000412237	TP53,EGFR,BAX,PCNA,BCL2,TNF,IL10	IL2,IRF1,IL1B,IL6,TNF,IL10
GO:1903202	Negative regulation of oxidative stress-induced cell death	4	47	1.6	0.00013	9606.ENSP00000380252,9606.ENSP00000412237,9606.ENSP00000437955,9606.ENSP00000446252	NFE2L2,IL10,HIF1A,SOD2	IL2,IRF1,IL1B,CASP3,IL6,IL10
GO:0010952	Positive regulation of peptidase activity	6	198	1.15	0.00014	9606.ENSP00000229795,9606.ENSP00000236671,9606.ENSP00000293288,9606.ENSP00000346839,9606.ENSP00000398698,9606.ENSP00000479618	MAPK14,CTSD,BAX,FN1,TNF,MYC	MAPK14,TP53,BAX,PTGS2,PCNA,MYC
GO:0046890	Regulation of lipid biosynthetic process	6	197	1.15	0.00014	9606.ENSP00000229135,9606.ENSP00000263341,9606.ENSP00000270142,9606.ENSP00000356438,9606.ENSP00000378217,9606.ENSP00000398698	IFNG,IL1B,SOD1,PTGS2,PRKCD,TNF	IL2,EGFR,F2,FN1,BCL2,VEGFA
GO:0021782	Glial cell development	5	112	1.32	0.00015	9606.ENSP00000229135,9606.ENSP00000263341,9606.ENSP00000270142,9606.ENSP00000275493,9606.ENSP00000398698	IFNG,IL1B,SOD1,EGFR,TNF	IL1A,IL1B,ICAM1,CXCL8,RELA,HIF1A
GO:0048568	Embryonic organ development	8	448	0.92	0.00015	9606.ENSP00000269305,9606.ENSP00000270142,9606.ENSP00000275493,9606.ENSP00000306512,9606.ENSP00000398698,9606.ENSP00000412237,9606.ENSP00000437955,9606.ENSP00000478570	TP53,SOD1,EGFR,CXCL8,TNF,IL10,HIF1A,VEGFA	TP53,SOD1,BAX,MMP9,PRKCD,BCL2
GO:0050866	Negative regulation of cell activation	6	202	1.14	0.00015	9606.ENSP00000226730,9606.ENSP00000245414,9606.ENSP00000308541,9606.ENSP00000311032,9606.ENSP00000378217,9606.ENSP00000412237	IL2,IRF1,F2,CASP3,PRKCD,IL10	MMP2,IL1B,SOD1,PTGS2,MMP9,BCL2
GO:0062012	Regulation of small molecule metabolic process	8	449	0.92	0.00015	9606.ENSP00000229135,9606.ENSP00000263341,9606.ENSP00000269305,9606.ENSP00000270142,9606.ENSP00000327251,9606.ENSP00000356438,9606.ENSP00000398698,9606.ENSP00000437955	IFNG,IL1B,TP53,SOD1,NOS2,PTGS2,TNF,HIF1A	IL2,IRF1,CASP3,PRKCD,IL10,VEGFA
GO:1904645	Response to amyloid-beta	4	49	1.58	0.00015	9606.ENSP00000219070,9606.ENSP00000264832,9606.ENSP00000318585,9606.ENSP00000361405	MMP2,ICAM1,BACE1,MMP9	ICAM1,SOD1,EGFR,PTGS2,SOD2,VEGFA
GO:0034248	Regulation of cellular amide metabolic process	8	456	0.91	0.00016	9606.ENSP00000229135,9606.ENSP00000269305,9606.ENSP00000311032,9606.ENSP00000378217,9606.ENSP00000380252,9606.ENSP00000384273,9606.ENSP00000385675,9606.ENSP00000398698	IFNG,TP53,CASP3,PRKCD,NFE2L2,RELA,IL6,TNF	EGFR,JUN,IL10,HIF1A,VEGFA,MYC
GO:0035094	Response to nicotine	4	50	1.57	0.00016	9606.ENSP00000311032,9606.ENSP00000381185,9606.ENSP00000384273,9606.ENSP00000398698	CASP3,BCL2,RELA,TNF	MAPK14,CTSD,BAX,FN1,TNF,MYC
GO:0048678	Response to axon injury	4	51	1.56	0.00017	9606.ENSP00000270142,9606.ENSP00000293288,9606.ENSP00000360266,9606.ENSP00000381185	SOD1,BAX,JUN,BCL2	IFNG,IL1B,SOD1,PTGS2,PRKCD,TNF
GO:0048146	Positive regulation of fibroblast proliferation	4	52	1.55	0.00018	9606.ENSP00000275493,9606.ENSP00000346839,9606.ENSP00000360266,9606.ENSP00000479618	EGFR,FN1,JUN,MYC	IL2,IRF1,F2,CASP3,PRKCD,IL10
GO:1903799	Negative regulation of production of mirnas involved in gene silencing by mirna	3	14	2	0.00018	9606.ENSP00000269305,9606.ENSP00000385675,9606.ENSP00000398698	TP53,IL6,TNF	IFNG,IL1B,EGFR,NOS2,TNF,HIF1A
GO:0014013	Regulation of gliogenesis	5	119	1.29	0.00019	9606.ENSP00000263341,9606.ENSP00000308541,9606.ENSP00000384273,9606.ENSP00000385675,9606.ENSP00000398698	IL1B,F2,RELA,IL6,TNF	SOD1,BAX,PTGS2,BCL2,IL6,VEGFA
GO:0043618	Regulation of transcription from rna polymerase ii promoter in response to stress	5	118	1.3	0.00019	9606.ENSP00000269305,9606.ENSP00000360266,9606.ENSP00000380252,9606.ENSP00000437955,9606.ENSP00000478570	TP53,JUN,NFE2L2,HIF1A,VEGFA	TP53,EGFR,PCNA,PRKCD,BCL2,MYC
GO:0003008	System process	15	1942	0.56	0.0002	9606.ENSP00000263341,9606.ENSP00000264832,9606.ENSP00000270142,9606.ENSP00000275493,9606.ENSP00000305651,9606.ENSP00000311032,9606.ENSP00000318585,9606.ENSP00000327251,9606.ENSP00000356438,9606.ENSP00000360266,9606.ENSP00000381185,9606.ENSP00000398698,9606.ENSP00000437955,9606.ENSP00000446252,9606.ENSP00000478570	IL1B,ICAM1,SOD1,EGFR,CXCL10,CASP3,BACE1,NOS2,PTGS2,JUN,BCL2,TNF,HIF1A,SOD2,VEGFA	IFNG,ICAM1,TP53,BAX,TNF,VEGFA
GO:0010721	Negative regulation of cell development	7	330	0.99	0.0002	9606.ENSP00000263341,9606.ENSP00000269305,9606.ENSP00000308541,9606.ENSP00000381185,9606.ENSP00000385675,9606.ENSP00000398698,9606.ENSP00000478570	IL1B,TP53,F2,BCL2,IL6,TNF,VEGFA	TP53,BAX,CXCL8,JUN,NFE2L2,BCL2
GO:0010822	Positive regulation of mitochondrion organization	5	121	1.28	0.00021	9606.ENSP00000269305,9606.ENSP00000293288,9606.ENSP00000361405,9606.ENSP00000381185,9606.ENSP00000437955	TP53,BAX,MMP9,BCL2,HIF1A	IFNG,MAPK14,JUN,TNF,HIF1A,MYC
GO:0060252	Positive regulation of glial cell proliferation	3	15	1.97	0.00021	9606.ENSP00000263341,9606.ENSP00000385675,9606.ENSP00000398698	IL1B,IL6,TNF	MAPK14,IL1B,SOD1,EGFR,TNF,VEGFA
GO:0090276	Regulation of peptide hormone secretion	6	215	1.11	0.00021	9606.ENSP00000229135,9606.ENSP00000263341,9606.ENSP00000275493,9606.ENSP00000327251,9606.ENSP00000398698,9606.ENSP00000437955	IFNG,IL1B,EGFR,NOS2,TNF,HIF1A	F2,NOS2,PRKCD,IL6,TNF,IL10
GO:1903140	Regulation of establishment of endothelial barrier	3	15	1.97	0.00021	9606.ENSP00000263341,9606.ENSP00000398698,9606.ENSP00000478570	IL1B,TNF,VEGFA	IL1A,IL1B,TP53,EGFR,BAX,PCNA
GO:0001894	Tissue homeostasis	6	219	1.11	0.00023	9606.ENSP00000270142,9606.ENSP00000293288,9606.ENSP00000356438,9606.ENSP00000381185,9606.ENSP00000385675,9606.ENSP00000478570	SOD1,BAX,PTGS2,BCL2,IL6,VEGFA	EGFR,CASP3,PTGS2,JUN,TNF,HIF1A
GO:0043536	Positive regulation of blood vessel endothelial cell migration	4	56	1.52	0.00023	9606.ENSP00000356438,9606.ENSP00000380252,9606.ENSP00000437955,9606.ENSP00000478570	PTGS2,NFE2L2,HIF1A,VEGFA	IL2,IFNG,IL1B,BCL2,IL6,IL10
GO:0043405	Regulation of map kinase activity	7	342	0.98	0.00024	9606.ENSP00000229795,9606.ENSP00000263341,9606.ENSP00000270142,9606.ENSP00000275493,9606.ENSP00000378217,9606.ENSP00000398698,9606.ENSP00000478570	MAPK14,IL1B,SOD1,EGFR,PRKCD,TNF,VEGFA	ICAM1,TP53,BACE1,PRKCD,NFE2L2,RELA
GO:0098754	Detoxification	5	125	1.27	0.00024	9606.ENSP00000270142,9606.ENSP00000356438,9606.ENSP00000380252,9606.ENSP00000446252,9606.ENSP00000475084	SOD1,PTGS2,NFE2L2,SOD2,DUOX2	IFNG,BAX,CXCL10,CXCL11,F2,MMP9
GO:0034116	Positive regulation of heterotypic cell-cell adhesion	3	16	1.94	0.00025	9606.ENSP00000263341,9606.ENSP00000398698,9606.ENSP00000412237	IL1B,TNF,IL10	IFNG,TP53,CASP3,BCL2,IL10,HIF1A
GO:0051044	Positive regulation of membrane protein ectodomain proteolysis	3	16	1.94	0.00025	9606.ENSP00000229135,9606.ENSP00000263341,9606.ENSP00000398698	IFNG,IL1B,TNF	MMP2,ICAM1,PRSS1,FN1,MMP9,TNF
GO:1900119	Positive regulation of execution phase of apoptosis	3	16	1.94	0.00025	9606.ENSP00000269305,9606.ENSP00000293288,9606.ENSP00000385675	TP53,BAX,IL6	PLD2,BAX,JUN,PRKCD,BCL2,RELA
GO:2000378	Negative regulation of reactive oxygen species metabolic process	4	57	1.51	0.00025	9606.ENSP00000269305,9606.ENSP00000381185,9606.ENSP00000412237,9606.ENSP00000437955	TP53,BCL2,IL10,HIF1A	AHR,EGFR,CXCL10,CXCL8,CXCL11,NOS2
GO:0048565	Digestive tract development	5	128	1.26	0.00026	9606.ENSP00000275493,9606.ENSP00000306512,9606.ENSP00000381185,9606.ENSP00000398698,9606.ENSP00000437955	EGFR,CXCL8,BCL2,TNF,HIF1A	IL2,MAPK14,IL1B,EGFR,TNF,MYC
GO:2001020	Regulation of response to dna damage stimulus	6	225	1.09	0.00026	9606.ENSP00000269305,9606.ENSP00000275493,9606.ENSP00000368458,9606.ENSP00000378217,9606.ENSP00000381185,9606.ENSP00000479618	TP53,EGFR,PCNA,PRKCD,BCL2,MYC	IFNG,BAX,JUN,MMP9,PRKCD,IL10
GO:0001889	Liver development	5	129	1.26	0.00027	9606.ENSP00000275493,9606.ENSP00000360266,9606.ENSP00000368458,9606.ENSP00000384273,9606.ENSP00000412237	EGFR,JUN,PCNA,RELA,IL10	ICAM1,PTGS2,PRKCD,NFE2L2,RELA,IL10
GO:0071902	Positive regulation of protein serine/threonine kinase activity	7	348	0.97	0.00027	9606.ENSP00000229135,9606.ENSP00000229795,9606.ENSP00000263341,9606.ENSP00000270142,9606.ENSP00000275493,9606.ENSP00000398698,9606.ENSP00000478570	IFNG,MAPK14,IL1B,SOD1,EGFR,TNF,VEGFA	IFNG,IRF1,IL1B,HERC5,PRKCD,RELA
GO:1905477	Positive regulation of protein localization to membrane	5	129	1.26	0.00027	9606.ENSP00000229135,9606.ENSP00000269305,9606.ENSP00000275493,9606.ENSP00000381185,9606.ENSP00000398698	IFNG,TP53,EGFR,BCL2,TNF	IL2,BAX,CXCL10,CXCL11,F2,BCL2
GO:0035690	Cellular response to drug	4	60	1.49	0.0003	9606.ENSP00000263341,9606.ENSP00000269305,9606.ENSP00000327251,9606.ENSP00000479618	IL1B,TP53,NOS2,MYC	IL1B,ICAM1,PTGS2,MMP9,BCL2,TNF
GO:0045861	Negative regulation of proteolysis	7	356	0.96	0.0003	9606.ENSP00000269305,9606.ENSP00000308541,9606.ENSP00000356438,9606.ENSP00000361405,9606.ENSP00000398698,9606.ENSP00000412237,9606.ENSP00000478570	TP53,F2,PTGS2,MMP9,TNF,IL10,VEGFA	TP53,BAX,PRKCD,BCL2,TNF,IL10
GO:2001244	Positive regulation of intrinsic apoptotic signaling pathway	4	60	1.49	0.0003	9606.ENSP00000269305,9606.ENSP00000270142,9606.ENSP00000293288,9606.ENSP00000381185	TP53,SOD1,BAX,BCL2	MAPK14,CTSD,CXCL8,MMP9,PLAU,PRKCD
GO:0001936	Regulation of endothelial cell proliferation	5	134	1.24	0.00032	9606.ENSP00000360266,9606.ENSP00000398698,9606.ENSP00000412237,9606.ENSP00000437955,9606.ENSP00000478570	JUN,TNF,IL10,HIF1A,VEGFA	MMP2,MAPK14,EGFR,CASP3,MMP9,VEGFA
GO:0007346	Regulation of mitotic cell cycle	9	676	0.79	0.00032	9606.ENSP00000263339,9606.ENSP00000263341,9606.ENSP00000269305,9606.ENSP00000275493,9606.ENSP00000293288,9606.ENSP00000368458,9606.ENSP00000381185,9606.ENSP00000398698,9606.ENSP00000412237	IL1A,IL1B,TP53,EGFR,BAX,PCNA,BCL2,TNF,IL10	IFNG,MAPK14,CTSD,MMP9,PLAU,PRKCD
GO:0002902	Regulation of b cell apoptotic process	3	18	1.89	0.00033	9606.ENSP00000226730,9606.ENSP00000293288,9606.ENSP00000412237	IL2,BAX,IL10	IFNG,IL1B,SOD1,BACE1,TNF,VEGFA
GO:0035994	Response to muscle stretch	3	18	1.89	0.00033	9606.ENSP00000229795,9606.ENSP00000360266,9606.ENSP00000384273	MAPK14,JUN,RELA	ICAM1,EGFR,JUN,PRKCD,NFE2L2,RELA
GO:0044403	Symbiotic process	10	865	0.73	0.00033	9606.ENSP00000264832,9606.ENSP00000269305,9606.ENSP00000275493,9606.ENSP00000293288,9606.ENSP00000308541,9606.ENSP00000346839,9606.ENSP00000360266,9606.ENSP00000368458,9606.ENSP00000380252,9606.ENSP00000384273	ICAM1,TP53,EGFR,BAX,F2,FN1,JUN,PCNA,NFE2L2,RELA	TP53,EGFR,CASP3,IL10,HIF1A,VEGFA
GO:0050878	Regulation of body fluid levels	8	509	0.86	0.00033	9606.ENSP00000245414,9606.ENSP00000308541,9606.ENSP00000361850,9606.ENSP00000378217,9606.ENSP00000380252,9606.ENSP00000385675,9606.ENSP00000437955,9606.ENSP00000478570	IRF1,F2,PLAU,PRKCD,NFE2L2,IL6,HIF1A,VEGFA	IL2,ICAM1,FN1,PRKCD,NFE2L2,VEGFA
GO:0051023	Regulation of immunoglobulin secretion	3	18	1.89	0.00033	9606.ENSP00000226730,9606.ENSP00000385675,9606.ENSP00000398698	IL2,IL6,TNF	TP53,BAX,JUN,BCL2,SOD2
GO:0002705	Positive regulation of leukocyte mediated immunity	5	137	1.23	0.00035	9606.ENSP00000226730,9606.ENSP00000263341,9606.ENSP00000327251,9606.ENSP00000385675,9606.ENSP00000398698	IL2,IL1B,NOS2,IL6,TNF	TP53,NFE2L2,RELA,HIF1A,VEGFA
GO:0032963	Collagen metabolic process	4	63	1.47	0.00035	9606.ENSP00000219070,9606.ENSP00000236671,9606.ENSP00000361405,9606.ENSP00000437955	MMP2,CTSD,MMP9,HIF1A	IL1A,IL1B,PTGS2,IL6,HIF1A
GO:0090066	Regulation of anatomical structure size	8	516	0.86	0.00036	9606.ENSP00000264832,9606.ENSP00000270142,9606.ENSP00000275493,9606.ENSP00000346839,9606.ENSP00000356438,9606.ENSP00000378217,9606.ENSP00000446252,9606.ENSP00000478570	ICAM1,SOD1,EGFR,FN1,PTGS2,PRKCD,SOD2,VEGFA	MMP2,JUN,MMP9,TNF,IL10
GO:0033043	Regulation of organelle organization	12	1306	0.63	0.00037	9606.ENSP00000263339,9606.ENSP00000263341,9606.ENSP00000264832,9606.ENSP00000269305,9606.ENSP00000293288,9606.ENSP00000361405,9606.ENSP00000378217,9606.ENSP00000381185,9606.ENSP00000398698,9606.ENSP00000437955,9606.ENSP00000478570,9606.ENSP00000479618	IL1A,IL1B,ICAM1,TP53,BAX,MMP9,PRKCD,BCL2,TNF,HIF1A,VEGFA,MYC	SOD1,EGFR,PRKCD,NFE2L2,TNF
GO:0050728	Negative regulation of inflammatory response	5	139	1.22	0.00037	9606.ENSP00000226730,9606.ENSP00000270142,9606.ENSP00000308541,9606.ENSP00000378217,9606.ENSP00000412237	IL2,SOD1,F2,PRKCD,IL10	MMP2,IL1B,SOD1,PTGS2,MMP9
GO:0070230	Positive regulation of lymphocyte apoptotic process	3	19	1.87	0.00037	9606.ENSP00000269305,9606.ENSP00000293288,9606.ENSP00000412237	TP53,BAX,IL10	IFNG,IL1B,EGFR,JUN,TNF
GO:0097746	Regulation of blood vessel diameter	5	139	1.22	0.00037	9606.ENSP00000264832,9606.ENSP00000270142,9606.ENSP00000275493,9606.ENSP00000356438,9606.ENSP00000446252	ICAM1,SOD1,EGFR,PTGS2,SOD2	IL1A,ICAM1,SOD1,BACE1,NFE2L2
GO:1902176	Negative regulation of oxidative stress-induced intrinsic apoptotic signaling pathway	3	19	1.87	0.00037	9606.ENSP00000380252,9606.ENSP00000437955,9606.ENSP00000446252	NFE2L2,HIF1A,SOD2	IL1A,IL1B,F2,FN1,IL6
GO:0007050	Cell cycle arrest	5	141	1.22	0.00039	9606.ENSP00000229135,9606.ENSP00000245414,9606.ENSP00000269305,9606.ENSP00000306512,9606.ENSP00000479618	IFNG,IRF1,TP53,CXCL8,MYC	IFNG,IL1B,ICAM1,PTGS2,TNF
GO:0010817	Regulation of hormone levels	8	524	0.85	0.00039	9606.ENSP00000229135,9606.ENSP00000263341,9606.ENSP00000275493,9606.ENSP00000327251,9606.ENSP00000385675,9606.ENSP00000398698,9606.ENSP00000437955,9606.ENSP00000475084	IFNG,IL1B,EGFR,NOS2,IL6,TNF,HIF1A,DUOX2	MAPK14,F2,NOS2,IL6,TNF
GO:0007623	Circadian rhythm	5	142	1.21	0.0004	9606.ENSP00000242057,9606.ENSP00000269305,9606.ENSP00000275493,9606.ENSP00000327251,9606.ENSP00000360266	AHR,TP53,EGFR,NOS2,JUN	ICAM1,SOD1,BAX,BCL2,VEGFA
GO:0010660	Regulation of muscle cell apoptotic process	4	66	1.45	0.0004	9606.ENSP00000229135,9606.ENSP00000269305,9606.ENSP00000380252,9606.ENSP00000446252	IFNG,TP53,NFE2L2,SOD2	IL2,TP53,BAX,IL10,HIF1A
GO:0030217	T cell differentiation	5	142	1.21	0.0004	9606.ENSP00000226730,9606.ENSP00000245414,9606.ENSP00000269305,9606.ENSP00000381185,9606.ENSP00000385675	IL2,IRF1,TP53,BCL2,IL6	IFNG,IL1B,EGFR,TNF,HIF1A
GO:0032355	Response to estradiol	5	142	1.21	0.0004	9606.ENSP00000275493,9606.ENSP00000311032,9606.ENSP00000356438,9606.ENSP00000368458,9606.ENSP00000412237	EGFR,CASP3,PTGS2,PCNA,IL10	TP53,BAX,CXCL10,BCL2,MYC
GO:0046903	Secretion	11	1097	0.67	0.0004	9606.ENSP00000229795,9606.ENSP00000236671,9606.ENSP00000270142,9606.ENSP00000327251,9606.ENSP00000346839,9606.ENSP00000361405,9606.ENSP00000361850,9606.ENSP00000378217,9606.ENSP00000385675,9606.ENSP00000437955,9606.ENSP00000478570	MAPK14,CTSD,SOD1,NOS2,FN1,MMP9,PLAU,PRKCD,IL6,HIF1A,VEGFA	IFNG,MAPK14,IRF1,RELA,IL10
GO:0050766	Positive regulation of phagocytosis	4	66	1.45	0.0004	9606.ENSP00000229135,9606.ENSP00000263341,9606.ENSP00000270142,9606.ENSP00000398698	IFNG,IL1B,SOD1,TNF	IFNG,IL1B,IL6,TNF,HIF1A
GO:0009987	Cellular process	42	15024	0.11	0.00041	9606.ENSP00000219070,9606.ENSP00000226730,9606.ENSP00000229135,9606.ENSP00000229795,9606.ENSP00000236671,9606.ENSP00000242057,9606.ENSP00000245414,9606.ENSP00000263088,9606.ENSP00000263339,9606.ENSP00000263341,9606.ENSP00000264350,9606.ENSP00000264832,9606.ENSP00000269305,9606.ENSP00000270142,9606.ENSP00000275493,9606.ENSP00000293288,9606.ENSP00000305651,9606.ENSP00000306512,9606.ENSP00000306884,…	MMP2,IL2,IFNG,MAPK14,CTSD,AHR,IRF1,PLD2,IL1A,IL1B,HERC5,ICAM1,TP53,SOD1,EGFR,BAX,CXCL10,CXCL8,CXCL11,F2,PRSS1,CASP3,BACE1,NOS2,FN1,PTGS2,JUN,MMP9,PLAU,PCNA,PRKCD,NFE2L2,BCL2,RELA,IL6,TNF,IL10,HIF1A,SOD2,DUOX2,VEGFA,MYC	SOD1,EGFR,JUN,MMP9,PCNA
GO:0032147	Activation of protein kinase activity	7	376	0.94	0.00041	9606.ENSP00000229795,9606.ENSP00000263341,9606.ENSP00000270142,9606.ENSP00000275493,9606.ENSP00000378217,9606.ENSP00000398698,9606.ENSP00000478570	MAPK14,IL1B,SOD1,EGFR,PRKCD,TNF,VEGFA	IL2,AHR,CASP3,BCL2,IL10
GO:0032930	Positive regulation of superoxide anion generation	3	20	1.84	0.00042	9606.ENSP00000270142,9606.ENSP00000275493,9606.ENSP00000378217	SOD1,EGFR,PRKCD	SOD1,NFE2L2,IL10,HIF1A,SOD2
GO:0031334	Positive regulation of protein-containing complex assembly	6	249	1.05	0.00043	9606.ENSP00000229135,9606.ENSP00000264832,9606.ENSP00000269305,9606.ENSP00000293288,9606.ENSP00000398698,9606.ENSP00000478570	IFNG,ICAM1,TP53,BAX,TNF,VEGFA	BAX,CASP3,BCL2,IL6,HIF1A
GO:0042531	Positive regulation of tyrosine phosphorylation of stat protein	4	68	1.44	0.00044	9606.ENSP00000226730,9606.ENSP00000229135,9606.ENSP00000385675,9606.ENSP00000398698	IL2,IFNG,IL6,TNF	IFNG,IRF1,ICAM1,TP53,PRKCD
GO:1904064	Positive regulation of cation transmembrane transport	5	145	1.21	0.00044	9606.ENSP00000229135,9606.ENSP00000293288,9606.ENSP00000305651,9606.ENSP00000306884,9606.ENSP00000308541	IFNG,BAX,CXCL10,CXCL11,F2	PCNA,PRKCD,NFE2L2,RELA,IL6
GO:0002360	T cell lineage commitment	3	21	1.82	0.00047	9606.ENSP00000269305,9606.ENSP00000381185,9606.ENSP00000385675	TP53,BCL2,IL6	IL2,TP53,EGFR,BAX,IL6
GO:0045580	Regulation of t cell differentiation	5	147	1.2	0.00047	9606.ENSP00000226730,9606.ENSP00000229135,9606.ENSP00000245414,9606.ENSP00000263341,9606.ENSP00000270142	IL2,IFNG,IRF1,IL1B,SOD1	IL1B,CXCL10,CXCL8,CXCL11,VEGFA
GO:0002637	Regulation of immunoglobulin production	4	70	1.43	0.00049	9606.ENSP00000226730,9606.ENSP00000385675,9606.ENSP00000398698,9606.ENSP00000412237	IL2,IL6,TNF,IL10	TP53,BAX,PRKCD,BCL2,IL10
GO:0034976	Response to endoplasmic reticulum stress	6	256	1.04	0.00049	9606.ENSP00000269305,9606.ENSP00000293288,9606.ENSP00000306512,9606.ENSP00000360266,9606.ENSP00000380252,9606.ENSP00000381185	TP53,BAX,CXCL8,JUN,NFE2L2,BCL2	IFNG,MAPK14,F2,PTGS2,PRKCD
GO:0045787	Positive regulation of cell cycle	7	388	0.92	0.00049	9606.ENSP00000263339,9606.ENSP00000263341,9606.ENSP00000269305,9606.ENSP00000275493,9606.ENSP00000293288,9606.ENSP00000368458,9606.ENSP00000412237	IL1A,IL1B,TP53,EGFR,BAX,PCNA,IL10	TP53,BAX,PTGS2,PCNA,MYC
GO:0061045	Negative regulation of wound healing	4	70	1.43	0.00049	9606.ENSP00000308541,9606.ENSP00000361850,9606.ENSP00000378217,9606.ENSP00000398698	F2,PLAU,PRKCD,TNF	IFNG,IL1B,PTGS2,PRKCD,TNF
GO:0002822	Regulation of adaptive immune response based on somatic recombination of immune receptors built from immunoglobulin superfamily domains	5	150	1.19	0.00051	9606.ENSP00000226730,9606.ENSP00000263341,9606.ENSP00000385675,9606.ENSP00000398698,9606.ENSP00000412237	IL2,IL1B,IL6,TNF,IL10	MAPK14,IL1B,IL6,TNF,IL10
GO:0008630	Intrinsic apoptotic signaling pathway in response to dna damage	4	71	1.42	0.00051	9606.ENSP00000269305,9606.ENSP00000293288,9606.ENSP00000381185,9606.ENSP00000398698	TP53,BAX,BCL2,TNF	PTGS2,NFE2L2,TNF,HIF1A,VEGFA
GO:0030856	Regulation of epithelial cell differentiation	5	151	1.19	0.00052	9606.ENSP00000229135,9606.ENSP00000263341,9606.ENSP00000361405,9606.ENSP00000398698,9606.ENSP00000478570	IFNG,IL1B,MMP9,TNF,VEGFA	IFNG,IL1A,IL1B,IL6,TNF
GO:0002706	Regulation of lymphocyte mediated immunity	5	152	1.19	0.00053	9606.ENSP00000226730,9606.ENSP00000263341,9606.ENSP00000385675,9606.ENSP00000398698,9606.ENSP00000412237	IL2,IL1B,IL6,TNF,IL10	MAPK14,CXCL10,CXCL8,IL6,VEGFA
GO:0045637	Regulation of myeloid cell differentiation	6	260	1.03	0.00053	9606.ENSP00000229135,9606.ENSP00000229795,9606.ENSP00000360266,9606.ENSP00000398698,9606.ENSP00000437955,9606.ENSP00000479618	IFNG,MAPK14,JUN,TNF,HIF1A,MYC	IFNG,MAPK14,JUN,TNF,HIF1A
GO:0045860	Positive regulation of protein kinase activity	8	550	0.83	0.00053	9606.ENSP00000229135,9606.ENSP00000229795,9606.ENSP00000263341,9606.ENSP00000270142,9606.ENSP00000275493,9606.ENSP00000378217,9606.ENSP00000398698,9606.ENSP00000478570	IFNG,MAPK14,IL1B,SOD1,EGFR,PRKCD,TNF,VEGFA	BAX,CXCL10,CXCL11,F2,BCL2
GO:0090312	Positive regulation of protein deacetylation	3	22	1.8	0.00053	9606.ENSP00000229135,9606.ENSP00000269305,9606.ENSP00000478570	IFNG,TP53,VEGFA	SOD1,BAX,CASP3,IL6,VEGFA
GO:1904385	Cellular response to angiotensin	3	22	1.8	0.00053	9606.ENSP00000378217,9606.ENSP00000380252,9606.ENSP00000384273	PRKCD,NFE2L2,RELA	IFNG,IL1B,SOD1,EGFR,TNF
GO:0014015	Positive regulation of gliogenesis	4	72	1.41	0.00054	9606.ENSP00000263341,9606.ENSP00000384273,9606.ENSP00000385675,9606.ENSP00000398698	IL1B,RELA,IL6,TNF	IL1B,F2,RELA,IL6,TNF
GO:0043406	Positive regulation of map kinase activity	6	265	1.02	0.00058	9606.ENSP00000229795,9606.ENSP00000263341,9606.ENSP00000270142,9606.ENSP00000275493,9606.ENSP00000398698,9606.ENSP00000478570	MAPK14,IL1B,SOD1,EGFR,TNF,VEGFA	TP53,JUN,NFE2L2,HIF1A,VEGFA
GO:0009651	Response to salt stress	3	23	1.78	0.00059	9606.ENSP00000269305,9606.ENSP00000293288,9606.ENSP00000398698	TP53,BAX,TNF	TP53,BAX,MMP9,BCL2,HIF1A
GO:0009890	Negative regulation of biosynthetic process	13	1624	0.57	0.00059	9606.ENSP00000229135,9606.ENSP00000242057,9606.ENSP00000245414,9606.ENSP00000269305,9606.ENSP00000270142,9606.ENSP00000360266,9606.ENSP00000368458,9606.ENSP00000384273,9606.ENSP00000385675,9606.ENSP00000398698,9606.ENSP00000412237,9606.ENSP00000478570,9606.ENSP00000479618	IFNG,AHR,IRF1,TP53,SOD1,JUN,PCNA,RELA,IL6,TNF,IL10,VEGFA,MYC	SOD1,PTGS2,NFE2L2,SOD2,DUOX2
GO:0010827	Regulation of glucose transmembrane transport	4	74	1.4	0.00059	9606.ENSP00000229795,9606.ENSP00000263341,9606.ENSP00000380252,9606.ENSP00000398698	MAPK14,IL1B,NFE2L2,TNF	EGFR,CXCL8,BCL2,TNF,HIF1A
GO:0030593	Neutrophil chemotaxis	4	74	1.4	0.00059	9606.ENSP00000263341,9606.ENSP00000305651,9606.ENSP00000306512,9606.ENSP00000306884	IL1B,CXCL10,CXCL8,CXCL11	EGFR,JUN,PCNA,RELA,IL10
GO:1902107	Positive regulation of leukocyte differentiation	5	156	1.17	0.00059	9606.ENSP00000226730,9606.ENSP00000229135,9606.ENSP00000263341,9606.ENSP00000360266,9606.ENSP00000398698	IL2,IFNG,IL1B,JUN,TNF	IFNG,TP53,EGFR,BCL2,TNF
GO:2000045	Regulation of g1/s transition of mitotic cell cycle	5	156	1.17	0.00059	9606.ENSP00000269305,9606.ENSP00000275493,9606.ENSP00000293288,9606.ENSP00000368458,9606.ENSP00000381185	TP53,EGFR,BAX,PCNA,BCL2	JUN,TNF,IL10,HIF1A,VEGFA
GO:0031099	Regeneration	5	157	1.17	0.00061	9606.ENSP00000275493,9606.ENSP00000360266,9606.ENSP00000368458,9606.ENSP00000381185,9606.ENSP00000412237	EGFR,JUN,PCNA,BCL2,IL10	IL2,IL1B,NOS2,IL6,TNF
GO:0071229	Cellular response to acid chemical	4	75	1.4	0.00061	9606.ENSP00000219070,9606.ENSP00000275493,9606.ENSP00000398698,9606.ENSP00000478570	MMP2,EGFR,TNF,VEGFA	IL2,SOD1,F2,PRKCD,IL10
GO:1902930	Regulation of alcohol biosynthetic process	4	75	1.4	0.00061	9606.ENSP00000229135,9606.ENSP00000263341,9606.ENSP00000270142,9606.ENSP00000398698	IFNG,IL1B,SOD1,TNF	ICAM1,SOD1,EGFR,PTGS2,SOD2
GO:0032677	Regulation of interleukin-8 production	4	76	1.39	0.00064	9606.ENSP00000263341,9606.ENSP00000384273,9606.ENSP00000398698,9606.ENSP00000412237	IL1B,RELA,TNF,IL10	IFNG,IRF1,TP53,CXCL8,MYC
GO:0007610	Behavior	8	572	0.81	0.00068	9606.ENSP00000269305,9606.ENSP00000270142,9606.ENSP00000275493,9606.ENSP00000311032,9606.ENSP00000356438,9606.ENSP00000360266,9606.ENSP00000381185,9606.ENSP00000437955	TP53,SOD1,EGFR,CASP3,PTGS2,JUN,BCL2,HIF1A	AHR,TP53,EGFR,NOS2,JUN
GO:0042113	B cell activation	5	161	1.16	0.00068	9606.ENSP00000269305,9606.ENSP00000293288,9606.ENSP00000378217,9606.ENSP00000381185,9606.ENSP00000412237	TP53,BAX,PRKCD,BCL2,IL10	IL2,IRF1,TP53,BCL2,IL6
GO:0042742	Defense response to bacterium	6	277	1	0.00072	9606.ENSP00000308541,9606.ENSP00000327251,9606.ENSP00000378217,9606.ENSP00000385675,9606.ENSP00000398698,9606.ENSP00000412237	F2,NOS2,PRKCD,IL6,TNF,IL10	EGFR,CASP3,PTGS2,PCNA,IL10
GO:0051179	Localization	25	5591	0.32	0.00072	9606.ENSP00000229795,9606.ENSP00000236671,9606.ENSP00000263088,9606.ENSP00000263341,9606.ENSP00000264832,9606.ENSP00000269305,9606.ENSP00000270142,9606.ENSP00000275493,9606.ENSP00000293288,9606.ENSP00000305651,9606.ENSP00000306512,9606.ENSP00000306884,9606.ENSP00000308541,9606.ENSP00000327251,9606.ENSP00000346839,9606.ENSP00000361405,9606.ENSP00000361850,9606.ENSP00000378217,9606.ENSP00000381185,…	MAPK14,CTSD,PLD2,IL1B,ICAM1,TP53,SOD1,EGFR,BAX,CXCL10,CXCL8,CXCL11,F2,NOS2,FN1,MMP9,PLAU,PRKCD,BCL2,IL6,TNF,IL10,HIF1A,VEGFA,MYC	IFNG,BAX,CXCL10,CXCL11,F2
GO:1903409	Reactive oxygen species biosynthetic process	3	25	1.75	0.00072	9606.ENSP00000270142,9606.ENSP00000327251,9606.ENSP00000475084	SOD1,NOS2,DUOX2	IL2,IFNG,IRF1,IL1B,SOD1
GO:0071260	Cellular response to mechanical stimulus	4	79	1.37	0.00073	9606.ENSP00000245414,9606.ENSP00000263341,9606.ENSP00000275493,9606.ENSP00000356438	IRF1,IL1B,EGFR,PTGS2	IL2,IL1B,IL6,TNF,IL10
GO:0030193	Regulation of blood coagulation	4	80	1.37	0.00076	9606.ENSP00000308541,9606.ENSP00000361850,9606.ENSP00000378217,9606.ENSP00000380252	F2,PLAU,PRKCD,NFE2L2	IFNG,IL1B,MMP9,TNF,VEGFA
GO:0051253	Negative regulation of rna metabolic process	12	1422	0.59	0.00077	9606.ENSP00000229135,9606.ENSP00000229795,9606.ENSP00000242057,9606.ENSP00000245414,9606.ENSP00000269305,9606.ENSP00000360266,9606.ENSP00000368458,9606.ENSP00000384273,9606.ENSP00000385675,9606.ENSP00000398698,9606.ENSP00000478570,9606.ENSP00000479618	IFNG,MAPK14,AHR,IRF1,TP53,JUN,PCNA,RELA,IL6,TNF,VEGFA,MYC	IL2,IL1B,IL6,TNF,IL10
GO:0001558	Regulation of cell growth	7	423	0.89	0.00079	9606.ENSP00000226730,9606.ENSP00000269305,9606.ENSP00000275493,9606.ENSP00000308541,9606.ENSP00000346839,9606.ENSP00000381185,9606.ENSP00000478570	IL2,TP53,EGFR,F2,FN1,BCL2,VEGFA	IL2,IFNG,IL1B,JUN,TNF
GO:0030225	Macrophage differentiation	3	26	1.73	0.00079	9606.ENSP00000229135,9606.ENSP00000361405,9606.ENSP00000478570	IFNG,MMP9,VEGFA	TP53,EGFR,BAX,PCNA,BCL2
GO:0071887	Leukocyte apoptotic process	3	26	1.73	0.00079	9606.ENSP00000293288,9606.ENSP00000311032,9606.ENSP00000385675	BAX,CASP3,IL6	EGFR,JUN,PCNA,BCL2,IL10
GO:0019216	Regulation of lipid metabolic process	7	424	0.89	0.0008	9606.ENSP00000229135,9606.ENSP00000263341,9606.ENSP00000270142,9606.ENSP00000308541,9606.ENSP00000356438,9606.ENSP00000378217,9606.ENSP00000398698	IFNG,IL1B,SOD1,F2,PTGS2,PRKCD,TNF	TP53,BAX,PRKCD,BCL2,IL10
GO:0044238	Primary metabolic process	29	7332	0.27	0.00082	9606.ENSP00000219070,9606.ENSP00000226730,9606.ENSP00000229795,9606.ENSP00000236671,9606.ENSP00000263088,9606.ENSP00000263341,9606.ENSP00000264350,9606.ENSP00000269305,9606.ENSP00000275493,9606.ENSP00000293288,9606.ENSP00000308541,9606.ENSP00000308720,9606.ENSP00000311032,9606.ENSP00000318585,9606.ENSP00000327251,9606.ENSP00000346839,9606.ENSP00000356438,9606.ENSP00000360266,9606.ENSP00000361405,…	MMP2,IL2,MAPK14,CTSD,PLD2,IL1B,HERC5,TP53,EGFR,BAX,F2,PRSS1,CASP3,BACE1,NOS2,FN1,PTGS2,JUN,MMP9,PLAU,PCNA,PRKCD,NFE2L2,BCL2,RELA,IL6,TNF,HIF1A,MYC	IFNG,IL1B,NOS2,TNF,HIF1A
GO:1901224	Positive regulation of nik/nf-kappab signaling	4	82	1.36	0.00082	9606.ENSP00000263341,9606.ENSP00000275493,9606.ENSP00000384273,9606.ENSP00000398698	IL1B,EGFR,RELA,TNF	MAPK14,BCL2,IL6,TNF,HIF1A
GO:0032940	Secretion by cell	10	979	0.68	0.00083	9606.ENSP00000229795,9606.ENSP00000236671,9606.ENSP00000270142,9606.ENSP00000327251,9606.ENSP00000346839,9606.ENSP00000361405,9606.ENSP00000361850,9606.ENSP00000378217,9606.ENSP00000385675,9606.ENSP00000478570	MAPK14,CTSD,SOD1,NOS2,FN1,MMP9,PLAU,PRKCD,IL6,VEGFA	AHR,ICAM1,EGFR,PCNA,RELA
GO:0010661	Positive regulation of muscle cell apoptotic process	3	27	1.71	0.00086	9606.ENSP00000229135,9606.ENSP00000269305,9606.ENSP00000446252	IFNG,TP53,SOD2	ICAM1,TP53,JUN,NFE2L2,BCL2
GO:0033273	Response to vitamin	4	84	1.35	0.0009	9606.ENSP00000275493,9606.ENSP00000305651,9606.ENSP00000356438,9606.ENSP00000384273	EGFR,CXCL10,PTGS2,RELA	ICAM1,EGFR,JUN,TNF,VEGFA
GO:0002009	Morphogenesis of an epithelium	7	435	0.87	0.00093	9606.ENSP00000275493,9606.ENSP00000311032,9606.ENSP00000381185,9606.ENSP00000412237,9606.ENSP00000437955,9606.ENSP00000478570,9606.ENSP00000479618	EGFR,CASP3,BCL2,IL10,HIF1A,VEGFA,MYC	IL1B,EGFR,TNF,VEGFA,MYC
GO:0043154	Negative regulation of cysteine-type endopeptidase activity involved in apoptotic process	4	85	1.34	0.00093	9606.ENSP00000356438,9606.ENSP00000361405,9606.ENSP00000398698,9606.ENSP00000478570	PTGS2,MMP9,TNF,VEGFA	BAX,BCL2,TNF,VEGFA,MYC
GO:0090200	Positive regulation of release of cytochrome c from mitochondria	3	28	1.7	0.00094	9606.ENSP00000269305,9606.ENSP00000293288,9606.ENSP00000361405	TP53,BAX,MMP9	EGFR,CASP3,PTGS2,JUN,HIF1A
GO:0097300	Programmed necrotic cell death	3	28	1.7	0.00094	9606.ENSP00000269305,9606.ENSP00000293288,9606.ENSP00000398698	TP53,BAX,TNF	IL2,IFNG,IL1B,BCL2,IL6
GO:0090068	Positive regulation of cell cycle process	6	294	0.98	0.00096	9606.ENSP00000263339,9606.ENSP00000263341,9606.ENSP00000269305,9606.ENSP00000275493,9606.ENSP00000293288,9606.ENSP00000368458	IL1A,IL1B,TP53,EGFR,BAX,PCNA	IL1B,TP53,F2,IL6,TNF
GO:0032660	Regulation of interleukin-17 production	3	29	1.68	0.001	9606.ENSP00000226730,9606.ENSP00000229135,9606.ENSP00000385675	IL2,IFNG,IL6	IFNG,IL1B,TP53,CASP3,PRKCD
GO:0048147	Negative regulation of fibroblast proliferation	3	29	1.68	0.001	9606.ENSP00000269305,9606.ENSP00000293288,9606.ENSP00000479618	TP53,BAX,MYC	IL2,BAX,CXCL10,CXCL11,F2
GO:1904035	Regulation of epithelial cell apoptotic process	4	87	1.33	0.001	9606.ENSP00000264832,9606.ENSP00000380252,9606.ENSP00000385675,9606.ENSP00000398698	ICAM1,NFE2L2,IL6,TNF	IRF1,F2,PLAU,PRKCD,IL6
GO:0002683	Negative regulation of immune system process	7	450	0.86	0.0011	9606.ENSP00000226730,9606.ENSP00000245414,9606.ENSP00000311032,9606.ENSP00000380252,9606.ENSP00000398698,9606.ENSP00000412237,9606.ENSP00000479618	IL2,IRF1,CASP3,NFE2L2,TNF,IL10,MYC	CASP3,BCL2,HIF1A,VEGFA,MYC
GO:0002874	Regulation of chronic inflammatory response to antigenic stimulus	2	3	2.49	0.0011	9606.ENSP00000398698,9606.ENSP00000412237	TNF,IL10	PLD2,BAX,PRKCD,BCL2,RELA
GO:0002904	Positive regulation of b cell apoptotic process	2	3	2.49	0.0011	9606.ENSP00000293288,9606.ENSP00000412237	BAX,IL10	IL2,IFNG,ICAM1,PRKCD,IL6
GO:0006808	Regulation of nitrogen utilization	2	3	2.49	0.0011	9606.ENSP00000293288,9606.ENSP00000381185	BAX,BCL2	EGFR,BAX,JUN,HIF1A,VEGFA
GO:0043086	Negative regulation of catalytic activity	9	807	0.72	0.0011	9606.ENSP00000229135,9606.ENSP00000263341,9606.ENSP00000269305,9606.ENSP00000311032,9606.ENSP00000356438,9606.ENSP00000361405,9606.ENSP00000378217,9606.ENSP00000398698,9606.ENSP00000478570	IFNG,IL1B,TP53,CASP3,PTGS2,MMP9,PRKCD,TNF,VEGFA	MAPK14,SOD1,FN1,BCL2,VEGFA
GO:0043254	Regulation of protein-containing complex assembly	7	451	0.86	0.0011	9606.ENSP00000229135,9606.ENSP00000264832,9606.ENSP00000269305,9606.ENSP00000293288,9606.ENSP00000378217,9606.ENSP00000398698,9606.ENSP00000478570	IFNG,ICAM1,TP53,BAX,PRKCD,TNF,VEGFA	IL2,FN1,NFE2L2,BCL2,VEGFA
GO:0043457	Regulation of cellular respiration	3	30	1.67	0.0011	9606.ENSP00000229135,9606.ENSP00000327251,9606.ENSP00000437955	IFNG,NOS2,HIF1A	TP53,EGFR,IL10,HIF1A,VEGFA
GO:0045589	Regulation of regulatory t cell differentiation	3	30	1.67	0.0011	9606.ENSP00000226730,9606.ENSP00000229135,9606.ENSP00000245414	IL2,IFNG,IRF1	MMP2,PRSS1,CASP3,MMP9,MYC
GO:0050796	Regulation of insulin secretion	5	182	1.11	0.0011	9606.ENSP00000229135,9606.ENSP00000263341,9606.ENSP00000327251,9606.ENSP00000398698,9606.ENSP00000437955	IFNG,IL1B,NOS2,TNF,HIF1A	SOD1,EGFR,CASP3,BCL2,RELA
GO:0050810	Regulation of steroid biosynthetic process	4	89	1.32	0.0011	9606.ENSP00000229135,9606.ENSP00000263341,9606.ENSP00000270142,9606.ENSP00000398698	IFNG,IL1B,SOD1,TNF	IL1B,EGFR,BACE1,PTGS2,TNF
GO:0050890	Cognition	6	302	0.97	0.0011	9606.ENSP00000275493,9606.ENSP00000311032,9606.ENSP00000356438,9606.ENSP00000360266,9606.ENSP00000398698,9606.ENSP00000437955	EGFR,CASP3,PTGS2,JUN,TNF,HIF1A	TP53,PTGS2,MMP9,TNF,VEGFA
GO:0031640	Killing of cells of other organism	4	91	1.31	0.0012	9606.ENSP00000305651,9606.ENSP00000306512,9606.ENSP00000306884,9606.ENSP00000308541	CXCL10,CXCL8,CXCL11,F2	MAPK14,CTSD,MMP9,PLAU,PRKCD
GO:0042633	Hair cycle	4	91	1.31	0.0012	9606.ENSP00000275493,9606.ENSP00000356438,9606.ENSP00000381185,9606.ENSP00000384273	EGFR,PTGS2,BCL2,RELA	TP53,NFE2L2,HIF1A,VEGFA
GO:0046627	Negative regulation of insulin receptor signaling pathway	3	31	1.65	0.0012	9606.ENSP00000263341,9606.ENSP00000378217,9606.ENSP00000384273	IL1B,PRKCD,RELA	IFNG,IL1B,EGFR,TNF
GO:0097421	Liver regeneration	3	31	1.65	0.0012	9606.ENSP00000275493,9606.ENSP00000368458,9606.ENSP00000412237	EGFR,PCNA,IL10	IFNG,CASP3,RELA,TNF
GO:0001774	Microglial cell activation	3	32	1.64	0.0013	9606.ENSP00000229135,9606.ENSP00000360266,9606.ENSP00000398698	IFNG,JUN,TNF	ICAM1,RELA,IL6,TNF
GO:0001938	Positive regulation of endothelial cell proliferation	4	94	1.3	0.0013	9606.ENSP00000360266,9606.ENSP00000412237,9606.ENSP00000437955,9606.ENSP00000478570	JUN,IL10,HIF1A,VEGFA	TP53,EGFR,IL6,TNF
GO:0045907	Positive regulation of vasoconstriction	3	32	1.64	0.0013	9606.ENSP00000264832,9606.ENSP00000275493,9606.ENSP00000356438	ICAM1,EGFR,PTGS2	BAX,CASP3,BCL2,HIF1A
GO:0072678	T cell migration	3	32	1.64	0.0013	9606.ENSP00000264832,9606.ENSP00000305651,9606.ENSP00000306884	ICAM1,CXCL10,CXCL11	IFNG,IL1B,TNF,IL10
GO:1902692	Regulation of neuroblast proliferation	3	32	1.64	0.0013	9606.ENSP00000269305,9606.ENSP00000437955,9606.ENSP00000478570	TP53,HIF1A,VEGFA	SOD1,NFE2L2,HIF1A,SOD2
GO:0002443	Leukocyte mediated immunity	8	641	0.76	0.0014	9606.ENSP00000229795,9606.ENSP00000236671,9606.ENSP00000264832,9606.ENSP00000308541,9606.ENSP00000361405,9606.ENSP00000361850,9606.ENSP00000378217,9606.ENSP00000385675	MAPK14,CTSD,ICAM1,F2,MMP9,PLAU,PRKCD,IL6	PTGS2,PRKCD,NFE2L2,RELA
GO:0010467	Gene expression	14	2056	0.5	0.0014	9606.ENSP00000226730,9606.ENSP00000263341,9606.ENSP00000269305,9606.ENSP00000275493,9606.ENSP00000293288,9606.ENSP00000311032,9606.ENSP00000327251,9606.ENSP00000356438,9606.ENSP00000360266,9606.ENSP00000361850,9606.ENSP00000378217,9606.ENSP00000384273,9606.ENSP00000398698,9606.ENSP00000437955	IL2,IL1B,TP53,EGFR,BAX,CASP3,NOS2,PTGS2,JUN,PLAU,PRKCD,RELA,TNF,HIF1A	IL1B,PTGS2,IL6,TNF
GO:0034105	Positive regulation of tissue remodeling	3	33	1.63	0.0014	9606.ENSP00000226730,9606.ENSP00000275493,9606.ENSP00000293288	IL2,EGFR,BAX	IFNG,IL1A,TNF,IL10
GO:0048771	Tissue remodeling	4	96	1.29	0.0014	9606.ENSP00000219070,9606.ENSP00000263339,9606.ENSP00000293288,9606.ENSP00000437955	MMP2,IL1A,BAX,HIF1A	IFNG,IL1B,TNF,HIF1A
GO:0071354	Cellular response to interleukin-6	3	33	1.63	0.0014	9606.ENSP00000264832,9606.ENSP00000384273,9606.ENSP00000385675	ICAM1,RELA,IL6	IL1A,IL1B,ICAM1,TNF
GO:0090398	Cellular senescence	3	33	1.63	0.0014	9606.ENSP00000229795,9606.ENSP00000269305,9606.ENSP00000378217	MAPK14,TP53,PRKCD	SOD1,NOS2,SOD2,DUOX2
GO:0001660	Fever generation	2	4	2.37	0.0015	9606.ENSP00000263339,9606.ENSP00000263341	IL1A,IL1B	SOD1,EGFR,JUN,MMP9
GO:0030278	Regulation of ossification	5	197	1.07	0.0015	9606.ENSP00000229795,9606.ENSP00000381185,9606.ENSP00000385675,9606.ENSP00000398698,9606.ENSP00000437955	MAPK14,BCL2,IL6,TNF,HIF1A	IL1A,IL1B,BCL2,TNF
GO:0030730	Sequestering of triglyceride	2	4	2.37	0.0015	9606.ENSP00000263341,9606.ENSP00000398698	IL1B,TNF	IFNG,MAPK14,IRF1,RELA
GO:0031663	Lipopolysaccharide-mediated signaling pathway	3	34	1.61	0.0015	9606.ENSP00000229795,9606.ENSP00000263341,9606.ENSP00000398698	MAPK14,IL1B,TNF	IFNG,MAPK14,PTGS2,PRKCD
GO:0033590	Response to cobalamin	2	4	2.37	0.0015	9606.ENSP00000275493,9606.ENSP00000384273	EGFR,RELA	BAX,CXCL10,CXCL11,F2
GO:0034465	Response to carbon monoxide	2	4	2.37	0.0015	9606.ENSP00000270142,9606.ENSP00000412237	SOD1,IL10	BAX,PRKCD,BCL2,IL10
GO:0035633	Maintenance of blood-brain barrier	3	34	1.61	0.0015	9606.ENSP00000356438,9606.ENSP00000385675,9606.ENSP00000478570	PTGS2,IL6,VEGFA	IL1B,EGFR,TNF,HIF1A
GO:0043029	T cell homeostasis	3	34	1.61	0.0015	9606.ENSP00000293288,9606.ENSP00000311032,9606.ENSP00000381185	BAX,CASP3,BCL2	TP53,BAX,CASP3,BCL2
GO:0051591	Response to camp	4	98	1.28	0.0015	9606.ENSP00000242057,9606.ENSP00000360266,9606.ENSP00000384273,9606.ENSP00000475084	AHR,JUN,RELA,DUOX2	IFNG,SOD1,IL10,SOD2
GO:0070059	Intrinsic apoptotic signaling pathway in response to endoplasmic reticulum stress	3	34	1.61	0.0015	9606.ENSP00000269305,9606.ENSP00000293288,9606.ENSP00000381185	TP53,BAX,BCL2	NFE2L2,IL10,HIF1A,SOD2
GO:0002824	Positive regulation of adaptive immune response based on somatic recombination of immune receptors built from immunoglobulin superfamily domains	4	101	1.27	0.0016	9606.ENSP00000226730,9606.ENSP00000263341,9606.ENSP00000385675,9606.ENSP00000398698	IL2,IL1B,IL6,TNF	MMP2,ICAM1,BACE1,MMP9
GO:0008625	Extrinsic apoptotic signaling pathway via death domain receptors	3	35	1.6	0.0016	9606.ENSP00000293288,9606.ENSP00000381185,9606.ENSP00000398698	BAX,BCL2,TNF	CASP3,BCL2,RELA,TNF
GO:0009408	Response to heat	4	101	1.27	0.0016	9606.ENSP00000263339,9606.ENSP00000270142,9606.ENSP00000305651,9606.ENSP00000356438	IL1A,SOD1,CXCL10,PTGS2	SOD1,BAX,JUN,BCL2
GO:1901031	Regulation of response to reactive oxygen species	3	35	1.6	0.0016	9606.ENSP00000380252,9606.ENSP00000398698,9606.ENSP00000412237	NFE2L2,TNF,IL10	EGFR,FN1,JUN,MYC
GO:1901654	Response to ketone	5	199	1.07	0.0016	9606.ENSP00000242057,9606.ENSP00000264832,9606.ENSP00000275493,9606.ENSP00000368458,9606.ENSP00000384273	AHR,ICAM1,EGFR,PCNA,RELA	PTGS2,NFE2L2,HIF1A,VEGFA
GO:0002696	Positive regulation of leukocyte activation	6	332	0.93	0.0017	9606.ENSP00000226730,9606.ENSP00000229135,9606.ENSP00000263341,9606.ENSP00000381185,9606.ENSP00000385675,9606.ENSP00000412237	IL2,IFNG,IL1B,BCL2,IL6,IL10	TP53,BCL2,IL10,HIF1A
GO:0033198	Response to atp	3	36	1.59	0.0017	9606.ENSP00000263341,9606.ENSP00000270142,9606.ENSP00000356438	IL1B,SOD1,PTGS2	IL1B,TP53,NOS2,MYC
GO:1901653	Cellular response to peptide	6	331	0.93	0.0017	9606.ENSP00000264832,9606.ENSP00000269305,9606.ENSP00000318585,9606.ENSP00000378217,9606.ENSP00000380252,9606.ENSP00000384273	ICAM1,TP53,BACE1,PRKCD,NFE2L2,RELA	TP53,SOD1,BAX,BCL2
GO:0002708	Positive regulation of lymphocyte mediated immunity	4	104	1.25	0.0018	9606.ENSP00000226730,9606.ENSP00000263341,9606.ENSP00000385675,9606.ENSP00000398698	IL2,IL1B,IL6,TNF	MMP2,CTSD,MMP9,HIF1A
GO:0031669	Cellular response to nutrient levels	5	204	1.06	0.0018	9606.ENSP00000264832,9606.ENSP00000269305,9606.ENSP00000360266,9606.ENSP00000380252,9606.ENSP00000381185	ICAM1,TP53,JUN,NFE2L2,BCL2	IFNG,TP53,NFE2L2,SOD2
GO:0072507	Divalent inorganic cation homeostasis	7	494	0.82	0.0018	9606.ENSP00000226730,9606.ENSP00000275493,9606.ENSP00000293288,9606.ENSP00000305651,9606.ENSP00000306884,9606.ENSP00000308541,9606.ENSP00000381185	IL2,EGFR,BAX,CXCL10,CXCL11,F2,BCL2	IFNG,IL1B,SOD1,TNF
GO:1904062	Regulation of cation transmembrane transport	6	337	0.92	0.0018	9606.ENSP00000229135,9606.ENSP00000293288,9606.ENSP00000305651,9606.ENSP00000306884,9606.ENSP00000308541,9606.ENSP00000361405	IFNG,BAX,CXCL10,CXCL11,F2,MMP9	IL2,IFNG,IL6,TNF
GO:0002446	Neutrophil mediated immunity	7	495	0.82	0.0019	9606.ENSP00000229795,9606.ENSP00000236671,9606.ENSP00000308541,9606.ENSP00000361405,9606.ENSP00000361850,9606.ENSP00000378217,9606.ENSP00000385675	MAPK14,CTSD,F2,MMP9,PLAU,PRKCD,IL6	IL2,IL6,TNF,IL10
GO:0002702	Positive regulation of production of molecular mediator of immune response	4	105	1.25	0.0019	9606.ENSP00000226730,9606.ENSP00000229795,9606.ENSP00000263341,9606.ENSP00000385675	IL2,MAPK14,IL1B,IL6	F2,PLAU,PRKCD,TNF
GO:0010506	Regulation of autophagy	6	340	0.91	0.0019	9606.ENSP00000229135,9606.ENSP00000269305,9606.ENSP00000311032,9606.ENSP00000381185,9606.ENSP00000412237,9606.ENSP00000437955	IFNG,TP53,CASP3,BCL2,IL10,HIF1A	TP53,BAX,BCL2,TNF
GO:0030198	Extracellular matrix organization	6	338	0.92	0.0019	9606.ENSP00000219070,9606.ENSP00000264832,9606.ENSP00000308720,9606.ENSP00000346839,9606.ENSP00000361405,9606.ENSP00000398698	MMP2,ICAM1,PRSS1,FN1,MMP9,TNF	IL1B,RELA,IL6,TNF
GO:0032649	Regulation of interferon-gamma production	4	106	1.25	0.0019	9606.ENSP00000226730,9606.ENSP00000263341,9606.ENSP00000398698,9606.ENSP00000412237	IL2,IL1B,TNF,IL10	MAPK14,IL1B,NFE2L2,TNF
GO:0044267	Cellular protein metabolic process	19	3696	0.38	0.0019	9606.ENSP00000219070,9606.ENSP00000226730,9606.ENSP00000229795,9606.ENSP00000263341,9606.ENSP00000264350,9606.ENSP00000269305,9606.ENSP00000275493,9606.ENSP00000308541,9606.ENSP00000318585,9606.ENSP00000327251,9606.ENSP00000346839,9606.ENSP00000368458,9606.ENSP00000378217,9606.ENSP00000380252,9606.ENSP00000381185,9606.ENSP00000385675,9606.ENSP00000398698,9606.ENSP00000437955,9606.ENSP00000479618	MMP2,IL2,MAPK14,IL1B,HERC5,TP53,EGFR,F2,BACE1,NOS2,FN1,PCNA,PRKCD,NFE2L2,BCL2,IL6,TNF,HIF1A,MYC	IL1B,CXCL10,CXCL8,CXCL11
GO:0070374	Positive regulation of erk1 and erk2 cascade	5	209	1.05	0.0019	9606.ENSP00000264832,9606.ENSP00000275493,9606.ENSP00000360266,9606.ENSP00000398698,9606.ENSP00000478570	ICAM1,EGFR,JUN,TNF,VEGFA	MMP2,EGFR,TNF,VEGFA
GO:1901030	Positive regulation of mitochondrial outer membrane permeabilization involved in apoptotic signaling pathway	3	37	1.58	0.0019	9606.ENSP00000269305,9606.ENSP00000293288,9606.ENSP00000381185	TP53,BAX,BCL2	IFNG,IL1B,SOD1,TNF
GO:2001022	Positive regulation of response to dna damage stimulus	4	106	1.25	0.0019	9606.ENSP00000275493,9606.ENSP00000368458,9606.ENSP00000378217,9606.ENSP00000479618	EGFR,PCNA,PRKCD,MYC	IL1B,RELA,TNF,IL10
GO:0002248	Connective tissue replacement involved in inflammatory response wound healing	2	5	2.27	0.002	9606.ENSP00000263339,9606.ENSP00000437955	IL1A,HIF1A	IRF1,IL1B,EGFR,PTGS2
GO:0006984	ER-nucleus signaling pathway	3	38	1.57	0.002	9606.ENSP00000269305,9606.ENSP00000306512,9606.ENSP00000380252	TP53,CXCL8,NFE2L2	F2,PLAU,PRKCD,NFE2L2
GO:0032077	Positive regulation of deoxyribonuclease activity	2	5	2.27	0.002	9606.ENSP00000368458,9606.ENSP00000378217	PCNA,PRKCD	IL1B,EGFR,RELA,TNF
GO:0032800	Receptor biosynthetic process	2	5	2.27	0.002	9606.ENSP00000398698,9606.ENSP00000412237	TNF,IL10	EGFR,CXCL10,PTGS2,RELA
GO:0034349	Glial cell apoptotic process	2	5	2.27	0.002	9606.ENSP00000269305,9606.ENSP00000311032	TP53,CASP3	PTGS2,MMP9,TNF,VEGFA
GO:0042770	Signal transduction in response to dna damage	4	107	1.24	0.002	9606.ENSP00000229795,9606.ENSP00000269305,9606.ENSP00000293288,9606.ENSP00000368458	MAPK14,TP53,BAX,PCNA	ICAM1,NFE2L2,IL6,TNF
GO:1902512	Positive regulation of apoptotic dna fragmentation	2	5	2.27	0.002	9606.ENSP00000293288,9606.ENSP00000385675	BAX,IL6	IFNG,IL1B,SOD1,TNF
GO:2000134	Negative regulation of g1/s transition of mitotic cell cycle	4	107	1.24	0.002	9606.ENSP00000269305,9606.ENSP00000293288,9606.ENSP00000368458,9606.ENSP00000381185	TP53,BAX,PCNA,BCL2	CXCL10,CXCL8,CXCL11,F2
GO:0000122	Negative regulation of transcription by rna polymerase ii	9	895	0.67	0.0021	9606.ENSP00000229135,9606.ENSP00000242057,9606.ENSP00000269305,9606.ENSP00000360266,9606.ENSP00000368458,9606.ENSP00000384273,9606.ENSP00000398698,9606.ENSP00000478570,9606.ENSP00000479618	IFNG,AHR,TP53,JUN,PCNA,RELA,TNF,VEGFA,MYC	EGFR,PTGS2,BCL2,RELA
GO:0002768	Immune response-regulating cell surface receptor signaling pathway	6	346	0.91	0.0021	9606.ENSP00000263088,9606.ENSP00000293288,9606.ENSP00000360266,9606.ENSP00000378217,9606.ENSP00000381185,9606.ENSP00000384273	PLD2,BAX,JUN,PRKCD,BCL2,RELA	JUN,IL10,HIF1A,VEGFA
GO:0030183	B cell differentiation	4	110	1.23	0.0021	9606.ENSP00000269305,9606.ENSP00000293288,9606.ENSP00000381185,9606.ENSP00000412237	TP53,BAX,BCL2,IL10	MMP2,IL1A,BAX,HIF1A
GO:0042743	Hydrogen peroxide metabolic process	3	39	1.55	0.0021	9606.ENSP00000270142,9606.ENSP00000275493,9606.ENSP00000475084	SOD1,EGFR,DUOX2	AHR,JUN,RELA,DUOX2
GO:0071634	Regulation of transforming growth factor beta production	3	39	1.55	0.0021	9606.ENSP00000346839,9606.ENSP00000356438,9606.ENSP00000437955	FN1,PTGS2,HIF1A	IL2,IL1B,IL6,TNF
GO:0006275	Regulation of dna replication	4	111	1.22	0.0022	9606.ENSP00000269305,9606.ENSP00000275493,9606.ENSP00000360266,9606.ENSP00000368458	TP53,EGFR,JUN,PCNA	IL1A,SOD1,CXCL10,PTGS2
GO:0035924	Cellular response to vascular endothelial growth factor stimulus	3	40	1.54	0.0022	9606.ENSP00000229795,9606.ENSP00000384273,9606.ENSP00000478570	MAPK14,RELA,VEGFA	IL2,IL1B,IL6,TNF
GO:0045055	Regulated exocytosis	8	697	0.73	0.0022	9606.ENSP00000229795,9606.ENSP00000236671,9606.ENSP00000270142,9606.ENSP00000346839,9606.ENSP00000361405,9606.ENSP00000361850,9606.ENSP00000378217,9606.ENSP00000478570	MAPK14,CTSD,SOD1,FN1,MMP9,PLAU,PRKCD,VEGFA	IL2,MAPK14,IL1B,IL6
GO:0045740	Positive regulation of dna replication	3	40	1.54	0.0022	9606.ENSP00000275493,9606.ENSP00000360266,9606.ENSP00000368458	EGFR,JUN,PCNA	IL2,IL1B,TNF,IL10
GO:0019932	Second-messenger-mediated signaling	6	354	0.9	0.0023	9606.ENSP00000242057,9606.ENSP00000275493,9606.ENSP00000305651,9606.ENSP00000306512,9606.ENSP00000306884,9606.ENSP00000327251	AHR,EGFR,CXCL10,CXCL8,CXCL11,NOS2	EGFR,PCNA,PRKCD,MYC
GO:0061844	Antimicrobial humoral immune response mediated by antimicrobial peptide	4	113	1.22	0.0023	9606.ENSP00000305651,9606.ENSP00000306512,9606.ENSP00000306884,9606.ENSP00000308541	CXCL10,CXCL8,CXCL11,F2	MAPK14,TP53,BAX,PCNA
GO:0007507	Heart development	7	522	0.8	0.0024	9606.ENSP00000269305,9606.ENSP00000311032,9606.ENSP00000346839,9606.ENSP00000360266,9606.ENSP00000368458,9606.ENSP00000437955,9606.ENSP00000478570	TP53,CASP3,FN1,JUN,PCNA,HIF1A,VEGFA	TP53,BAX,PCNA,BCL2
GO:0035987	Endodermal cell differentiation	3	41	1.53	0.0024	9606.ENSP00000219070,9606.ENSP00000346839,9606.ENSP00000361405	MMP2,FN1,MMP9	TP53,BAX,BCL2,IL10
GO:0045087	Innate immune response	8	703	0.72	0.0024	9606.ENSP00000229135,9606.ENSP00000245414,9606.ENSP00000264350,9606.ENSP00000264832,9606.ENSP00000269305,9606.ENSP00000327251,9606.ENSP00000378217,9606.ENSP00000384273	IFNG,IRF1,HERC5,ICAM1,TP53,NOS2,PRKCD,RELA	TP53,EGFR,JUN,PCNA
GO:0071548	Response to dexamethasone	3	41	1.53	0.0024	9606.ENSP00000264832,9606.ENSP00000275493,9606.ENSP00000368458	ICAM1,EGFR,PCNA	CXCL10,CXCL8,CXCL11,F2
GO:1903672	Positive regulation of sprouting angiogenesis	3	41	1.53	0.0024	9606.ENSP00000356438,9606.ENSP00000412237,9606.ENSP00000478570	PTGS2,IL10,VEGFA	TP53,PCNA,VEGFA,MYC
GO:2000278	Regulation of dna biosynthetic process	4	114	1.21	0.0024	9606.ENSP00000269305,9606.ENSP00000368458,9606.ENSP00000478570,9606.ENSP00000479618	TP53,PCNA,VEGFA,MYC	IL2,IRF1,CASP3,IL10
GO:0002326	B cell lineage commitment	2	6	2.19	0.0025	9606.ENSP00000269305,9606.ENSP00000381185	TP53,BCL2	IFNG,JUN,TNF,MYC
GO:0042149	Cellular response to glucose starvation	3	42	1.52	0.0025	9606.ENSP00000269305,9606.ENSP00000380252,9606.ENSP00000381185	TP53,NFE2L2,BCL2	IRF1,HERC5,RELA,IL10
GO:0030574	Collagen catabolic process	3	43	1.51	0.0026	9606.ENSP00000219070,9606.ENSP00000236671,9606.ENSP00000361405	MMP2,CTSD,MMP9	MAPK14,PTGS2,IL6,TNF
GO:0050868	Negative regulation of t cell activation	4	117	1.2	0.0026	9606.ENSP00000226730,9606.ENSP00000245414,9606.ENSP00000311032,9606.ENSP00000412237	IL2,IRF1,CASP3,IL10	IL2,IL1B,BCL2,IL6
GO:0007167	Enzyme linked receptor protein signaling pathway	8	720	0.71	0.0027	9606.ENSP00000219070,9606.ENSP00000229795,9606.ENSP00000269305,9606.ENSP00000275493,9606.ENSP00000311032,9606.ENSP00000360266,9606.ENSP00000361405,9606.ENSP00000478570	MMP2,MAPK14,TP53,EGFR,CASP3,JUN,MMP9,VEGFA	EGFR,NOS2,RELA,IL10
GO:0032872	Regulation of stress-activated mapk cascade	5	228	1.01	0.0027	9606.ENSP00000263341,9606.ENSP00000275493,9606.ENSP00000398698,9606.ENSP00000478570,9606.ENSP00000479618	IL1B,EGFR,TNF,VEGFA,MYC	CTSD,BAX,TNF,MYC
GO:0000165	MAPK cascade	6	370	0.88	0.0028	9606.ENSP00000226730,9606.ENSP00000229795,9606.ENSP00000263341,9606.ENSP00000275493,9606.ENSP00000398698,9606.ENSP00000479618	IL2,MAPK14,IL1B,EGFR,TNF,MYC	MAPK14,TP53,BAX,PCNA
GO:0002761	Regulation of myeloid leukocyte differentiation	4	121	1.19	0.0029	9606.ENSP00000229135,9606.ENSP00000360266,9606.ENSP00000398698,9606.ENSP00000479618	IFNG,JUN,TNF,MYC	ICAM1,PTGS2,MMP9,BCL2
GO:0051098	Regulation of binding	6	373	0.87	0.0029	9606.ENSP00000229135,9606.ENSP00000293288,9606.ENSP00000360266,9606.ENSP00000361405,9606.ENSP00000378217,9606.ENSP00000412237	IFNG,BAX,JUN,MMP9,PRKCD,IL10	IL1B,PRKCD,IL6,TNF
GO:0031077	Post-embryonic camera-type eye development	2	7	2.12	0.0032	9606.ENSP00000293288,9606.ENSP00000478570	BAX,VEGFA	ICAM1,F2,FN1,VEGFA
GO:0031394	Positive regulation of prostaglandin biosynthetic process	2	7	2.12	0.0032	9606.ENSP00000263341,9606.ENSP00000356438	IL1B,PTGS2	TP53,JUN,NFE2L2,BCL2
GO:0048662	Negative regulation of smooth muscle cell proliferation	3	46	1.48	0.0032	9606.ENSP00000229135,9606.ENSP00000412237,9606.ENSP00000446252	IFNG,IL10,SOD2	MAPK14,CXCL10,BCL2,SOD2
GO:0030195	Negative regulation of blood coagulation	3	47	1.47	0.0033	9606.ENSP00000308541,9606.ENSP00000361850,9606.ENSP00000378217	F2,PLAU,PRKCD	IL2,IRF1,NFE2L2,MYC
GO:0030857	Negative regulation of epithelial cell differentiation	3	47	1.47	0.0033	9606.ENSP00000229135,9606.ENSP00000361405,9606.ENSP00000478570	IFNG,MMP9,VEGFA	MAPK14,IL1B,SOD1,TNF
GO:1900544	Positive regulation of purine nucleotide metabolic process	3	47	1.47	0.0033	9606.ENSP00000229135,9606.ENSP00000327251,9606.ENSP00000437955	IFNG,NOS2,HIF1A	IL1B,ICAM1,RELA,TNF
GO:0048546	Digestive tract morphogenesis	3	48	1.46	0.0035	9606.ENSP00000275493,9606.ENSP00000381185,9606.ENSP00000437955	EGFR,BCL2,HIF1A	MMP2,TP53,FN1,MMP9
GO:0007423	Sensory organ development	7	563	0.76	0.0037	9606.ENSP00000270142,9606.ENSP00000275493,9606.ENSP00000293288,9606.ENSP00000360266,9606.ENSP00000381185,9606.ENSP00000437955,9606.ENSP00000478570	SOD1,EGFR,BAX,JUN,BCL2,HIF1A,VEGFA	BCL2,IL10,VEGFA,MYC
GO:0032479	Regulation of type i interferon production	4	130	1.16	0.0038	9606.ENSP00000245414,9606.ENSP00000264350,9606.ENSP00000384273,9606.ENSP00000412237	IRF1,HERC5,RELA,IL10	IFNG,TP53,NOS2,HIF1A
GO:0043434	Response to peptide hormone	6	394	0.85	0.0038	9606.ENSP00000264832,9606.ENSP00000356438,9606.ENSP00000378217,9606.ENSP00000380252,9606.ENSP00000384273,9606.ENSP00000412237	ICAM1,PTGS2,PRKCD,NFE2L2,RELA,IL10	IFNG,IL6,TNF,HIF1A
GO:0032364	Oxygen homeostasis	2	8	2.07	0.0039	9606.ENSP00000437955,9606.ENSP00000446252	HIF1A,SOD2	EGFR,BAX,CASP3,HIF1A
GO:0050665	Hydrogen peroxide biosynthetic process	2	8	2.07	0.0039	9606.ENSP00000270142,9606.ENSP00000475084	SOD1,DUOX2	BAX,JUN,PRKCD,IL10
GO:0072577	Endothelial cell apoptotic process	2	8	2.07	0.0039	9606.ENSP00000398698,9606.ENSP00000412237	TNF,IL10	IL1B,ICAM1,CASP3,PTGS2
GO:0090400	Stress-induced premature senescence	2	8	2.07	0.0039	9606.ENSP00000229795,9606.ENSP00000269305	MAPK14,TP53	ICAM1,SOD1,CASP3,BACE1
GO:1900222	Negative regulation of amyloid-beta clearance	2	8	2.07	0.0039	9606.ENSP00000229135,9606.ENSP00000398698	IFNG,TNF	IFNG,PLAU,PRKCD,IL10
GO:2000351	Regulation of endothelial cell apoptotic process	3	50	1.45	0.0039	9606.ENSP00000264832,9606.ENSP00000380252,9606.ENSP00000398698	ICAM1,NFE2L2,TNF	MAPK14,FN1,BCL2,VEGFA
GO:0045598	Regulation of fat cell differentiation	4	133	1.15	0.004	9606.ENSP00000229795,9606.ENSP00000356438,9606.ENSP00000385675,9606.ENSP00000398698	MAPK14,PTGS2,IL6,TNF	PLD2,JUN,PRKCD,RELA
GO:0007417	Central nervous system development	9	988	0.63	0.0041	9606.ENSP00000229135,9606.ENSP00000263341,9606.ENSP00000269305,9606.ENSP00000275493,9606.ENSP00000293288,9606.ENSP00000311032,9606.ENSP00000381185,9606.ENSP00000398698,9606.ENSP00000437955	IFNG,IL1B,TP53,EGFR,BAX,CASP3,BCL2,TNF,HIF1A	SOD1,NOS2,PTGS2,SOD2
GO:0050671	Positive regulation of lymphocyte proliferation	4	134	1.14	0.0041	9606.ENSP00000226730,9606.ENSP00000263341,9606.ENSP00000381185,9606.ENSP00000385675	IL2,IL1B,BCL2,IL6	IL1A,IL1B,RELA,TNF
GO:0042177	Negative regulation of protein catabolic process	4	135	1.14	0.0042	9606.ENSP00000275493,9606.ENSP00000327251,9606.ENSP00000384273,9606.ENSP00000412237	EGFR,NOS2,RELA,IL10	IL1A,IL1B,VEGFA,MYC
GO:0002831	Regulation of response to biotic stimulus	6	406	0.84	0.0044	9606.ENSP00000229135,9606.ENSP00000245414,9606.ENSP00000263341,9606.ENSP00000264350,9606.ENSP00000378217,9606.ENSP00000384273	IFNG,IRF1,IL1B,HERC5,PRKCD,RELA	IL2,IFNG,IL1B,IL6
GO:0043280	Positive regulation of cysteine-type endopeptidase activity involved in apoptotic process	4	136	1.14	0.0044	9606.ENSP00000236671,9606.ENSP00000293288,9606.ENSP00000398698,9606.ENSP00000479618	CTSD,BAX,TNF,MYC	FN1,PLAU,BCL2,VEGFA
GO:0046632	Alpha-beta t cell differentiation	3	53	1.42	0.0045	9606.ENSP00000245414,9606.ENSP00000381185,9606.ENSP00000385675	IRF1,BCL2,IL6	BAX,MMP9,PRKCD,IL10
GO:0071675	Regulation of mononuclear cell migration	3	53	1.42	0.0045	9606.ENSP00000229795,9606.ENSP00000305651,9606.ENSP00000398698	MAPK14,CXCL10,TNF	CXCL8,JUN,BCL2,TNF
GO:2000027	Regulation of animal organ morphogenesis	5	257	0.96	0.0045	9606.ENSP00000293288,9606.ENSP00000381185,9606.ENSP00000398698,9606.ENSP00000478570,9606.ENSP00000479618	BAX,BCL2,TNF,VEGFA,MYC	IL2,AHR,ICAM1,SOD1
GO:0007611	Learning or memory	5	259	0.95	0.0046	9606.ENSP00000275493,9606.ENSP00000311032,9606.ENSP00000356438,9606.ENSP00000360266,9606.ENSP00000437955	EGFR,CASP3,PTGS2,JUN,HIF1A	IFNG,IL1B,CASP3,PRKCD
GO:0043374	CD8-positive, alpha-beta T cell differentiation	2	9	2.02	0.0047	9606.ENSP00000245414,9606.ENSP00000381185	IRF1,BCL2	IFNG,IL1B,NFE2L2,TNF
GO:0048087	Positive regulation of developmental pigmentation	2	9	2.02	0.0047	9606.ENSP00000293288,9606.ENSP00000381185	BAX,BCL2	TP53,CASP3,BCL2,IL6
GO:0071316	Cellular response to nicotine	2	9	2.02	0.0047	9606.ENSP00000384273,9606.ENSP00000398698	RELA,TNF	TP53,JUN,HIF1A,VEGFA
GO:0000077	DNA damage checkpoint	4	140	1.12	0.0048	9606.ENSP00000229795,9606.ENSP00000269305,9606.ENSP00000293288,9606.ENSP00000368458	MAPK14,TP53,BAX,PCNA	MAPK14,TP53,BCL2,IL10
GO:0044057	Regulation of system process	7	592	0.74	0.0048	9606.ENSP00000226730,9606.ENSP00000263341,9606.ENSP00000264832,9606.ENSP00000270142,9606.ENSP00000275493,9606.ENSP00000356438,9606.ENSP00000412237	IL2,IL1B,ICAM1,SOD1,EGFR,PTGS2,IL10	SOD1,BAX,HIF1A,VEGFA
GO:0051641	Cellular localization	16	2967	0.4	0.0048	9606.ENSP00000229795,9606.ENSP00000236671,9606.ENSP00000263088,9606.ENSP00000269305,9606.ENSP00000270142,9606.ENSP00000275493,9606.ENSP00000293288,9606.ENSP00000308541,9606.ENSP00000327251,9606.ENSP00000346839,9606.ENSP00000361405,9606.ENSP00000361850,9606.ENSP00000378217,9606.ENSP00000398698,9606.ENSP00000437955,9606.ENSP00000478570	MAPK14,CTSD,PLD2,TP53,SOD1,EGFR,BAX,F2,NOS2,FN1,MMP9,PLAU,PRKCD,TNF,HIF1A,VEGFA	MMP2,EGFR,PTGS2,BCL2
GO:0006974	Cellular response to dna damage stimulus	8	793	0.67	0.0049	9606.ENSP00000229795,9606.ENSP00000269305,9606.ENSP00000293288,9606.ENSP00000311032,9606.ENSP00000368458,9606.ENSP00000381185,9606.ENSP00000398698,9606.ENSP00000479618	MAPK14,TP53,BAX,CASP3,PCNA,BCL2,TNF,MYC	BAX,BCL2,VEGFA,MYC
GO:0032757	Positive regulation of interleukin-8 production	3	55	1.41	0.0049	9606.ENSP00000263341,9606.ENSP00000384273,9606.ENSP00000398698	IL1B,RELA,TNF	IFNG,MMP9,PRKCD,BCL2
GO:0045661	Regulation of myoblast differentiation	3	55	1.41	0.0049	9606.ENSP00000229795,9606.ENSP00000305651,9606.ENSP00000398698	MAPK14,CXCL10,TNF	IL2,FN1,NFE2L2,VEGFA
GO:0090183	Regulation of kidney development	3	55	1.41	0.0049	9606.ENSP00000361405,9606.ENSP00000478570,9606.ENSP00000479618	MMP9,VEGFA,MYC	IL2,ICAM1,EGFR,PTGS2
GO:0002889	Regulation of immunoglobulin mediated immune response	3	56	1.4	0.0052	9606.ENSP00000226730,9606.ENSP00000398698,9606.ENSP00000412237	IL2,TNF,IL10	TP53,CASP3,PRKCD,BCL2
GO:0007159	Leukocyte cell-cell adhesion	3	56	1.4	0.0052	9606.ENSP00000263341,9606.ENSP00000264832,9606.ENSP00000398698	IL1B,ICAM1,TNF	IFNG,IL1B,TNF
GO:0046324	Regulation of glucose import	3	56	1.4	0.0052	9606.ENSP00000229795,9606.ENSP00000380252,9606.ENSP00000398698	MAPK14,NFE2L2,TNF	IL1B,PTGS2,TNF
GO:0010830	Regulation of myotube differentiation	3	57	1.39	0.0054	9606.ENSP00000229795,9606.ENSP00000305651,9606.ENSP00000381185	MAPK14,CXCL10,BCL2	IL1A,IL1B,BAX
GO:0051649	Establishment of localization in cell	14	2375	0.44	0.0054	9606.ENSP00000229795,9606.ENSP00000236671,9606.ENSP00000263088,9606.ENSP00000269305,9606.ENSP00000270142,9606.ENSP00000293288,9606.ENSP00000308541,9606.ENSP00000327251,9606.ENSP00000346839,9606.ENSP00000361405,9606.ENSP00000361850,9606.ENSP00000378217,9606.ENSP00000437955,9606.ENSP00000478570	MAPK14,CTSD,PLD2,TP53,SOD1,BAX,F2,NOS2,FN1,MMP9,PLAU,PRKCD,HIF1A,VEGFA	TP53,EGFR,IL6
GO:0010749	Regulation of nitric oxide mediated signal transduction	2	10	1.97	0.0055	9606.ENSP00000275493,9606.ENSP00000478570	EGFR,VEGFA	TP53,IL6,TNF
GO:0045892	Negative regulation of transcription, dna-templated	10	1273	0.56	0.0055	9606.ENSP00000229135,9606.ENSP00000242057,9606.ENSP00000245414,9606.ENSP00000269305,9606.ENSP00000360266,9606.ENSP00000368458,9606.ENSP00000384273,9606.ENSP00000398698,9606.ENSP00000478570,9606.ENSP00000479618	IFNG,AHR,IRF1,TP53,JUN,PCNA,RELA,TNF,VEGFA,MYC	IL1B,IL6,TNF
GO:0002763	Positive regulation of myeloid leukocyte differentiation	3	58	1.38	0.0056	9606.ENSP00000229135,9606.ENSP00000360266,9606.ENSP00000398698	IFNG,JUN,TNF	IL1B,TNF,VEGFA
GO:0010558	Negative regulation of macromolecule biosynthetic process	11	1534	0.52	0.0057	9606.ENSP00000229135,9606.ENSP00000242057,9606.ENSP00000245414,9606.ENSP00000269305,9606.ENSP00000360266,9606.ENSP00000368458,9606.ENSP00000384273,9606.ENSP00000398698,9606.ENSP00000412237,9606.ENSP00000478570,9606.ENSP00000479618	IFNG,AHR,IRF1,TP53,JUN,PCNA,RELA,TNF,IL10,VEGFA,MYC	IL1B,TNF,IL10
GO:0002720	Positive regulation of cytokine production involved in immune response	3	59	1.37	0.0059	9606.ENSP00000229795,9606.ENSP00000263341,9606.ENSP00000385675	MAPK14,IL1B,IL6	IFNG,IL1B,TNF
GO:0006977	DNA damage response, signal transduction by p53 class mediator resulting in cell cycle arrest	3	59	1.37	0.0059	9606.ENSP00000269305,9606.ENSP00000293288,9606.ENSP00000368458	TP53,BAX,PCNA	TP53,BAX,IL6
GO:0090303	Positive regulation of wound healing	3	59	1.37	0.0059	9606.ENSP00000308541,9606.ENSP00000380252,9606.ENSP00000475084	F2,NFE2L2,DUOX2	IL2,BAX,IL10
GO:0097755	Positive regulation of blood vessel diameter	3	59	1.37	0.0059	9606.ENSP00000270142,9606.ENSP00000275493,9606.ENSP00000446252	SOD1,EGFR,SOD2	MAPK14,JUN,RELA
GO:0043271	Negative regulation of ion transport	4	150	1.09	0.006	9606.ENSP00000264832,9606.ENSP00000356438,9606.ENSP00000361405,9606.ENSP00000381185	ICAM1,PTGS2,MMP9,BCL2	IL2,IL6,TNF
GO:0034605	Cellular response to heat	3	60	1.37	0.0061	9606.ENSP00000263339,9606.ENSP00000305651,9606.ENSP00000356438	IL1A,CXCL10,PTGS2	TP53,BAX,IL10
GO:0050994	Regulation of lipid catabolic process	3	60	1.37	0.0061	9606.ENSP00000263341,9606.ENSP00000378217,9606.ENSP00000398698	IL1B,PRKCD,TNF	NFE2L2,HIF1A,SOD2
GO:1905952	Regulation of lipid localization	4	151	1.09	0.0061	9606.ENSP00000263341,9606.ENSP00000378217,9606.ENSP00000385675,9606.ENSP00000398698	IL1B,PRKCD,IL6,TNF	SOD1,EGFR,PRKCD
GO:0008360	Regulation of cell shape	4	153	1.09	0.0063	9606.ENSP00000264832,9606.ENSP00000308541,9606.ENSP00000346839,9606.ENSP00000478570	ICAM1,F2,FN1,VEGFA	TP53,BCL2,IL6
GO:0043619	Regulation of transcription from rna polymerase ii promoter in response to oxidative stress	2	11	1.93	0.0063	9606.ENSP00000380252,9606.ENSP00000437955	NFE2L2,HIF1A	IFNG,TP53,VEGFA
GO:0045348	Positive regulation of mhc class ii biosynthetic process	2	11	1.93	0.0063	9606.ENSP00000229135,9606.ENSP00000412237	IFNG,IL10	PRKCD,NFE2L2,RELA
GO:0051024	Positive regulation of immunoglobulin secretion	2	11	1.93	0.0063	9606.ENSP00000226730,9606.ENSP00000385675	IL2,IL6	TP53,BAX,TNF
GO:0071223	Cellular response to lipoteichoic acid	2	11	1.93	0.0063	9606.ENSP00000229795,9606.ENSP00000384273	MAPK14,RELA	SOD1,NOS2,DUOX2
GO:2000121	Regulation of removal of superoxide radicals	2	11	1.93	0.0063	9606.ENSP00000380252,9606.ENSP00000398698	NFE2L2,TNF	IFNG,MMP9,VEGFA
GO:0006874	Cellular calcium ion homeostasis	6	442	0.8	0.0065	9606.ENSP00000226730,9606.ENSP00000293288,9606.ENSP00000305651,9606.ENSP00000306884,9606.ENSP00000308541,9606.ENSP00000381185	IL2,BAX,CXCL10,CXCL11,F2,BCL2	BAX,CASP3,IL6
GO:0009267	Cellular response to starvation	4	154	1.08	0.0065	9606.ENSP00000269305,9606.ENSP00000360266,9606.ENSP00000380252,9606.ENSP00000381185	TP53,JUN,NFE2L2,BCL2	IFNG,TP53,SOD2
GO:0051147	Regulation of muscle cell differentiation	4	154	1.08	0.0065	9606.ENSP00000229795,9606.ENSP00000305651,9606.ENSP00000381185,9606.ENSP00000446252	MAPK14,CXCL10,BCL2,SOD2	TP53,BAX,MMP9
GO:0006464	Cellular protein modification process	16	3063	0.39	0.0066	9606.ENSP00000226730,9606.ENSP00000229795,9606.ENSP00000263341,9606.ENSP00000264350,9606.ENSP00000269305,9606.ENSP00000275493,9606.ENSP00000327251,9606.ENSP00000346839,9606.ENSP00000368458,9606.ENSP00000378217,9606.ENSP00000380252,9606.ENSP00000381185,9606.ENSP00000385675,9606.ENSP00000398698,9606.ENSP00000437955,9606.ENSP00000479618	IL2,MAPK14,IL1B,HERC5,TP53,EGFR,NOS2,FN1,PCNA,PRKCD,NFE2L2,BCL2,IL6,TNF,HIF1A,MYC	TP53,BAX,TNF
GO:0014910	Regulation of smooth muscle cell migration	3	62	1.35	0.0066	9606.ENSP00000361850,9606.ENSP00000380252,9606.ENSP00000381185	PLAU,NFE2L2,BCL2	IL2,IFNG,IL6
GO:0051051	Negative regulation of transport	6	443	0.8	0.0066	9606.ENSP00000263341,9606.ENSP00000264832,9606.ENSP00000356438,9606.ENSP00000361405,9606.ENSP00000381185,9606.ENSP00000398698	IL1B,ICAM1,PTGS2,MMP9,BCL2,TNF	TP53,BAX,MYC
GO:0051926	Negative regulation of calcium ion transport	3	62	1.35	0.0066	9606.ENSP00000264832,9606.ENSP00000356438,9606.ENSP00000381185	ICAM1,PTGS2,BCL2	IFNG,NOS2,HIF1A
GO:1903078	Positive regulation of protein localization to plasma membrane	3	62	1.35	0.0066	9606.ENSP00000229135,9606.ENSP00000275493,9606.ENSP00000398698	IFNG,EGFR,TNF	IL2,IFNG,IRF1
GO:1903707	Negative regulation of hemopoiesis	4	156	1.08	0.0067	9606.ENSP00000226730,9606.ENSP00000245414,9606.ENSP00000380252,9606.ENSP00000479618	IL2,IRF1,NFE2L2,MYC	IL1B,PRKCD,RELA
GO:0051251	Positive regulation of lymphocyte activation	5	286	0.91	0.0068	9606.ENSP00000226730,9606.ENSP00000229135,9606.ENSP00000263341,9606.ENSP00000381185,9606.ENSP00000385675	IL2,IFNG,IL1B,BCL2,IL6	EGFR,PCNA,IL10
GO:0000187	Activation of mapk activity	4	157	1.07	0.0069	9606.ENSP00000229795,9606.ENSP00000263341,9606.ENSP00000270142,9606.ENSP00000398698	MAPK14,IL1B,SOD1,TNF	IFNG,JUN,TNF
GO:0050768	Negative regulation of neurogenesis	5	287	0.91	0.0069	9606.ENSP00000263341,9606.ENSP00000269305,9606.ENSP00000308541,9606.ENSP00000385675,9606.ENSP00000398698	IL1B,TP53,F2,IL6,TNF	ICAM1,EGFR,PTGS2
GO:0051092	Positive regulation of nf-kappab transcription factor activity	4	158	1.07	0.007	9606.ENSP00000263341,9606.ENSP00000264832,9606.ENSP00000384273,9606.ENSP00000398698	IL1B,ICAM1,RELA,TNF	ICAM1,CXCL10,CXCL11
GO:0007369	Gastrulation	4	159	1.07	0.0071	9606.ENSP00000219070,9606.ENSP00000269305,9606.ENSP00000346839,9606.ENSP00000361405	MMP2,TP53,FN1,MMP9	TP53,HIF1A,VEGFA
GO:0032494	Response to peptidoglycan	2	12	1.89	0.0071	9606.ENSP00000384273,9606.ENSP00000385675	RELA,IL6	IL2,EGFR,BAX
GO:0036499	PERK-mediated unfolded protein response	2	12	1.89	0.0071	9606.ENSP00000306512,9606.ENSP00000380252	CXCL8,NFE2L2	ICAM1,RELA,IL6
GO:0051712	Positive regulation of killing of cells of other organism	2	12	1.89	0.0071	9606.ENSP00000229135,9606.ENSP00000327251	IFNG,NOS2	MAPK14,TP53,PRKCD
GO:0061138	Morphogenesis of a branching epithelium	4	159	1.07	0.0071	9606.ENSP00000381185,9606.ENSP00000412237,9606.ENSP00000478570,9606.ENSP00000479618	BCL2,IL10,VEGFA,MYC	MAPK14,IL1B,TNF
GO:2000304	Positive regulation of ceramide biosynthetic process	2	12	1.89	0.0071	9606.ENSP00000378217,9606.ENSP00000398698	PRKCD,TNF	PTGS2,IL6,VEGFA
GO:0031327	Negative regulation of cellular biosynthetic process	11	1592	0.51	0.0074	9606.ENSP00000229135,9606.ENSP00000242057,9606.ENSP00000245414,9606.ENSP00000269305,9606.ENSP00000360266,9606.ENSP00000368458,9606.ENSP00000384273,9606.ENSP00000398698,9606.ENSP00000412237,9606.ENSP00000478570,9606.ENSP00000479618	IFNG,AHR,IRF1,TP53,JUN,PCNA,RELA,TNF,IL10,VEGFA,MYC	BAX,CASP3,BCL2
GO:0043467	Regulation of generation of precursor metabolites and energy	4	161	1.06	0.0074	9606.ENSP00000229135,9606.ENSP00000269305,9606.ENSP00000327251,9606.ENSP00000437955	IFNG,TP53,NOS2,HIF1A	TP53,BAX,BCL2
GO:0051348	Negative regulation of transferase activity	5	294	0.9	0.0075	9606.ENSP00000229135,9606.ENSP00000263341,9606.ENSP00000269305,9606.ENSP00000311032,9606.ENSP00000378217	IFNG,IL1B,TP53,CASP3,PRKCD	BAX,BCL2,TNF
GO:0002286	T cell activation involved in immune response	3	66	1.33	0.0076	9606.ENSP00000264832,9606.ENSP00000269305,9606.ENSP00000385675	ICAM1,TP53,IL6	NFE2L2,TNF,IL10
GO:0006879	Cellular iron ion homeostasis	3	66	1.33	0.0076	9606.ENSP00000270142,9606.ENSP00000437955,9606.ENSP00000479618	SOD1,HIF1A,MYC	IL1B,SOD1,PTGS2
GO:0022617	Extracellular matrix disassembly	3	66	1.33	0.0076	9606.ENSP00000219070,9606.ENSP00000308720,9606.ENSP00000361405	MMP2,PRSS1,MMP9	TP53,BAX,BCL2
GO:0042698	Ovulation cycle	3	66	1.33	0.0076	9606.ENSP00000275493,9606.ENSP00000311032,9606.ENSP00000368458	EGFR,CASP3,PCNA	TP53,CXCL8,NFE2L2
GO:0051966	Regulation of synaptic transmission, glutamatergic	3	66	1.33	0.0076	9606.ENSP00000275493,9606.ENSP00000356438,9606.ENSP00000398698	EGFR,PTGS2,TNF	SOD1,EGFR,DUOX2
GO:0001959	Regulation of cytokine-mediated signaling pathway	4	163	1.06	0.0077	9606.ENSP00000229135,9606.ENSP00000385675,9606.ENSP00000398698,9606.ENSP00000437955	IFNG,IL6,TNF,HIF1A	FN1,PTGS2,HIF1A
GO:0009058	Biosynthetic process	15	2788	0.4	0.0077	9606.ENSP00000263088,9606.ENSP00000263341,9606.ENSP00000269305,9606.ENSP00000270142,9606.ENSP00000275493,9606.ENSP00000293288,9606.ENSP00000327251,9606.ENSP00000356438,9606.ENSP00000360266,9606.ENSP00000368458,9606.ENSP00000384273,9606.ENSP00000398698,9606.ENSP00000412237,9606.ENSP00000437955,9606.ENSP00000475084	PLD2,IL1B,TP53,SOD1,EGFR,BAX,NOS2,PTGS2,JUN,PCNA,RELA,TNF,IL10,HIF1A,DUOX2	MAPK14,RELA,VEGFA
GO:0007204	Positive regulation of cytosolic calcium ion concentration	5	297	0.89	0.0078	9606.ENSP00000226730,9606.ENSP00000293288,9606.ENSP00000305651,9606.ENSP00000306884,9606.ENSP00000308541	IL2,BAX,CXCL10,CXCL11,F2	EGFR,JUN,PCNA
GO:0032635	interleukin-6 production	2	13	1.86	0.008	9606.ENSP00000263341,9606.ENSP00000327251	IL1B,NOS2	MMP2,FN1,MMP9
GO:0061029	Eyelid development in camera-type eye	2	13	1.86	0.008	9606.ENSP00000275493,9606.ENSP00000360266	EGFR,JUN	ICAM1,EGFR,PCNA
GO:0050877	Nervous system process	10	1352	0.54	0.0082	9606.ENSP00000264832,9606.ENSP00000270142,9606.ENSP00000275493,9606.ENSP00000311032,9606.ENSP00000318585,9606.ENSP00000356438,9606.ENSP00000360266,9606.ENSP00000398698,9606.ENSP00000437955,9606.ENSP00000446252	ICAM1,SOD1,EGFR,CASP3,BACE1,PTGS2,JUN,TNF,HIF1A,SOD2	PTGS2,IL10,VEGFA
GO:0007596	Blood coagulation	5	303	0.89	0.0084	9606.ENSP00000245414,9606.ENSP00000308541,9606.ENSP00000361850,9606.ENSP00000378217,9606.ENSP00000385675	IRF1,F2,PLAU,PRKCD,IL6	TP53,NFE2L2,BCL2
GO:0071230	Cellular response to amino acid stimulus	3	69	1.31	0.0084	9606.ENSP00000219070,9606.ENSP00000275493,9606.ENSP00000398698	MMP2,EGFR,TNF	MMP2,CTSD,MMP9
GO:0032729	Positive regulation of interferon-gamma production	3	70	1.3	0.0088	9606.ENSP00000226730,9606.ENSP00000263341,9606.ENSP00000398698	IL2,IL1B,TNF	IFNG,IL10,SOD2
GO:0060562	Epithelial tube morphogenesis	5	307	0.88	0.0088	9606.ENSP00000311032,9606.ENSP00000381185,9606.ENSP00000437955,9606.ENSP00000478570,9606.ENSP00000479618	CASP3,BCL2,HIF1A,VEGFA,MYC	F2,PLAU,PRKCD
GO:2000573	Positive regulation of dna biosynthetic process	3	70	1.3	0.0088	9606.ENSP00000368458,9606.ENSP00000478570,9606.ENSP00000479618	PCNA,VEGFA,MYC	IFNG,MMP9,VEGFA
GO:0002363	Alpha-beta t cell lineage commitment	2	14	1.82	0.0089	9606.ENSP00000381185,9606.ENSP00000385675	BCL2,IL6	IFNG,NOS2,HIF1A
GO:0010870	Positive regulation of receptor biosynthetic process	2	14	1.82	0.0089	9606.ENSP00000229135,9606.ENSP00000437955	IFNG,HIF1A	EGFR,BCL2,HIF1A
GO:0021543	Pallium development	4	171	1.04	0.0089	9606.ENSP00000275493,9606.ENSP00000293288,9606.ENSP00000311032,9606.ENSP00000437955	EGFR,BAX,CASP3,HIF1A	ICAM1,NFE2L2,TNF
GO:0030949	Positive regulation of vascular endothelial growth factor receptor signaling pathway	2	14	1.82	0.0089	9606.ENSP00000263341,9606.ENSP00000437955	IL1B,HIF1A	IRF1,BCL2,IL6
GO:0034393	Positive regulation of smooth muscle cell apoptotic process	2	14	1.82	0.0089	9606.ENSP00000229135,9606.ENSP00000446252	IFNG,SOD2	MAPK14,CXCL10,TNF
GO:0045591	Positive regulation of regulatory t cell differentiation	2	14	1.82	0.0089	9606.ENSP00000226730,9606.ENSP00000229135	IL2,IFNG	IL1B,RELA,TNF
GO:0070243	Regulation of thymocyte apoptotic process	2	14	1.82	0.0089	9606.ENSP00000269305,9606.ENSP00000437955	TP53,HIF1A	MAPK14,CXCL10,TNF
GO:0045685	Regulation of glial cell differentiation	3	71	1.29	0.009	9606.ENSP00000308541,9606.ENSP00000384273,9606.ENSP00000385675	F2,RELA,IL6	MMP9,VEGFA,MYC
GO:0002429	Immune response-activating cell surface receptor signaling pathway	5	311	0.87	0.0092	9606.ENSP00000263088,9606.ENSP00000293288,9606.ENSP00000378217,9606.ENSP00000381185,9606.ENSP00000384273	PLD2,BAX,PRKCD,BCL2,RELA	IL2,TNF,IL10
GO:0030855	Epithelial cell differentiation	7	673	0.69	0.0092	9606.ENSP00000264832,9606.ENSP00000270142,9606.ENSP00000311032,9606.ENSP00000360266,9606.ENSP00000368458,9606.ENSP00000437955,9606.ENSP00000478570	ICAM1,SOD1,CASP3,JUN,PCNA,HIF1A,VEGFA	IL1B,ICAM1,TNF
GO:0051100	Negative regulation of binding	4	173	1.03	0.0092	9606.ENSP00000293288,9606.ENSP00000360266,9606.ENSP00000378217,9606.ENSP00000412237	BAX,JUN,PRKCD,IL10	MAPK14,NFE2L2,TNF
GO:0009743	Response to carbohydrate	4	174	1.03	0.0094	9606.ENSP00000263341,9606.ENSP00000264832,9606.ENSP00000311032,9606.ENSP00000356438	IL1B,ICAM1,CASP3,PTGS2	MAPK14,CXCL10,BCL2
GO:0003151	Outflow tract morphogenesis	3	73	1.28	0.0096	9606.ENSP00000360266,9606.ENSP00000437955,9606.ENSP00000478570	JUN,HIF1A,VEGFA	IFNG,JUN,TNF
GO:0050954	Sensory perception of mechanical stimulus	4	175	1.03	0.0096	9606.ENSP00000264832,9606.ENSP00000270142,9606.ENSP00000311032,9606.ENSP00000318585	ICAM1,SOD1,CASP3,BACE1	MAPK14,IL1B,IL6
GO:0010469	Regulation of signaling receptor activity	4	176	1.02	0.0097	9606.ENSP00000229135,9606.ENSP00000361850,9606.ENSP00000378217,9606.ENSP00000412237	IFNG,PLAU,PRKCD,IL10	TP53,BAX,PCNA
GO:0031175	Neuron projection development	7	680	0.68	0.0097	9606.ENSP00000270142,9606.ENSP00000275493,9606.ENSP00000311032,9606.ENSP00000360266,9606.ENSP00000381185,9606.ENSP00000385675,9606.ENSP00000478570	SOD1,EGFR,CASP3,JUN,BCL2,IL6,VEGFA	F2,NFE2L2,DUOX2
GO:0048639	Positive regulation of developmental growth	4	176	1.02	0.0097	9606.ENSP00000229795,9606.ENSP00000346839,9606.ENSP00000381185,9606.ENSP00000478570	MAPK14,FN1,BCL2,VEGFA	SOD1,EGFR,SOD2
GO:0001942	Hair follicle development	3	74	1.28	0.0099	9606.ENSP00000275493,9606.ENSP00000381185,9606.ENSP00000384273	EGFR,BCL2,RELA	IL1A,CXCL10,PTGS2
GO:0002250	Adaptive immune response	5	317	0.87	0.0099	9606.ENSP00000226730,9606.ENSP00000229135,9606.ENSP00000264832,9606.ENSP00000378217,9606.ENSP00000385675	IL2,IFNG,ICAM1,PRKCD,IL6	IL1B,PRKCD,TNF
GO:0010818	T cell chemotaxis	2	15	1.79	0.0099	9606.ENSP00000305651,9606.ENSP00000306884	CXCL10,CXCL11	PLAU,NFE2L2,BCL2
GO:0038093	Fc receptor signaling pathway	4	177	1.02	0.0099	9606.ENSP00000263088,9606.ENSP00000360266,9606.ENSP00000378217,9606.ENSP00000384273	PLD2,JUN,PRKCD,RELA	ICAM1,PTGS2,BCL2
GO:0043010	Camera-type eye development	5	318	0.86	0.0099	9606.ENSP00000275493,9606.ENSP00000293288,9606.ENSP00000360266,9606.ENSP00000437955,9606.ENSP00000478570	EGFR,BAX,JUN,HIF1A,VEGFA	IFNG,EGFR,TNF
GO:0043369	CD4-positive or CD8-positive, alpha-beta T cell lineage commitment	2	15	1.79	0.0099	9606.ENSP00000381185,9606.ENSP00000385675	BCL2,IL6	ICAM1,TP53,IL6
GO:0045986	Negative regulation of smooth muscle contraction	2	15	1.79	0.0099	9606.ENSP00000270142,9606.ENSP00000356438	SOD1,PTGS2	SOD1,HIF1A,MYC
GO:0050930	Induction of positive chemotaxis	2	15	1.79	0.0099	9606.ENSP00000306512,9606.ENSP00000478570	CXCL8,VEGFA	MMP2,PRSS1,MMP9
GO:0002920	Regulation of humoral immune response	3	75	1.27	0.0102	9606.ENSP00000263341,9606.ENSP00000308541,9606.ENSP00000398698	IL1B,F2,TNF	EGFR,CASP3,PCNA
GO:0030279	Negative regulation of ossification	3	75	1.27	0.0102	9606.ENSP00000381185,9606.ENSP00000398698,9606.ENSP00000437955	BCL2,TNF,HIF1A	EGFR,PTGS2,TNF
GO:0051881	Regulation of mitochondrial membrane potential	3	75	1.27	0.0102	9606.ENSP00000270142,9606.ENSP00000293288,9606.ENSP00000381185	SOD1,BAX,BCL2	MMP2,EGFR,TNF
GO:0008283	Cell population proliferation	6	493	0.75	0.0103	9606.ENSP00000269305,9606.ENSP00000293288,9606.ENSP00000378217,9606.ENSP00000381185,9606.ENSP00000398698,9606.ENSP00000412237	TP53,BAX,PRKCD,BCL2,TNF,IL10	IL2,IL1B,TNF
GO:0008217	Regulation of blood pressure	4	182	1.01	0.0107	9606.ENSP00000270142,9606.ENSP00000327251,9606.ENSP00000356438,9606.ENSP00000446252	SOD1,NOS2,PTGS2,SOD2	PCNA,VEGFA,MYC
GO:0042119	Neutrophil activation	6	497	0.75	0.0107	9606.ENSP00000229795,9606.ENSP00000236671,9606.ENSP00000306512,9606.ENSP00000361405,9606.ENSP00000361850,9606.ENSP00000378217	MAPK14,CTSD,CXCL8,MMP9,PLAU,PRKCD	F2,RELA,IL6
GO:0035729	Cellular response to hepatocyte growth factor stimulus	2	16	1.77	0.0108	9606.ENSP00000384273,9606.ENSP00000412237	RELA,IL10	JUN,HIF1A,VEGFA
GO:0042554	Superoxide anion generation	2	16	1.77	0.0108	9606.ENSP00000270142,9606.ENSP00000475084	SOD1,DUOX2	EGFR,BCL2,RELA
GO:0016043	Cellular component organization	22	5447	0.27	0.011	9606.ENSP00000219070,9606.ENSP00000263088,9606.ENSP00000264832,9606.ENSP00000269305,9606.ENSP00000270142,9606.ENSP00000275493,9606.ENSP00000293288,9606.ENSP00000308720,9606.ENSP00000311032,9606.ENSP00000327251,9606.ENSP00000346839,9606.ENSP00000360266,9606.ENSP00000361405,9606.ENSP00000368458,9606.ENSP00000378217,9606.ENSP00000381185,9606.ENSP00000384273,9606.ENSP00000385675,9606.ENSP00000398698,…	MMP2,PLD2,ICAM1,TP53,SOD1,EGFR,BAX,PRSS1,CASP3,NOS2,FN1,JUN,MMP9,PCNA,PRKCD,BCL2,RELA,IL6,TNF,SOD2,VEGFA,MYC	IL1B,F2,TNF
GO:0014031	Mesenchymal cell development	3	80	1.24	0.0119	9606.ENSP00000346839,9606.ENSP00000381185,9606.ENSP00000437955	FN1,BCL2,HIF1A	BCL2,TNF,HIF1A
GO:0048638	Regulation of developmental growth	5	333	0.84	0.0119	9606.ENSP00000229795,9606.ENSP00000270142,9606.ENSP00000346839,9606.ENSP00000381185,9606.ENSP00000478570	MAPK14,SOD1,FN1,BCL2,VEGFA	SOD1,BAX,BCL2
GO:0050672	Negative regulation of lymphocyte proliferation	3	80	1.24	0.0119	9606.ENSP00000226730,9606.ENSP00000311032,9606.ENSP00000412237	IL2,CASP3,IL10	FN1,BCL2,HIF1A
GO:0070098	Chemokine-mediated signaling pathway	3	80	1.24	0.0119	9606.ENSP00000305651,9606.ENSP00000306512,9606.ENSP00000306884	CXCL10,CXCL8,CXCL11	IL2,CASP3,IL10
GO:0002922	Positive regulation of humoral immune response	2	17	1.74	0.012	9606.ENSP00000263341,9606.ENSP00000398698	IL1B,TNF	CXCL10,CXCL8,CXCL11
GO:0008631	Intrinsic apoptotic signaling pathway in response to oxidative stress	2	17	1.74	0.012	9606.ENSP00000378217,9606.ENSP00000381185	PRKCD,BCL2	TP53,BCL2,IL10
GO:0010829	Negative regulation of glucose transmembrane transport	2	17	1.74	0.012	9606.ENSP00000263341,9606.ENSP00000398698	IL1B,TNF	IL2,BCL2,IL6
GO:0030889	Negative regulation of b cell proliferation	2	17	1.74	0.012	9606.ENSP00000311032,9606.ENSP00000412237	CASP3,IL10	BAX,BCL2,VEGFA
GO:0032740	Positive regulation of interleukin-17 production	2	17	1.74	0.012	9606.ENSP00000226730,9606.ENSP00000385675	IL2,IL6	EGFR,IL10,HIF1A
GO:0090336	Positive regulation of brown fat cell differentiation	2	17	1.74	0.012	9606.ENSP00000229795,9606.ENSP00000356438	MAPK14,PTGS2	MAPK14,BCL2,SOD2
GO:1903206	Negative regulation of hydrogen peroxide-induced cell death	2	17	1.74	0.012	9606.ENSP00000380252,9606.ENSP00000412237	NFE2L2,IL10	IL2,IFNG,IL1B
GO:2001267	Regulation of cysteine-type endopeptidase activity involved in apoptotic signaling pathway	2	17	1.74	0.012	9606.ENSP00000293288,9606.ENSP00000361405	BAX,MMP9	BAX,VEGFA,MYC
GO:0010507	Negative regulation of autophagy	3	82	1.23	0.0126	9606.ENSP00000269305,9606.ENSP00000381185,9606.ENSP00000412237	TP53,BCL2,IL10	IFNG,TP53,HIF1A
GO:0007169	Transmembrane receptor protein tyrosine kinase signaling pathway	6	518	0.73	0.0129	9606.ENSP00000219070,9606.ENSP00000229795,9606.ENSP00000275493,9606.ENSP00000311032,9606.ENSP00000361405,9606.ENSP00000478570	MMP2,MAPK14,EGFR,CASP3,MMP9,VEGFA	IFNG,ICAM1,NOS2
GO:0010224	Response to uv-b	2	18	1.71	0.0131	9606.ENSP00000381185,9606.ENSP00000384273	BCL2,RELA	F2,FN1,JUN
GO:0030224	Monocyte differentiation	2	18	1.71	0.0131	9606.ENSP00000360266,9606.ENSP00000478570	JUN,VEGFA	IL1B,TP53,VEGFA
GO:0031065	Positive regulation of histone deacetylation	2	18	1.71	0.0131	9606.ENSP00000269305,9606.ENSP00000478570	TP53,VEGFA	IL1B,SOD1,TNF
GO:0043123	Positive regulation of i-kappab kinase/nf-kappab signaling	4	194	0.98	0.0131	9606.ENSP00000263339,9606.ENSP00000263341,9606.ENSP00000384273,9606.ENSP00000398698	IL1A,IL1B,RELA,TNF	AHR,ICAM1,EGFR
GO:0060571	Morphogenesis of an epithelial fold	2	18	1.71	0.0131	9606.ENSP00000275493,9606.ENSP00000437955	EGFR,HIF1A	IL2,IFNG,IRF1
GO:1904706	Negative regulation of vascular associated smooth muscle cell proliferation	2	18	1.71	0.0131	9606.ENSP00000412237,9606.ENSP00000446252	IL10,SOD2	IL1A,IL1B,RELA
GO:0000902	Cell morphogenesis	7	726	0.65	0.0133	9606.ENSP00000229795,9606.ENSP00000270142,9606.ENSP00000275493,9606.ENSP00000311032,9606.ENSP00000346839,9606.ENSP00000381185,9606.ENSP00000478570	MAPK14,SOD1,EGFR,CASP3,FN1,BCL2,VEGFA	HERC5,EGFR,CASP3
GO:0002275	Myeloid cell activation involved in immune response	6	522	0.73	0.0133	9606.ENSP00000229135,9606.ENSP00000229795,9606.ENSP00000236671,9606.ENSP00000361405,9606.ENSP00000361850,9606.ENSP00000378217	IFNG,MAPK14,CTSD,MMP9,PLAU,PRKCD	IL2,IL1B,IL6
GO:0006468	Protein phosphorylation	8	952	0.59	0.0133	9606.ENSP00000226730,9606.ENSP00000229795,9606.ENSP00000263341,9606.ENSP00000275493,9606.ENSP00000378217,9606.ENSP00000381185,9606.ENSP00000398698,9606.ENSP00000479618	IL2,MAPK14,IL1B,EGFR,PRKCD,BCL2,TNF,MYC	F2,NOS2,IL6
GO:0050871	Positive regulation of b cell activation	3	85	1.22	0.0137	9606.ENSP00000226730,9606.ENSP00000381185,9606.ENSP00000385675	IL2,BCL2,IL6	EGFR,BCL2,TNF
GO:0051302	Regulation of cell division	4	197	0.98	0.0137	9606.ENSP00000263339,9606.ENSP00000263341,9606.ENSP00000478570,9606.ENSP00000479618	IL1A,IL1B,VEGFA,MYC	IFNG,TNF,IL10
GO:0009791	Post-embryonic development	3	86	1.21	0.0141	9606.ENSP00000293288,9606.ENSP00000381185,9606.ENSP00000478570	BAX,BCL2,VEGFA	CXCL8,BCL2,TNF
GO:0010042	Response to manganese ion	2	19	1.69	0.0142	9606.ENSP00000318585,9606.ENSP00000356438	BACE1,PTGS2	IL2,IRF1,MYC
GO:0010544	Negative regulation of platelet activation	2	19	1.69	0.0142	9606.ENSP00000308541,9606.ENSP00000378217	F2,PRKCD	CXCL8,TNF,IL10
GO:0060749	Mammary gland alveolus development	2	19	1.69	0.0142	9606.ENSP00000437955,9606.ENSP00000478570	HIF1A,VEGFA	BAX,PRKCD,IL10
GO:0071318	Cellular response to atp	2	19	1.69	0.0142	9606.ENSP00000270142,9606.ENSP00000356438	SOD1,PTGS2	ICAM1,CASP3,RELA
GO:0071498	Cellular response to fluid shear stress	2	19	1.69	0.0142	9606.ENSP00000356438,9606.ENSP00000380252	PTGS2,NFE2L2	EGFR,BAX,HIF1A
GO:0001892	Embryonic placenta development	3	88	1.2	0.0149	9606.ENSP00000275493,9606.ENSP00000412237,9606.ENSP00000437955	EGFR,IL10,HIF1A	IL1B,MMP9,TNF
GO:0044087	Regulation of cellular component biogenesis	8	971	0.58	0.0149	9606.ENSP00000229135,9606.ENSP00000263341,9606.ENSP00000264832,9606.ENSP00000269305,9606.ENSP00000293288,9606.ENSP00000378217,9606.ENSP00000398698,9606.ENSP00000478570	IFNG,IL1B,ICAM1,TP53,BAX,PRKCD,TNF,VEGFA	IL1A,IL1B,VEGFA
GO:0051149	Positive regulation of muscle cell differentiation	3	88	1.2	0.0149	9606.ENSP00000229795,9606.ENSP00000381185,9606.ENSP00000446252	MAPK14,BCL2,SOD2	PLAU,BCL2,VEGFA
GO:0002726	Positive regulation of t cell cytokine production	2	20	1.67	0.0153	9606.ENSP00000263341,9606.ENSP00000385675	IL1B,IL6	BAX,HIF1A,VEGFA
GO:0032495	Response to muramyl dipeptide	2	20	1.67	0.0153	9606.ENSP00000229795,9606.ENSP00000384273	MAPK14,RELA	IFNG,TP53,HIF1A
GO:0032682	Negative regulation of chemokine production	2	20	1.67	0.0153	9606.ENSP00000385675,9606.ENSP00000412237	IL6,IL10	EGFR,F2,TNF
GO:0042730	Fibrinolysis	2	20	1.67	0.0153	9606.ENSP00000308541,9606.ENSP00000361850	F2,PLAU	IL2,ICAM1,SOD1
GO:0045582	Positive regulation of t cell differentiation	3	89	1.2	0.0153	9606.ENSP00000226730,9606.ENSP00000229135,9606.ENSP00000263341	IL2,IFNG,IL1B	IL2,TNF,IL10
GO:0045655	Regulation of monocyte differentiation	2	20	1.67	0.0153	9606.ENSP00000360266,9606.ENSP00000479618	JUN,MYC	TP53,RELA,TNF
GO:0110110	Positive regulation of animal organ morphogenesis	3	89	1.2	0.0153	9606.ENSP00000293288,9606.ENSP00000478570,9606.ENSP00000479618	BAX,VEGFA,MYC	IFNG,JUN,MMP9
GO:1900409	Positive regulation of cellular response to oxidative stress	2	20	1.67	0.0153	9606.ENSP00000270142,9606.ENSP00000398698	SOD1,TNF	SOD1,FN1,VEGFA
GO:0043470	Regulation of carbohydrate catabolic process	3	90	1.19	0.0157	9606.ENSP00000229135,9606.ENSP00000269305,9606.ENSP00000437955	IFNG,TP53,HIF1A	BAX,CXCL8,NFE2L2
GO:0031341	Regulation of cell killing	3	91	1.19	0.0161	9606.ENSP00000229135,9606.ENSP00000264832,9606.ENSP00000327251	IFNG,ICAM1,NOS2	BCL2,VEGFA,MYC
GO:0050870	Positive regulation of t cell activation	4	209	0.95	0.0165	9606.ENSP00000226730,9606.ENSP00000229135,9606.ENSP00000263341,9606.ENSP00000385675	IL2,IFNG,IL1B,IL6	ICAM1,BAX,BCL2
GO:0010888	Negative regulation of lipid storage	2	21	1.65	0.0166	9606.ENSP00000385675,9606.ENSP00000398698	IL6,TNF	F2,PRKCD,IL6
GO:0046716	Muscle cell cellular homeostasis	2	21	1.65	0.0166	9606.ENSP00000270142,9606.ENSP00000437955	SOD1,HIF1A	IL1B,CASP3,PRKCD
GO:0046827	Positive regulation of protein export from nucleus	2	21	1.65	0.0166	9606.ENSP00000263341,9606.ENSP00000269305	IL1B,TP53	ICAM1,CASP3,PTGS2
GO:0090050	Positive regulation of cell migration involved in sprouting angiogenesis	2	21	1.65	0.0166	9606.ENSP00000356438,9606.ENSP00000478570	PTGS2,VEGFA	PTGS2,JUN,HIF1A
GO:1900017	Positive regulation of cytokine production involved in inflammatory response	2	21	1.65	0.0166	9606.ENSP00000385675,9606.ENSP00000398698	IL6,TNF	TNF,IL10
GO:1903204	Negative regulation of oxidative stress-induced neuron death	2	21	1.65	0.0166	9606.ENSP00000412237,9606.ENSP00000437955	IL10,HIF1A	BAX,IL10
GO:0010564	Regulation of cell cycle process	7	760	0.63	0.0167	9606.ENSP00000263339,9606.ENSP00000263341,9606.ENSP00000269305,9606.ENSP00000275493,9606.ENSP00000293288,9606.ENSP00000368458,9606.ENSP00000381185	IL1A,IL1B,TP53,EGFR,BAX,PCNA,BCL2	BAX,BCL2
GO:0060627	Regulation of vesicle-mediated transport	6	550	0.71	0.0167	9606.ENSP00000229135,9606.ENSP00000263341,9606.ENSP00000270142,9606.ENSP00000318585,9606.ENSP00000398698,9606.ENSP00000478570	IFNG,IL1B,SOD1,BACE1,TNF,VEGFA	IL1A,IL1B
GO:0051702	Interaction with symbiont	3	93	1.18	0.017	9606.ENSP00000308541,9606.ENSP00000346839,9606.ENSP00000360266	F2,FN1,JUN	IL1B,TNF
GO:0010810	Regulation of cell-substrate adhesion	4	212	0.94	0.0172	9606.ENSP00000346839,9606.ENSP00000361850,9606.ENSP00000381185,9606.ENSP00000478570	FN1,PLAU,BCL2,VEGFA	EGFR,RELA
GO:0043393	Regulation of protein binding	4	212	0.94	0.0172	9606.ENSP00000293288,9606.ENSP00000361405,9606.ENSP00000378217,9606.ENSP00000412237	BAX,MMP9,PRKCD,IL10	SOD1,IL10
GO:0051234	Establishment of localization	19	4479	0.3	0.0173	9606.ENSP00000229795,9606.ENSP00000236671,9606.ENSP00000263088,9606.ENSP00000269305,9606.ENSP00000270142,9606.ENSP00000275493,9606.ENSP00000293288,9606.ENSP00000306512,9606.ENSP00000308541,9606.ENSP00000327251,9606.ENSP00000346839,9606.ENSP00000361405,9606.ENSP00000361850,9606.ENSP00000378217,9606.ENSP00000381185,9606.ENSP00000385675,9606.ENSP00000437955,9606.ENSP00000478570,9606.ENSP00000479618	MAPK14,CTSD,PLD2,TP53,SOD1,EGFR,BAX,CXCL8,F2,NOS2,FN1,MMP9,PLAU,PRKCD,BCL2,IL6,HIF1A,VEGFA,MYC	IL1A,HIF1A
GO:0016192	Vesicle-mediated transport	11	1805	0.45	0.0178	9606.ENSP00000229795,9606.ENSP00000236671,9606.ENSP00000263088,9606.ENSP00000270142,9606.ENSP00000306512,9606.ENSP00000308541,9606.ENSP00000346839,9606.ENSP00000361405,9606.ENSP00000361850,9606.ENSP00000378217,9606.ENSP00000478570	MAPK14,CTSD,PLD2,SOD1,CXCL8,F2,FN1,MMP9,PLAU,PRKCD,VEGFA	PCNA,PRKCD
GO:0031058	Positive regulation of histone modification	3	95	1.17	0.0178	9606.ENSP00000263341,9606.ENSP00000269305,9606.ENSP00000478570	IL1B,TP53,VEGFA	TNF,IL10
GO:0035162	Embryonic hemopoiesis	2	22	1.63	0.0178	9606.ENSP00000437955,9606.ENSP00000478570	HIF1A,VEGFA	TP53,CASP3
GO:0035794	Positive regulation of mitochondrial membrane permeability	2	22	1.63	0.0178	9606.ENSP00000269305,9606.ENSP00000293288	TP53,BAX	BAX,IL6
GO:0045833	Negative regulation of lipid metabolic process	3	95	1.17	0.0178	9606.ENSP00000263341,9606.ENSP00000270142,9606.ENSP00000398698	IL1B,SOD1,TNF	TP53,BCL2
GO:0051000	Positive regulation of nitric-oxide synthase activity	2	22	1.63	0.0178	9606.ENSP00000398698,9606.ENSP00000437955	TNF,HIF1A	BAX,VEGFA
GO:1901655	Cellular response to ketone	3	95	1.17	0.0178	9606.ENSP00000242057,9606.ENSP00000264832,9606.ENSP00000275493	AHR,ICAM1,EGFR	IL1B,PTGS2
GO:1901739	Regulation of myoblast fusion	2	22	1.63	0.0178	9606.ENSP00000229795,9606.ENSP00000305651	MAPK14,CXCL10	HIF1A,SOD2
GO:0050792	Regulation of viral process	4	215	0.94	0.0179	9606.ENSP00000306512,9606.ENSP00000360266,9606.ENSP00000381185,9606.ENSP00000398698	CXCL8,JUN,BCL2,TNF	SOD1,DUOX2
GO:0046634	Regulation of alpha-beta t cell activation	3	96	1.16	0.0183	9606.ENSP00000226730,9606.ENSP00000229135,9606.ENSP00000245414	IL2,IFNG,IRF1	TNF,IL10
GO:0070498	interleukin-1-mediated signaling pathway	3	96	1.16	0.0183	9606.ENSP00000263339,9606.ENSP00000263341,9606.ENSP00000384273	IL1A,IL1B,RELA	MAPK14,TP53
GO:0016032	Viral process	7	776	0.62	0.0184	9606.ENSP00000264832,9606.ENSP00000269305,9606.ENSP00000275493,9606.ENSP00000293288,9606.ENSP00000368458,9606.ENSP00000380252,9606.ENSP00000384273	ICAM1,TP53,EGFR,BAX,PCNA,NFE2L2,RELA	IFNG,TNF
GO:0000079	Regulation of cyclin-dependent protein serine/threonine kinase activity	3	97	1.16	0.0188	9606.ENSP00000264350,9606.ENSP00000275493,9606.ENSP00000311032	HERC5,EGFR,CASP3	IRF1,BCL2
GO:0042102	Positive regulation of t cell proliferation	3	97	1.16	0.0188	9606.ENSP00000226730,9606.ENSP00000263341,9606.ENSP00000385675	IL2,IL1B,IL6	BAX,BCL2
GO:0045666	Positive regulation of neuron differentiation	5	377	0.79	0.0188	9606.ENSP00000226730,9606.ENSP00000346839,9606.ENSP00000380252,9606.ENSP00000381185,9606.ENSP00000478570	IL2,FN1,NFE2L2,BCL2,VEGFA	RELA,TNF
GO:0002052	Positive regulation of neuroblast proliferation	2	23	1.61	0.019	9606.ENSP00000437955,9606.ENSP00000478570	HIF1A,VEGFA	EGFR,VEGFA
GO:0010288	Response to lead ion	2	23	1.61	0.019	9606.ENSP00000318585,9606.ENSP00000356438	BACE1,PTGS2	NFE2L2,HIF1A
GO:0031103	Axon regeneration	2	23	1.61	0.019	9606.ENSP00000360266,9606.ENSP00000381185	JUN,BCL2	IFNG,IL10
GO:0031281	Positive regulation of cyclase activity	2	23	1.61	0.019	9606.ENSP00000229795,9606.ENSP00000327251	MAPK14,NOS2	IL2,IL6
GO:0070266	Necroptotic process	2	23	1.61	0.019	9606.ENSP00000269305,9606.ENSP00000398698	TP53,TNF	MAPK14,RELA
GO:1902108	Regulation of mitochondrial membrane permeability involved in apoptotic process	2	23	1.61	0.019	9606.ENSP00000269305,9606.ENSP00000293288	TP53,BAX	NFE2L2,TNF
GO:0050829	Defense response to gram-negative bacterium	3	98	1.15	0.0191	9606.ENSP00000308541,9606.ENSP00000327251,9606.ENSP00000385675	F2,NOS2,IL6	RELA,IL6
GO:0030182	Neuron differentiation	8	1019	0.56	0.0192	9606.ENSP00000270142,9606.ENSP00000275493,9606.ENSP00000311032,9606.ENSP00000360266,9606.ENSP00000381185,9606.ENSP00000385675,9606.ENSP00000437955,9606.ENSP00000478570	SOD1,EGFR,CASP3,JUN,BCL2,IL6,HIF1A,VEGFA	CXCL8,NFE2L2
GO:0032870	Cellular response to hormone stimulus	6	569	0.69	0.0192	9606.ENSP00000264832,9606.ENSP00000275493,9606.ENSP00000360266,9606.ENSP00000378217,9606.ENSP00000380252,9606.ENSP00000384273	ICAM1,EGFR,JUN,PRKCD,NFE2L2,RELA	IFNG,NOS2
GO:0022612	Gland morphogenesis	3	99	1.15	0.0196	9606.ENSP00000275493,9606.ENSP00000381185,9606.ENSP00000398698	EGFR,BCL2,TNF	PRKCD,TNF
GO:0032652	Regulation of interleukin-1 production	3	99	1.15	0.0196	9606.ENSP00000229135,9606.ENSP00000398698,9606.ENSP00000412237	IFNG,TNF,IL10	IL1B,NOS2
GO:0045069	Regulation of viral genome replication	3	99	1.15	0.0196	9606.ENSP00000306512,9606.ENSP00000381185,9606.ENSP00000398698	CXCL8,BCL2,TNF	EGFR,JUN
GO:0001701	In utero embryonic development	5	382	0.79	0.0197	9606.ENSP00000269305,9606.ENSP00000275493,9606.ENSP00000412237,9606.ENSP00000437955,9606.ENSP00000478570	TP53,EGFR,IL10,HIF1A,VEGFA	BCL2,IL6
GO:0060322	Head development	7	788	0.62	0.0198	9606.ENSP00000219070,9606.ENSP00000269305,9606.ENSP00000275493,9606.ENSP00000293288,9606.ENSP00000311032,9606.ENSP00000381185,9606.ENSP00000437955	MMP2,TP53,EGFR,BAX,CASP3,BCL2,HIF1A	IFNG,HIF1A
GO:0045821	Positive regulation of glycolytic process	2	24	1.59	0.0203	9606.ENSP00000229135,9606.ENSP00000437955	IFNG,HIF1A	IL1B,HIF1A
GO:0050995	Negative regulation of lipid catabolic process	2	24	1.59	0.0203	9606.ENSP00000263341,9606.ENSP00000398698	IL1B,TNF	IFNG,SOD2
GO:0002053	Positive regulation of mesenchymal cell proliferation	2	25	1.57	0.0217	9606.ENSP00000478570,9606.ENSP00000479618	VEGFA,MYC	IL2,IFNG
GO:0002719	Negative regulation of cytokine production involved in immune response	2	25	1.57	0.0217	9606.ENSP00000398698,9606.ENSP00000412237	TNF,IL10	TP53,HIF1A
GO:0032469	Endoplasmic reticulum calcium ion homeostasis	2	25	1.57	0.0217	9606.ENSP00000293288,9606.ENSP00000381185	BAX,BCL2	CXCL10,CXCL11
GO:1902106	Negative regulation of leukocyte differentiation	3	104	1.13	0.0221	9606.ENSP00000226730,9606.ENSP00000245414,9606.ENSP00000479618	IL2,IRF1,MYC	BCL2,IL6
GO:0048609	Multicellular organismal reproductive process	7	807	0.61	0.0223	9606.ENSP00000270142,9606.ENSP00000275493,9606.ENSP00000293288,9606.ENSP00000311032,9606.ENSP00000356438,9606.ENSP00000368458,9606.ENSP00000381185	SOD1,EGFR,BAX,CASP3,PTGS2,PCNA,BCL2	SOD1,PTGS2
GO:0022411	Cellular component disassembly	5	395	0.77	0.0224	9606.ENSP00000219070,9606.ENSP00000308720,9606.ENSP00000311032,9606.ENSP00000361405,9606.ENSP00000479618	MMP2,PRSS1,CASP3,MMP9,MYC	CXCL8,VEGFA
GO:0043112	Receptor metabolic process	3	105	1.12	0.0227	9606.ENSP00000306512,9606.ENSP00000398698,9606.ENSP00000412237	CXCL8,TNF,IL10	RELA,IL10
GO:0097305	Response to alcohol	4	233	0.9	0.023	9606.ENSP00000226730,9606.ENSP00000242057,9606.ENSP00000264832,9606.ENSP00000270142	IL2,AHR,ICAM1,SOD1	SOD1,DUOX2
GO:0007049	Cell cycle	9	1313	0.5	0.0232	9606.ENSP00000229135,9606.ENSP00000242057,9606.ENSP00000245414,9606.ENSP00000269305,9606.ENSP00000293288,9606.ENSP00000306512,9606.ENSP00000368458,9606.ENSP00000378217,9606.ENSP00000479618	IFNG,AHR,IRF1,TP53,BAX,CXCL8,PCNA,PRKCD,MYC	IL1B,TNF
GO:0032091	Negative regulation of protein binding	3	106	1.12	0.0232	9606.ENSP00000293288,9606.ENSP00000378217,9606.ENSP00000412237	BAX,PRKCD,IL10	PRKCD,BCL2
GO:0043279	Response to alkaloid	3	106	1.12	0.0232	9606.ENSP00000264832,9606.ENSP00000311032,9606.ENSP00000384273	ICAM1,CASP3,RELA	IL1B,TNF
GO:0051968	Positive regulation of synaptic transmission, glutamatergic	2	26	1.55	0.0232	9606.ENSP00000275493,9606.ENSP00000356438	EGFR,PTGS2	CASP3,IL10
GO:1900120	Regulation of receptor binding	2	26	1.55	0.0232	9606.ENSP00000361405,9606.ENSP00000412237	MMP9,IL10	IL2,IL6
GO:1900745	Positive regulation of p38mapk cascade	2	26	1.55	0.0232	9606.ENSP00000263341,9606.ENSP00000478570	IL1B,VEGFA	MAPK14,PTGS2
GO:0006469	Negative regulation of protein kinase activity	4	236	0.9	0.0239	9606.ENSP00000229135,9606.ENSP00000263341,9606.ENSP00000311032,9606.ENSP00000378217	IFNG,IL1B,CASP3,PRKCD	NFE2L2,IL10
GO:0033081	Regulation of t cell differentiation in thymus	2	27	1.54	0.0246	9606.ENSP00000263341,9606.ENSP00000270142	IL1B,SOD1	BAX,MMP9
GO:0045662	Negative regulation of myoblast differentiation	2	27	1.54	0.0246	9606.ENSP00000305651,9606.ENSP00000398698	CXCL10,TNF	BCL2,RELA
GO:0045672	Positive regulation of osteoclast differentiation	2	27	1.54	0.0246	9606.ENSP00000229135,9606.ENSP00000398698	IFNG,TNF	JUN,VEGFA
GO:0048710	Regulation of astrocyte differentiation	2	27	1.54	0.0246	9606.ENSP00000308541,9606.ENSP00000385675	F2,IL6	TP53,VEGFA
GO:0050996	Positive regulation of lipid catabolic process	2	27	1.54	0.0246	9606.ENSP00000263341,9606.ENSP00000378217	IL1B,PRKCD	EGFR,HIF1A
GO:0071280	Cellular response to copper ion	2	27	1.54	0.0246	9606.ENSP00000318585,9606.ENSP00000380252	BACE1,NFE2L2	IL10,SOD2
GO:0071677	Positive regulation of mononuclear cell migration	2	27	1.54	0.0246	9606.ENSP00000305651,9606.ENSP00000398698	CXCL10,TNF	BACE1,PTGS2
GO:1900740	Positive regulation of protein insertion into mitochondrial membrane involved in apoptotic signaling pathway	2	27	1.54	0.0246	9606.ENSP00000269305,9606.ENSP00000381185	TP53,BCL2	F2,PRKCD
GO:0045732	Positive regulation of protein catabolic process	4	240	0.89	0.0251	9606.ENSP00000229135,9606.ENSP00000263341,9606.ENSP00000380252,9606.ENSP00000398698	IFNG,IL1B,NFE2L2,TNF	HIF1A,VEGFA
GO:0030194	Positive regulation of blood coagulation	2	28	1.52	0.026	9606.ENSP00000308541,9606.ENSP00000380252	F2,NFE2L2	SOD1,PTGS2
GO:0033280	Response to vitamin d	2	29	1.51	0.0276	9606.ENSP00000305651,9606.ENSP00000356438	CXCL10,PTGS2	PTGS2,NFE2L2
GO:2000352	Negative regulation of endothelial cell apoptotic process	2	29	1.51	0.0276	9606.ENSP00000264832,9606.ENSP00000380252	ICAM1,NFE2L2	IL1B,IL6
GO:0008544	Epidermis development	5	419	0.75	0.0279	9606.ENSP00000270142,9606.ENSP00000275493,9606.ENSP00000311032,9606.ENSP00000381185,9606.ENSP00000384273	SOD1,EGFR,CASP3,BCL2,RELA	MAPK14,RELA
GO:0045165	Cell fate commitment	4	248	0.88	0.0279	9606.ENSP00000269305,9606.ENSP00000311032,9606.ENSP00000381185,9606.ENSP00000385675	TP53,CASP3,BCL2,IL6	IL6,IL10
GO:0021987	Cerebral cortex development	3	116	1.08	0.0289	9606.ENSP00000275493,9606.ENSP00000293288,9606.ENSP00000437955	EGFR,BAX,HIF1A	F2,PLAU
GO:0003007	Heart morphogenesis	4	251	0.87	0.029	9606.ENSP00000269305,9606.ENSP00000360266,9606.ENSP00000437955,9606.ENSP00000478570	TP53,JUN,HIF1A,VEGFA	JUN,MYC
GO:0009059	Macromolecule biosynthetic process	10	1643	0.45	0.029	9606.ENSP00000263341,9606.ENSP00000269305,9606.ENSP00000275493,9606.ENSP00000293288,9606.ENSP00000360266,9606.ENSP00000368458,9606.ENSP00000384273,9606.ENSP00000398698,9606.ENSP00000412237,9606.ENSP00000437955	IL1B,TP53,EGFR,BAX,JUN,PCNA,RELA,TNF,IL10,HIF1A	SOD1,TNF
GO:0007435	Salivary gland morphogenesis	2	30	1.49	0.0291	9606.ENSP00000275493,9606.ENSP00000398698	EGFR,TNF	IL6,TNF
GO:0048873	Homeostasis of number of cells within a tissue	2	30	1.49	0.0291	9606.ENSP00000293288,9606.ENSP00000381185	BAX,BCL2	SOD1,HIF1A
GO:0071542	Dopaminergic neuron differentiation	2	30	1.49	0.0291	9606.ENSP00000437955,9606.ENSP00000478570	HIF1A,VEGFA	IL1B,TP53
GO:0034763	Negative regulation of transmembrane transport	3	117	1.08	0.0294	9606.ENSP00000263341,9606.ENSP00000361405,9606.ENSP00000398698	IL1B,MMP9,TNF	PTGS2,VEGFA
GO:0051781	Positive regulation of cell division	3	117	1.08	0.0294	9606.ENSP00000263339,9606.ENSP00000263341,9606.ENSP00000478570	IL1A,IL1B,VEGFA	IL6,TNF
GO:0010165	Response to x-ray	2	31	1.48	0.0308	9606.ENSP00000269305,9606.ENSP00000311032	TP53,CASP3	IL10,HIF1A
GO:0070229	Negative regulation of lymphocyte apoptotic process	2	31	1.48	0.0308	9606.ENSP00000226730,9606.ENSP00000437955	IL2,HIF1A	HIF1A,VEGFA
GO:0071549	Cellular response to dexamethasone stimulus	2	31	1.48	0.0308	9606.ENSP00000264832,9606.ENSP00000275493	ICAM1,EGFR	TP53,BAX
GO:0001952	Regulation of cell-matrix adhesion	3	120	1.07	0.0312	9606.ENSP00000361850,9606.ENSP00000381185,9606.ENSP00000478570	PLAU,BCL2,VEGFA	TNF,HIF1A
GO:0006810	Transport	18	4353	0.28	0.0314	9606.ENSP00000229795,9606.ENSP00000236671,9606.ENSP00000263088,9606.ENSP00000269305,9606.ENSP00000270142,9606.ENSP00000293288,9606.ENSP00000306512,9606.ENSP00000308541,9606.ENSP00000327251,9606.ENSP00000346839,9606.ENSP00000361405,9606.ENSP00000361850,9606.ENSP00000378217,9606.ENSP00000381185,9606.ENSP00000385675,9606.ENSP00000437955,9606.ENSP00000478570,9606.ENSP00000479618	MAPK14,CTSD,PLD2,TP53,SOD1,BAX,CXCL8,F2,NOS2,FN1,MMP9,PLAU,PRKCD,BCL2,IL6,HIF1A,VEGFA,MYC	MAPK14,CXCL10
GO:0031330	Negative regulation of cellular catabolic process	4	258	0.86	0.0315	9606.ENSP00000229795,9606.ENSP00000269305,9606.ENSP00000381185,9606.ENSP00000412237	MAPK14,TP53,BCL2,IL10	HIF1A,VEGFA
GO:0048593	Camera-type eye morphogenesis	3	121	1.06	0.0319	9606.ENSP00000293288,9606.ENSP00000437955,9606.ENSP00000478570	BAX,HIF1A,VEGFA	BACE1,PTGS2
GO:0043009	Chordate embryonic development	6	640	0.64	0.0321	9606.ENSP00000269305,9606.ENSP00000275493,9606.ENSP00000311032,9606.ENSP00000412237,9606.ENSP00000437955,9606.ENSP00000478570	TP53,EGFR,CASP3,IL10,HIF1A,VEGFA	JUN,BCL2
GO:0032743	Positive regulation of interleukin-2 production	2	32	1.46	0.0323	9606.ENSP00000263339,9606.ENSP00000263341	IL1A,IL1B	MAPK14,NOS2
GO:0045648	Positive regulation of erythrocyte differentiation	2	32	1.46	0.0323	9606.ENSP00000229795,9606.ENSP00000437955	MAPK14,HIF1A	TP53,TNF
GO:1901889	Negative regulation of cell junction assembly	2	32	1.46	0.0323	9606.ENSP00000263341,9606.ENSP00000398698	IL1B,TNF	TP53,BAX
GO:1902253	Regulation of intrinsic apoptotic signaling pathway by p53 class mediator	2	32	1.46	0.0323	9606.ENSP00000269305,9606.ENSP00000381185	TP53,BCL2	IFNG,HIF1A
GO:1903578	Regulation of atp metabolic process	3	122	1.06	0.0324	9606.ENSP00000229135,9606.ENSP00000269305,9606.ENSP00000437955	IFNG,TP53,HIF1A	IL1B,TNF
GO:0014066	Regulation of phosphatidylinositol 3-kinase signaling	3	123	1.06	0.0331	9606.ENSP00000275493,9606.ENSP00000308541,9606.ENSP00000398698	EGFR,F2,TNF	VEGFA,MYC
GO:0045471	Response to ethanol	3	123	1.06	0.0331	9606.ENSP00000226730,9606.ENSP00000264832,9606.ENSP00000270142	IL2,ICAM1,SOD1	TNF,IL10
GO:0044249	Cellular biosynthetic process	13	2611	0.37	0.0333	9606.ENSP00000263088,9606.ENSP00000263341,9606.ENSP00000269305,9606.ENSP00000270142,9606.ENSP00000275493,9606.ENSP00000293288,9606.ENSP00000327251,9606.ENSP00000356438,9606.ENSP00000360266,9606.ENSP00000368458,9606.ENSP00000384273,9606.ENSP00000437955,9606.ENSP00000475084	PLD2,IL1B,TP53,SOD1,EGFR,BAX,NOS2,PTGS2,JUN,PCNA,RELA,HIF1A,DUOX2	BAX,BCL2
GO:0090596	Sensory organ morphogenesis	4	264	0.85	0.0338	9606.ENSP00000270142,9606.ENSP00000293288,9606.ENSP00000437955,9606.ENSP00000478570	SOD1,BAX,HIF1A,VEGFA	EGFR,PTGS2
GO:0010039	Response to iron ion	2	33	1.45	0.0339	9606.ENSP00000381185,9606.ENSP00000437955	BCL2,HIF1A	MMP9,IL10
GO:0010831	Positive regulation of myotube differentiation	2	33	1.45	0.0339	9606.ENSP00000229795,9606.ENSP00000381185	MAPK14,BCL2	IL1B,VEGFA
GO:0042311	Vasodilation	2	33	1.45	0.0339	9606.ENSP00000270142,9606.ENSP00000446252	SOD1,SOD2	IL1B,SOD1
GO:0001503	Ossification	4	265	0.85	0.0342	9606.ENSP00000219070,9606.ENSP00000275493,9606.ENSP00000356438,9606.ENSP00000381185	MMP2,EGFR,PTGS2,BCL2	CXCL10,TNF
GO:0002698	Negative regulation of immune effector process	3	125	1.05	0.0344	9606.ENSP00000226730,9606.ENSP00000398698,9606.ENSP00000412237	IL2,TNF,IL10	IFNG,TNF
GO:0033209	Tumor necrosis factor-mediated signaling pathway	3	125	1.05	0.0344	9606.ENSP00000269305,9606.ENSP00000384273,9606.ENSP00000398698	TP53,RELA,TNF	F2,IL6
GO:0050804	Modulation of chemical synaptic transmission	5	446	0.72	0.0352	9606.ENSP00000263341,9606.ENSP00000275493,9606.ENSP00000318585,9606.ENSP00000356438,9606.ENSP00000398698	IL1B,EGFR,BACE1,PTGS2,TNF	IL1B,PRKCD
GO:0001975	Response to amphetamine	2	34	1.44	0.0356	9606.ENSP00000264832,9606.ENSP00000270142	ICAM1,SOD1	BACE1,NFE2L2
GO:0048566	Embryonic digestive tract development	2	34	1.44	0.0356	9606.ENSP00000306512,9606.ENSP00000398698	CXCL8,TNF	CXCL10,TNF
GO:0110111	Negative regulation of animal organ morphogenesis	2	34	1.44	0.0356	9606.ENSP00000381185,9606.ENSP00000398698	BCL2,TNF	TP53,BCL2
GO:0051346	Negative regulation of hydrolase activity	5	450	0.71	0.0363	9606.ENSP00000269305,9606.ENSP00000356438,9606.ENSP00000361405,9606.ENSP00000398698,9606.ENSP00000478570	TP53,PTGS2,MMP9,TNF,VEGFA	F2,NFE2L2
GO:0051101	Regulation of dna binding	3	128	1.04	0.0364	9606.ENSP00000229135,9606.ENSP00000360266,9606.ENSP00000361405	IFNG,JUN,MMP9	CXCL10,PTGS2
GO:0001822	Kidney development	4	271	0.84	0.0366	9606.ENSP00000293288,9606.ENSP00000381185,9606.ENSP00000478570,9606.ENSP00000479618	BAX,BCL2,VEGFA,MYC	ICAM1,NFE2L2
GO:0002576	Platelet degranulation	3	129	1.03	0.037	9606.ENSP00000270142,9606.ENSP00000346839,9606.ENSP00000478570	SOD1,FN1,VEGFA	EGFR,TNF
GO:0034620	Cellular response to unfolded protein	3	129	1.03	0.037	9606.ENSP00000293288,9606.ENSP00000306512,9606.ENSP00000380252	BAX,CXCL8,NFE2L2	BAX,BCL2
GO:0010665	Regulation of cardiac muscle cell apoptotic process	2	35	1.43	0.0372	9606.ENSP00000269305,9606.ENSP00000380252	TP53,NFE2L2	HIF1A,VEGFA
GO:0048754	Branching morphogenesis of an epithelial tube	3	131	1.03	0.0385	9606.ENSP00000381185,9606.ENSP00000478570,9606.ENSP00000479618	BCL2,VEGFA,MYC	TP53,CASP3
GO:0042098	T cell proliferation	2	36	1.41	0.0391	9606.ENSP00000269305,9606.ENSP00000293288	TP53,BAX	IL2,HIF1A
GO:0071312	Cellular response to alkaloid	2	36	1.41	0.0391	9606.ENSP00000264832,9606.ENSP00000311032	ICAM1,CASP3	ICAM1,EGFR
GO:0008584	Male gonad development	3	133	1.02	0.04	9606.ENSP00000264832,9606.ENSP00000293288,9606.ENSP00000381185	ICAM1,BAX,BCL2	IL1A,IL1B
GO:0032409	Regulation of transporter activity	4	281	0.82	0.041	9606.ENSP00000229135,9606.ENSP00000361405,9606.ENSP00000378217,9606.ENSP00000381185	IFNG,MMP9,PRKCD,BCL2	MAPK14,HIF1A
GO:0032965	Regulation of collagen biosynthetic process	2	37	1.4	0.041	9606.ENSP00000308541,9606.ENSP00000385675	F2,IL6	IL1B,TNF
GO:0045191	Regulation of isotype switching	2	37	1.4	0.041	9606.ENSP00000226730,9606.ENSP00000412237	IL2,IL10	TP53,BCL2
GO:0030168	Platelet activation	3	135	1.02	0.0414	9606.ENSP00000308541,9606.ENSP00000378217,9606.ENSP00000385675	F2,PRKCD,IL6	BCL2,HIF1A
GO:0071901	Negative regulation of protein serine/threonine kinase activity	3	136	1.01	0.0422	9606.ENSP00000263341,9606.ENSP00000311032,9606.ENSP00000378217	IL1B,CASP3,PRKCD	MAPK14,BCL2
GO:0043491	Protein kinase b signaling	2	38	1.39	0.0428	9606.ENSP00000263341,9606.ENSP00000398698	IL1B,TNF	SOD1,SOD2
GO:0046326	Positive regulation of glucose import	2	38	1.39	0.0428	9606.ENSP00000229795,9606.ENSP00000380252	MAPK14,NFE2L2	ICAM1,SOD1
GO:0007155	Cell adhesion	7	925	0.55	0.0433	9606.ENSP00000226730,9606.ENSP00000263341,9606.ENSP00000264832,9606.ENSP00000275493,9606.ENSP00000346839,9606.ENSP00000381185,9606.ENSP00000398698	IL2,IL1B,ICAM1,EGFR,FN1,BCL2,TNF	CXCL8,TNF
GO:0120035	Regulation of plasma membrane bounded cell projection organization	6	687	0.61	0.0434	9606.ENSP00000226730,9606.ENSP00000264832,9606.ENSP00000346839,9606.ENSP00000378217,9606.ENSP00000380252,9606.ENSP00000478570	IL2,ICAM1,FN1,PRKCD,NFE2L2,VEGFA	BCL2,TNF
GO:0010976	Positive regulation of neuron projection development	4	288	0.81	0.0444	9606.ENSP00000226730,9606.ENSP00000346839,9606.ENSP00000380252,9606.ENSP00000478570	IL2,FN1,NFE2L2,VEGFA	TP53,NFE2L2
GO:0033619	Membrane protein proteolysis	2	39	1.38	0.0447	9606.ENSP00000318585,9606.ENSP00000384273	BACE1,RELA	TP53,BAX
GO:0046006	Regulation of activated t cell proliferation	2	39	1.38	0.0447	9606.ENSP00000226730,9606.ENSP00000311032	IL2,CASP3	ICAM1,CASP3
GO:0051205	Protein insertion into membrane	2	39	1.38	0.0447	9606.ENSP00000275493,9606.ENSP00000293288	EGFR,BAX	F2,IL6
GO:1904646	Cellular response to amyloid-beta	2	39	1.38	0.0447	9606.ENSP00000264832,9606.ENSP00000318585	ICAM1,BACE1	IL2,IL10
GO:1905898	Positive regulation of response to endoplasmic reticulum stress	2	39	1.38	0.0447	9606.ENSP00000293288,9606.ENSP00000380252	BAX,NFE2L2	IL1B,TNF
GO:1903522	Regulation of blood circulation	4	292	0.8	0.0463	9606.ENSP00000226730,9606.ENSP00000264832,9606.ENSP00000275493,9606.ENSP00000356438	IL2,ICAM1,EGFR,PTGS2	MAPK14,NFE2L2
GO:0002251	Organ or tissue specific immune response	2	40	1.37	0.0466	9606.ENSP00000327251,9606.ENSP00000385675	NOS2,IL6	BACE1,RELA
GO:0002891	Positive regulation of immunoglobulin mediated immune response	2	40	1.37	0.0466	9606.ENSP00000226730,9606.ENSP00000398698	IL2,TNF	IL2,CASP3
GO:0031647	Regulation of protein stability	4	293	0.8	0.0466	9606.ENSP00000269305,9606.ENSP00000311032,9606.ENSP00000378217,9606.ENSP00000381185	TP53,CASP3,PRKCD,BCL2	EGFR,BAX
GO:0055114	Oxidation-reduction process	7	939	0.54	0.0466	9606.ENSP00000229795,9606.ENSP00000270142,9606.ENSP00000327251,9606.ENSP00000356438,9606.ENSP00000446252,9606.ENSP00000475084,9606.ENSP00000479618	MAPK14,SOD1,NOS2,PTGS2,SOD2,DUOX2,MYC	ICAM1,BACE1
GO:0071392	Cellular response to estradiol stimulus	2	40	1.37	0.0466	9606.ENSP00000275493,9606.ENSP00000412237	EGFR,IL10	BAX,NFE2L2
GO:0071470	Cellular response to osmotic stress	2	40	1.37	0.0466	9606.ENSP00000311032,9606.ENSP00000356438	CASP3,PTGS2	NOS2,IL6
GO:0090184	Positive regulation of kidney development	2	40	1.37	0.0466	9606.ENSP00000478570,9606.ENSP00000479618	VEGFA,MYC	IL2,TNF
GO:0009746	Response to hexose	3	143	0.99	0.0476	9606.ENSP00000264832,9606.ENSP00000311032,9606.ENSP00000356438	ICAM1,CASP3,PTGS2	EGFR,IL10
GO:0043312	Neutrophil degranulation	5	484	0.68	0.0476	9606.ENSP00000229795,9606.ENSP00000236671,9606.ENSP00000361405,9606.ENSP00000361850,9606.ENSP00000378217	MAPK14,CTSD,MMP9,PLAU,PRKCD	CASP3,PTGS2
GO:0050853	B cell receptor signaling pathway	2	41	1.36	0.0484	9606.ENSP00000293288,9606.ENSP00000381185	BAX,BCL2	VEGFA,MYC
GO:0007612	Learning	3	145	0.98	0.0493	9606.ENSP00000356438,9606.ENSP00000360266,9606.ENSP00000437955	PTGS2,JUN,HIF1A	BAX,BCL2

## Sheet: CC
#term ID	term description	observed gene count	background gene count	strength	false discovery rate	matching proteins in your network (IDs)	matching proteins in your network (labels)
GO:0005615	Extracellular space	26	3195	0.58	9.86e-08	9606.ENSP00000219070,9606.ENSP00000226730,9606.ENSP00000229135,9606.ENSP00000236671,9606.ENSP00000263339,9606.ENSP00000263341,9606.ENSP00000264832,9606.ENSP00000270142,9606.ENSP00000275493,9606.ENSP00000293288,9606.ENSP00000305651,9606.ENSP00000306512,9606.ENSP00000306884,9606.ENSP00000308541,9606.ENSP00000308720,9606.ENSP00000346839,9606.ENSP00000361405,9606.ENSP00000361850,9606.ENSP00000368458,…	MMP2,IL2,IFNG,CTSD,IL1A,IL1B,ICAM1,SOD1,EGFR,BAX,CXCL10,CXCL8,CXCL11,F2,PRSS1,FN1,MMP9,PLAU,PCNA,PRKCD,IL6,TNF,IL10,SOD2,DUOX2,VEGFA
GO:0005576	Extracellular region	27	4166	0.48	2.99e-06	9606.ENSP00000219070,9606.ENSP00000226730,9606.ENSP00000229135,9606.ENSP00000229795,9606.ENSP00000236671,9606.ENSP00000263339,9606.ENSP00000263341,9606.ENSP00000264832,9606.ENSP00000270142,9606.ENSP00000275493,9606.ENSP00000293288,9606.ENSP00000305651,9606.ENSP00000306512,9606.ENSP00000306884,9606.ENSP00000308541,9606.ENSP00000308720,9606.ENSP00000346839,9606.ENSP00000361405,9606.ENSP00000361850,…	MMP2,IL2,IFNG,MAPK14,CTSD,IL1A,IL1B,ICAM1,SOD1,EGFR,BAX,CXCL10,CXCL8,CXCL11,F2,PRSS1,FN1,MMP9,PLAU,PCNA,PRKCD,IL6,TNF,IL10,SOD2,DUOX2,VEGFA
GO:0031983	Vesicle lumen	7	330	0.99	0.0049	9606.ENSP00000229795,9606.ENSP00000236671,9606.ENSP00000275493,9606.ENSP00000318585,9606.ENSP00000346839,9606.ENSP00000378217,9606.ENSP00000478570	MAPK14,CTSD,EGFR,BACE1,FN1,PRKCD,VEGFA
GO:0045121	Membrane raft	7	324	1	0.0049	9606.ENSP00000236671,9606.ENSP00000264832,9606.ENSP00000275493,9606.ENSP00000311032,9606.ENSP00000318585,9606.ENSP00000356438,9606.ENSP00000398698	CTSD,ICAM1,EGFR,CASP3,BACE1,PTGS2,TNF
GO:0031012	Extracellular matrix	8	527	0.85	0.0053	9606.ENSP00000219070,9606.ENSP00000236671,9606.ENSP00000264832,9606.ENSP00000308541,9606.ENSP00000308720,9606.ENSP00000346839,9606.ENSP00000361405,9606.ENSP00000478570	MMP2,CTSD,ICAM1,F2,PRSS1,FN1,MMP9,VEGFA
GO:0062023	Collagen-containing extracellular matrix	7	396	0.92	0.0065	9606.ENSP00000219070,9606.ENSP00000236671,9606.ENSP00000264832,9606.ENSP00000308541,9606.ENSP00000308720,9606.ENSP00000346839,9606.ENSP00000361405	MMP2,CTSD,ICAM1,F2,PRSS1,FN1,MMP9
GO:0099503	Secretory vesicle	10	1010	0.66	0.0122	9606.ENSP00000229795,9606.ENSP00000236671,9606.ENSP00000263341,9606.ENSP00000270142,9606.ENSP00000318585,9606.ENSP00000346839,9606.ENSP00000361405,9606.ENSP00000361850,9606.ENSP00000378217,9606.ENSP00000478570	MAPK14,CTSD,IL1B,SOD1,BACE1,FN1,MMP9,PLAU,PRKCD,VEGFA
GO:0030141	Secretory granule	9	845	0.7	0.0162	9606.ENSP00000229795,9606.ENSP00000236671,9606.ENSP00000263341,9606.ENSP00000270142,9606.ENSP00000346839,9606.ENSP00000361405,9606.ENSP00000361850,9606.ENSP00000378217,9606.ENSP00000478570	MAPK14,CTSD,IL1B,SOD1,FN1,MMP9,PLAU,PRKCD,VEGFA
GO:0060205	Cytoplasmic vesicle lumen	6	328	0.93	0.0162	9606.ENSP00000229795,9606.ENSP00000236671,9606.ENSP00000318585,9606.ENSP00000346839,9606.ENSP00000378217,9606.ENSP00000478570	MAPK14,CTSD,BACE1,FN1,PRKCD,VEGFA
GO:0070013	Intracellular organelle lumen	25	5857	0.3	0.0162	9606.ENSP00000229795,9606.ENSP00000236671,9606.ENSP00000242057,9606.ENSP00000245414,9606.ENSP00000269305,9606.ENSP00000270142,9606.ENSP00000275493,9606.ENSP00000308541,9606.ENSP00000311032,9606.ENSP00000318585,9606.ENSP00000327251,9606.ENSP00000346839,9606.ENSP00000356438,9606.ENSP00000360266,9606.ENSP00000361405,9606.ENSP00000368458,9606.ENSP00000378217,9606.ENSP00000380252,9606.ENSP00000381185,…	MAPK14,CTSD,AHR,IRF1,TP53,SOD1,EGFR,F2,CASP3,BACE1,NOS2,FN1,PTGS2,JUN,MMP9,PCNA,PRKCD,NFE2L2,BCL2,RELA,IL6,HIF1A,SOD2,VEGFA,MYC
GO:0012505	Endomembrane system	21	4542	0.33	0.0233	9606.ENSP00000229795,9606.ENSP00000236671,9606.ENSP00000263088,9606.ENSP00000263341,9606.ENSP00000269305,9606.ENSP00000270142,9606.ENSP00000275493,9606.ENSP00000293288,9606.ENSP00000308541,9606.ENSP00000318585,9606.ENSP00000346839,9606.ENSP00000356438,9606.ENSP00000361405,9606.ENSP00000361850,9606.ENSP00000378217,9606.ENSP00000380252,9606.ENSP00000381185,9606.ENSP00000385675,9606.ENSP00000398698,…	MAPK14,CTSD,PLD2,IL1B,TP53,SOD1,EGFR,BAX,F2,BACE1,FN1,PTGS2,MMP9,PLAU,PRKCD,NFE2L2,BCL2,IL6,TNF,DUOX2,VEGFA
GO:0031982	Vesicle	19	3879	0.36	0.0266	9606.ENSP00000229795,9606.ENSP00000236671,9606.ENSP00000263341,9606.ENSP00000264832,9606.ENSP00000270142,9606.ENSP00000275493,9606.ENSP00000293288,9606.ENSP00000308541,9606.ENSP00000318585,9606.ENSP00000327251,9606.ENSP00000346839,9606.ENSP00000361405,9606.ENSP00000361850,9606.ENSP00000368458,9606.ENSP00000378217,9606.ENSP00000398698,9606.ENSP00000446252,9606.ENSP00000475084,9606.ENSP00000478570	MAPK14,CTSD,IL1B,ICAM1,SOD1,EGFR,BAX,F2,BACE1,NOS2,FN1,MMP9,PLAU,PCNA,PRKCD,TNF,SOD2,DUOX2,VEGFA
GO:0009986	Cell surface	8	824	0.66	0.048	9606.ENSP00000264832,9606.ENSP00000275493,9606.ENSP00000305651,9606.ENSP00000318585,9606.ENSP00000361850,9606.ENSP00000398698,9606.ENSP00000475084,9606.ENSP00000478570	ICAM1,EGFR,CXCL10,BACE1,PLAU,TNF,DUOX2,VEGFA

## Sheet: MF
#term ID	term description	observed gene count	background gene count	strength	false discovery rate	matching proteins in your network (IDs)	matching proteins in your network (labels)
GO:0005126	Cytokine receptor binding	12	264	1.33	1.89e-09	9606.ENSP00000226730,9606.ENSP00000229135,9606.ENSP00000263339,9606.ENSP00000263341,9606.ENSP00000305651,9606.ENSP00000306512,9606.ENSP00000306884,9606.ENSP00000311032,9606.ENSP00000385675,9606.ENSP00000398698,9606.ENSP00000412237,9606.ENSP00000478570	IL2,IFNG,IL1A,IL1B,CXCL10,CXCL8,CXCL11,CASP3,IL6,TNF,IL10,VEGFA
GO:0005125	Cytokine activity	11	233	1.34	7.04e-09	9606.ENSP00000226730,9606.ENSP00000229135,9606.ENSP00000263339,9606.ENSP00000263341,9606.ENSP00000305651,9606.ENSP00000306512,9606.ENSP00000306884,9606.ENSP00000385675,9606.ENSP00000398698,9606.ENSP00000412237,9606.ENSP00000478570	IL2,IFNG,IL1A,IL1B,CXCL10,CXCL8,CXCL11,IL6,TNF,IL10,VEGFA
GO:0005102	Signaling receptor binding	19	1581	0.75	2.37e-07	9606.ENSP00000226730,9606.ENSP00000229135,9606.ENSP00000263339,9606.ENSP00000263341,9606.ENSP00000264832,9606.ENSP00000269305,9606.ENSP00000275493,9606.ENSP00000305651,9606.ENSP00000306512,9606.ENSP00000306884,9606.ENSP00000308541,9606.ENSP00000311032,9606.ENSP00000346839,9606.ENSP00000368458,9606.ENSP00000385675,9606.ENSP00000398698,9606.ENSP00000412237,9606.ENSP00000437955,9606.ENSP00000478570	IL2,IFNG,IL1A,IL1B,ICAM1,TP53,EGFR,CXCL10,CXCL8,CXCL11,F2,CASP3,FN1,PCNA,IL6,TNF,IL10,HIF1A,VEGFA
GO:0048018	Receptor ligand activity	12	490	1.06	5e-07	9606.ENSP00000226730,9606.ENSP00000229135,9606.ENSP00000263339,9606.ENSP00000263341,9606.ENSP00000305651,9606.ENSP00000306512,9606.ENSP00000306884,9606.ENSP00000308541,9606.ENSP00000385675,9606.ENSP00000398698,9606.ENSP00000412237,9606.ENSP00000478570	IL2,IFNG,IL1A,IL1B,CXCL10,CXCL8,CXCL11,F2,IL6,TNF,IL10,VEGFA
GO:0098772	Molecular function regulator	25	3422	0.53	1.04e-06	9606.ENSP00000226730,9606.ENSP00000229135,9606.ENSP00000242057,9606.ENSP00000245414,9606.ENSP00000263339,9606.ENSP00000263341,9606.ENSP00000269305,9606.ENSP00000305651,9606.ENSP00000306512,9606.ENSP00000306884,9606.ENSP00000308541,9606.ENSP00000311032,9606.ENSP00000346839,9606.ENSP00000360266,9606.ENSP00000368458,9606.ENSP00000378217,9606.ENSP00000380252,9606.ENSP00000381185,9606.ENSP00000384273,…	IL2,IFNG,AHR,IRF1,IL1A,IL1B,TP53,CXCL10,CXCL8,CXCL11,F2,CASP3,FN1,JUN,PCNA,PRKCD,NFE2L2,BCL2,RELA,IL6,TNF,IL10,HIF1A,VEGFA,MYC
GO:0005515	Protein binding	34	7026	0.35	1.97e-06	9606.ENSP00000226730,9606.ENSP00000229135,9606.ENSP00000229795,9606.ENSP00000242057,9606.ENSP00000263339,9606.ENSP00000263341,9606.ENSP00000264832,9606.ENSP00000269305,9606.ENSP00000270142,9606.ENSP00000275493,9606.ENSP00000293288,9606.ENSP00000305651,9606.ENSP00000306512,9606.ENSP00000306884,9606.ENSP00000308541,9606.ENSP00000311032,9606.ENSP00000318585,9606.ENSP00000327251,9606.ENSP00000346839,…	IL2,IFNG,MAPK14,AHR,IL1A,IL1B,ICAM1,TP53,SOD1,EGFR,BAX,CXCL10,CXCL8,CXCL11,F2,CASP3,BACE1,NOS2,FN1,PTGS2,JUN,MMP9,PCNA,PRKCD,NFE2L2,BCL2,RELA,IL6,TNF,IL10,HIF1A,SOD2,VEGFA,MYC
GO:0070851	Growth factor receptor binding	6	138	1.31	0.00035	9606.ENSP00000226730,9606.ENSP00000263339,9606.ENSP00000263341,9606.ENSP00000385675,9606.ENSP00000412237,9606.ENSP00000478570	IL2,IL1A,IL1B,IL6,IL10,VEGFA
GO:0042802	Identical protein binding	16	1896	0.59	0.00046	9606.ENSP00000242057,9606.ENSP00000269305,9606.ENSP00000270142,9606.ENSP00000275493,9606.ENSP00000293288,9606.ENSP00000327251,9606.ENSP00000346839,9606.ENSP00000356438,9606.ENSP00000360266,9606.ENSP00000361405,9606.ENSP00000368458,9606.ENSP00000381185,9606.ENSP00000384273,9606.ENSP00000398698,9606.ENSP00000446252,9606.ENSP00000478570	AHR,TP53,SOD1,EGFR,BAX,NOS2,FN1,PTGS2,JUN,MMP9,PCNA,BCL2,RELA,TNF,SOD2,VEGFA
GO:0140297	DNA-binding transcription factor binding	8	366	1.01	0.00052	9606.ENSP00000229795,9606.ENSP00000360266,9606.ENSP00000368458,9606.ENSP00000380252,9606.ENSP00000381185,9606.ENSP00000384273,9606.ENSP00000437955,9606.ENSP00000479618	MAPK14,JUN,PCNA,NFE2L2,BCL2,RELA,HIF1A,MYC
GO:0008134	Transcription factor binding	10	672	0.84	0.00057	9606.ENSP00000229795,9606.ENSP00000242057,9606.ENSP00000269305,9606.ENSP00000360266,9606.ENSP00000368458,9606.ENSP00000380252,9606.ENSP00000381185,9606.ENSP00000384273,9606.ENSP00000437955,9606.ENSP00000479618	MAPK14,AHR,TP53,JUN,PCNA,NFE2L2,BCL2,RELA,HIF1A,MYC
GO:0005488	Binding	40	12516	0.17	0.00087	9606.ENSP00000219070,9606.ENSP00000226730,9606.ENSP00000229135,9606.ENSP00000229795,9606.ENSP00000242057,9606.ENSP00000245414,9606.ENSP00000263088,9606.ENSP00000263339,9606.ENSP00000263341,9606.ENSP00000264350,9606.ENSP00000264832,9606.ENSP00000269305,9606.ENSP00000270142,9606.ENSP00000275493,9606.ENSP00000293288,9606.ENSP00000305651,9606.ENSP00000306512,9606.ENSP00000306884,9606.ENSP00000308541,…	MMP2,IL2,IFNG,MAPK14,AHR,IRF1,PLD2,IL1A,IL1B,HERC5,ICAM1,TP53,SOD1,EGFR,BAX,CXCL10,CXCL8,CXCL11,F2,PRSS1,CASP3,BACE1,NOS2,FN1,PTGS2,JUN,MMP9,PCNA,PRKCD,NFE2L2,BCL2,RELA,IL6,TNF,IL10,HIF1A,SOD2,DUOX2,VEGFA,MYC
GO:0004175	Endopeptidase activity	8	419	0.95	0.0011	9606.ENSP00000219070,9606.ENSP00000236671,9606.ENSP00000308541,9606.ENSP00000308720,9606.ENSP00000311032,9606.ENSP00000318585,9606.ENSP00000361405,9606.ENSP00000361850	MMP2,CTSD,F2,PRSS1,CASP3,BACE1,MMP9,PLAU
GO:0044877	Protein-containing complex binding	12	1216	0.66	0.0023	9606.ENSP00000242057,9606.ENSP00000263341,9606.ENSP00000264832,9606.ENSP00000269305,9606.ENSP00000275493,9606.ENSP00000311032,9606.ENSP00000346839,9606.ENSP00000360266,9606.ENSP00000361405,9606.ENSP00000368458,9606.ENSP00000384273,9606.ENSP00000479618	AHR,IL1B,ICAM1,TP53,EGFR,CASP3,FN1,JUN,MMP9,PCNA,RELA,MYC
GO:0046983	Protein dimerization activity	11	1037	0.69	0.0029	9606.ENSP00000242057,9606.ENSP00000269305,9606.ENSP00000293288,9606.ENSP00000327251,9606.ENSP00000356438,9606.ENSP00000381185,9606.ENSP00000384273,9606.ENSP00000412237,9606.ENSP00000437955,9606.ENSP00000478570,9606.ENSP00000479618	AHR,TP53,BAX,NOS2,PTGS2,BCL2,RELA,IL10,HIF1A,VEGFA,MYC
GO:0045236	CXCR chemokine receptor binding	3	18	1.89	0.0036	9606.ENSP00000305651,9606.ENSP00000306512,9606.ENSP00000306884	CXCL10,CXCL8,CXCL11
GO:0002020	Protease binding	5	138	1.23	0.0038	9606.ENSP00000269305,9606.ENSP00000311032,9606.ENSP00000346839,9606.ENSP00000381185,9606.ENSP00000398698	TP53,CASP3,FN1,BCL2,TNF
GO:0019903	Protein phosphatase binding	5	149	1.19	0.005	9606.ENSP00000229795,9606.ENSP00000269305,9606.ENSP00000270142,9606.ENSP00000275493,9606.ENSP00000381185	MAPK14,TP53,SOD1,EGFR,BCL2
GO:0019904	Protein domain specific binding	9	716	0.77	0.005	9606.ENSP00000263341,9606.ENSP00000269305,9606.ENSP00000293288,9606.ENSP00000346839,9606.ENSP00000360266,9606.ENSP00000380252,9606.ENSP00000381185,9606.ENSP00000384273,9606.ENSP00000437955	IL1B,TP53,BAX,FN1,JUN,NFE2L2,BCL2,RELA,HIF1A
GO:0004252	Serine-type endopeptidase activity	5	154	1.18	0.0055	9606.ENSP00000219070,9606.ENSP00000308541,9606.ENSP00000308720,9606.ENSP00000361405,9606.ENSP00000361850	MMP2,F2,PRSS1,MMP9,PLAU
GO:0016209	Antioxidant activity	4	74	1.4	0.0055	9606.ENSP00000270142,9606.ENSP00000356438,9606.ENSP00000446252,9606.ENSP00000475084	SOD1,PTGS2,SOD2,DUOX2
GO:0003690	Double-stranded dna binding	11	1156	0.65	0.0056	9606.ENSP00000242057,9606.ENSP00000245414,9606.ENSP00000269305,9606.ENSP00000275493,9606.ENSP00000360266,9606.ENSP00000368458,9606.ENSP00000380252,9606.ENSP00000384273,9606.ENSP00000398698,9606.ENSP00000437955,9606.ENSP00000479618	AHR,IRF1,TP53,EGFR,JUN,PCNA,NFE2L2,RELA,TNF,HIF1A,MYC
GO:0004190	Aspartic-type endopeptidase activity	3	24	1.77	0.0056	9606.ENSP00000236671,9606.ENSP00000311032,9606.ENSP00000318585	CTSD,CASP3,BACE1
GO:0008083	Growth factor activity	5	161	1.16	0.0057	9606.ENSP00000226730,9606.ENSP00000308541,9606.ENSP00000385675,9606.ENSP00000412237,9606.ENSP00000478570	IL2,F2,IL6,IL10,VEGFA
GO:0061629	RNA polymerase II-specific DNA-binding transcription factor binding	6	283	0.99	0.0063	9606.ENSP00000229795,9606.ENSP00000360266,9606.ENSP00000368458,9606.ENSP00000380252,9606.ENSP00000384273,9606.ENSP00000437955	MAPK14,JUN,PCNA,NFE2L2,RELA,HIF1A
GO:0008201	Heparin binding	5	172	1.13	0.0068	9606.ENSP00000305651,9606.ENSP00000306884,9606.ENSP00000308541,9606.ENSP00000346839,9606.ENSP00000478570	CXCL10,CXCL11,F2,FN1,VEGFA
GO:0019899	Enzyme binding	15	2239	0.49	0.0068	9606.ENSP00000229795,9606.ENSP00000269305,9606.ENSP00000270142,9606.ENSP00000275493,9606.ENSP00000311032,9606.ENSP00000318585,9606.ENSP00000346839,9606.ENSP00000356438,9606.ENSP00000360266,9606.ENSP00000368458,9606.ENSP00000378217,9606.ENSP00000381185,9606.ENSP00000384273,9606.ENSP00000398698,9606.ENSP00000437955	MAPK14,TP53,SOD1,EGFR,CASP3,BACE1,FN1,PTGS2,JUN,PCNA,PRKCD,BCL2,RELA,TNF,HIF1A
GO:0031625	Ubiquitin protein ligase binding	6	296	0.98	0.0069	9606.ENSP00000269305,9606.ENSP00000275493,9606.ENSP00000360266,9606.ENSP00000381185,9606.ENSP00000384273,9606.ENSP00000437955	TP53,EGFR,JUN,BCL2,RELA,HIF1A
GO:0035035	Histone acetyltransferase binding	3	29	1.68	0.0069	9606.ENSP00000269305,9606.ENSP00000368458,9606.ENSP00000437955	TP53,PCNA,HIF1A
GO:0001228	DNA-binding transcription activator activity, RNA polymerase II-specific	7	449	0.86	0.007	9606.ENSP00000245414,9606.ENSP00000269305,9606.ENSP00000360266,9606.ENSP00000380252,9606.ENSP00000384273,9606.ENSP00000437955,9606.ENSP00000479618	IRF1,TP53,JUN,NFE2L2,RELA,HIF1A,MYC
GO:0033613	Activating transcription factor binding	4	90	1.32	0.007	9606.ENSP00000360266,9606.ENSP00000380252,9606.ENSP00000384273,9606.ENSP00000479618	JUN,NFE2L2,RELA,MYC
GO:0004784	Superoxide dismutase activity	2	4	2.37	0.0087	9606.ENSP00000270142,9606.ENSP00000446252	SOD1,SOD2
GO:0000978	RNA polymerase II cis-regulatory region sequence-specific DNA binding	8	672	0.74	0.0104	9606.ENSP00000242057,9606.ENSP00000245414,9606.ENSP00000269305,9606.ENSP00000360266,9606.ENSP00000380252,9606.ENSP00000384273,9606.ENSP00000437955,9606.ENSP00000479618	AHR,IRF1,TP53,JUN,NFE2L2,RELA,HIF1A,MYC
GO:0051087	Chaperone binding	4	105	1.25	0.0104	9606.ENSP00000269305,9606.ENSP00000270142,9606.ENSP00000293288,9606.ENSP00000346839	TP53,SOD1,BAX,FN1
GO:0048248	CXCR3 chemokine receptor binding	2	5	2.27	0.0111	9606.ENSP00000305651,9606.ENSP00000306884	CXCL10,CXCL11
GO:0051434	BH3 domain binding	2	6	2.19	0.0141	9606.ENSP00000293288,9606.ENSP00000381185	BAX,BCL2
GO:0001046	Core promoter sequence-specific dna binding	3	47	1.47	0.0186	9606.ENSP00000269305,9606.ENSP00000384273,9606.ENSP00000479618	TP53,RELA,MYC
GO:0001221	Transcription cofactor binding	3	47	1.47	0.0186	9606.ENSP00000242057,9606.ENSP00000380252,9606.ENSP00000384273	AHR,NFE2L2,RELA
GO:0008009	Chemokine activity	3	48	1.46	0.0186	9606.ENSP00000305651,9606.ENSP00000306512,9606.ENSP00000306884	CXCL10,CXCL8,CXCL11
GO:0070888	E-box binding	3	49	1.46	0.0192	9606.ENSP00000242057,9606.ENSP00000437955,9606.ENSP00000479618	AHR,HIF1A,MYC
GO:0000976	Transcription regulatory region sequence-specific dna binding	9	1028	0.61	0.0283	9606.ENSP00000242057,9606.ENSP00000245414,9606.ENSP00000269305,9606.ENSP00000360266,9606.ENSP00000380252,9606.ENSP00000384273,9606.ENSP00000398698,9606.ENSP00000437955,9606.ENSP00000479618	AHR,IRF1,TP53,JUN,NFE2L2,RELA,TNF,HIF1A,MYC
GO:0005178	Integrin binding	4	147	1.1	0.0283	9606.ENSP00000263341,9606.ENSP00000264832,9606.ENSP00000275493,9606.ENSP00000346839	IL1B,ICAM1,EGFR,FN1
GO:0005507	Copper ion binding	3	57	1.39	0.0283	9606.ENSP00000263339,9606.ENSP00000269305,9606.ENSP00000270142	IL1A,TP53,SOD1
GO:0030234	Enzyme regulator activity	9	1044	0.6	0.0294	9606.ENSP00000226730,9606.ENSP00000269305,9606.ENSP00000305651,9606.ENSP00000308541,9606.ENSP00000311032,9606.ENSP00000346839,9606.ENSP00000360266,9606.ENSP00000368458,9606.ENSP00000378217	IL2,TP53,CXCL10,F2,CASP3,FN1,JUN,PCNA,PRKCD
GO:0001094	TFIID-class transcription factor complex binding	2	11	1.93	0.031	9606.ENSP00000242057,9606.ENSP00000269305	AHR,TP53
GO:0043565	Sequence-specific dna binding	10	1331	0.54	0.0356	9606.ENSP00000242057,9606.ENSP00000245414,9606.ENSP00000269305,9606.ENSP00000360266,9606.ENSP00000380252,9606.ENSP00000381185,9606.ENSP00000384273,9606.ENSP00000398698,9606.ENSP00000437955,9606.ENSP00000479618	AHR,IRF1,TP53,JUN,NFE2L2,BCL2,RELA,TNF,HIF1A,MYC
GO:0019901	Protein kinase binding	7	653	0.7	0.038	9606.ENSP00000229795,9606.ENSP00000269305,9606.ENSP00000275493,9606.ENSP00000368458,9606.ENSP00000378217,9606.ENSP00000384273,9606.ENSP00000437955	MAPK14,TP53,EGFR,PCNA,PRKCD,RELA,HIF1A
GO:0042803	Protein homodimerization activity	7	673	0.69	0.0434	9606.ENSP00000242057,9606.ENSP00000293288,9606.ENSP00000327251,9606.ENSP00000356438,9606.ENSP00000381185,9606.ENSP00000384273,9606.ENSP00000478570	AHR,BAX,NOS2,PTGS2,BCL2,RELA,VEGFA
GO:0070491	Repressing transcription factor binding	3	73	1.28	0.0449	9606.ENSP00000381185,9606.ENSP00000384273,9606.ENSP00000479618	BCL2,RELA,MYC

## Sheet: Data
Class	Description	Enrichment	pvalue	count
BP	Cytokine-mediated signaling pathway	0.0412979	1.29e-26	28
BP	Response to cytokine	0.0281562	5.5e-26	31
BP	Cellular response to cytokine stimulus	0.029615	1.39e-25	30
BP	Cellular response to organic substance	0.0147742	4.95e-22	35
BP	Regulation of cell population proliferation	0.0188794	3.33e-21	31
CC	Extracellular space	0.00813772	9.86e-08	26
CC	Extracellular region	0.00648104	2.99e-06	27
CC	Vesicle lumen	0.0212121	0.0049	7
CC	Membrane raft	0.0216049	0.0049	7
CC	Extracellular matrix	0.0151803	0.0053	8
MF	Cytokine receptor binding	0.0454545	1.89e-09	12
MF	Cytokine activity	0.0472103	7.04e-09	11
MF	Signaling receptor binding	0.0120177	2.37e-07	19
MF	Receptor ligand activity	0.0244898	5e-07	12
MF	Molecular function regulator	0.00730567	1.04e-06	25
