# Supplementary material for: Anti-inflammatory effects of Chaishi Tuire Granules on influenza A treatment by mediating TRAF6/MAPK14 axis
Source: Front Med (Lausanne). 2022 Nov 14;9:943681. doi: 10.3389/fmed.2022.943681 (PMC9701735; doi:10.3389/fmed.2022.943681)
Supplement: Supplementary file 1 [file Data_Sheet_1.ZIP › Raw Data/KEGG.xlsx]

## Sheet: Sheet1
#term ID	term description	observed gene count	background gene count	strength	false discovery rate	matching proteins in your network (IDs)	matching proteins in your network (labels)
hsa04933	AGE-RAGE signaling pathway in diabetic complications	16	98	1.88	3.8e-23	9606.ENSP00000219070,9606.ENSP00000229795,9606.ENSP00000263339,9606.ENSP00000263341,9606.ENSP00000264832,9606.ENSP00000293288,9606.ENSP00000306512,9606.ENSP00000311032,9606.ENSP00000346839,9606.ENSP00000360266,9606.ENSP00000378217,9606.ENSP00000381185,9606.ENSP00000384273,9606.ENSP00000385675,9606.ENSP00000398698,9606.ENSP00000478570	MMP2,MAPK14,IL1A,IL1B,ICAM1,BAX,CXCL8,CASP3,FN1,JUN,PRKCD,BCL2,RELA,IL6,TNF,VEGFA
hsa05200	Pathways in cancer	22	517	1.3	2.1e-21	9606.ENSP00000219070,9606.ENSP00000226730,9606.ENSP00000229135,9606.ENSP00000263088,9606.ENSP00000269305,9606.ENSP00000275493,9606.ENSP00000293288,9606.ENSP00000306512,9606.ENSP00000308541,9606.ENSP00000311032,9606.ENSP00000327251,9606.ENSP00000346839,9606.ENSP00000356438,9606.ENSP00000360266,9606.ENSP00000361405,9606.ENSP00000380252,9606.ENSP00000381185,9606.ENSP00000384273,9606.ENSP00000385675,…	MMP2,IL2,IFNG,PLD2,TP53,EGFR,BAX,CXCL8,F2,CASP3,NOS2,FN1,PTGS2,JUN,MMP9,NFE2L2,BCL2,RELA,IL6,HIF1A,VEGFA,MYC
hsa05418	Fluid shear stress and atherosclerosis	14	130	1.7	4.67e-18	9606.ENSP00000219070,9606.ENSP00000229135,9606.ENSP00000229795,9606.ENSP00000263339,9606.ENSP00000263341,9606.ENSP00000264832,9606.ENSP00000269305,9606.ENSP00000360266,9606.ENSP00000361405,9606.ENSP00000380252,9606.ENSP00000381185,9606.ENSP00000384273,9606.ENSP00000398698,9606.ENSP00000478570	MMP2,IFNG,MAPK14,IL1A,IL1B,ICAM1,TP53,JUN,MMP9,NFE2L2,BCL2,RELA,TNF,VEGFA
hsa05133	Pertussis	12	74	1.88	2.57e-17	9606.ENSP00000229795,9606.ENSP00000245414,9606.ENSP00000263339,9606.ENSP00000263341,9606.ENSP00000306512,9606.ENSP00000311032,9606.ENSP00000327251,9606.ENSP00000360266,9606.ENSP00000384273,9606.ENSP00000385675,9606.ENSP00000398698,9606.ENSP00000412237	MAPK14,IRF1,IL1A,IL1B,CXCL8,CASP3,NOS2,JUN,RELA,IL6,TNF,IL10
hsa04657	IL-17 signaling pathway	12	92	1.78	2.27e-16	9606.ENSP00000229135,9606.ENSP00000229795,9606.ENSP00000263341,9606.ENSP00000305651,9606.ENSP00000306512,9606.ENSP00000311032,9606.ENSP00000356438,9606.ENSP00000360266,9606.ENSP00000361405,9606.ENSP00000384273,9606.ENSP00000385675,9606.ENSP00000398698	IFNG,MAPK14,IL1B,CXCL10,CXCL8,CASP3,PTGS2,JUN,MMP9,RELA,IL6,TNF
hsa04668	TNF signaling pathway	12	112	1.7	1.69e-15	9606.ENSP00000229795,9606.ENSP00000245414,9606.ENSP00000263341,9606.ENSP00000264832,9606.ENSP00000305651,9606.ENSP00000311032,9606.ENSP00000356438,9606.ENSP00000360266,9606.ENSP00000361405,9606.ENSP00000384273,9606.ENSP00000385675,9606.ENSP00000398698	MAPK14,IRF1,IL1B,ICAM1,CXCL10,CASP3,PTGS2,JUN,MMP9,RELA,IL6,TNF
hsa05161	Hepatitis B	13	159	1.58	1.69e-15	9606.ENSP00000229795,9606.ENSP00000269305,9606.ENSP00000293288,9606.ENSP00000306512,9606.ENSP00000311032,9606.ENSP00000360266,9606.ENSP00000361405,9606.ENSP00000368458,9606.ENSP00000381185,9606.ENSP00000384273,9606.ENSP00000385675,9606.ENSP00000398698,9606.ENSP00000479618	MAPK14,TP53,BAX,CXCL8,CASP3,JUN,MMP9,PCNA,BCL2,RELA,IL6,TNF,MYC
hsa05152	Tuberculosis	13	168	1.56	2.62e-15	9606.ENSP00000229135,9606.ENSP00000229795,9606.ENSP00000236671,9606.ENSP00000263339,9606.ENSP00000263341,9606.ENSP00000293288,9606.ENSP00000311032,9606.ENSP00000327251,9606.ENSP00000381185,9606.ENSP00000384273,9606.ENSP00000385675,9606.ENSP00000398698,9606.ENSP00000412237	IFNG,MAPK14,CTSD,IL1A,IL1B,BAX,CASP3,NOS2,BCL2,RELA,IL6,TNF,IL10
hsa05167	Kaposi sarcoma-associated herpesvirus infection	13	187	1.51	8.67e-15	9606.ENSP00000229795,9606.ENSP00000264832,9606.ENSP00000269305,9606.ENSP00000293288,9606.ENSP00000306512,9606.ENSP00000311032,9606.ENSP00000356438,9606.ENSP00000360266,9606.ENSP00000384273,9606.ENSP00000385675,9606.ENSP00000437955,9606.ENSP00000478570,9606.ENSP00000479618	MAPK14,ICAM1,TP53,BAX,CXCL8,CASP3,PTGS2,JUN,RELA,IL6,HIF1A,VEGFA,MYC
hsa05142	Chagas disease	11	99	1.71	1.74e-14	9606.ENSP00000226730,9606.ENSP00000229135,9606.ENSP00000229795,9606.ENSP00000263341,9606.ENSP00000306512,9606.ENSP00000327251,9606.ENSP00000360266,9606.ENSP00000384273,9606.ENSP00000385675,9606.ENSP00000398698,9606.ENSP00000412237	IL2,IFNG,MAPK14,IL1B,CXCL8,NOS2,JUN,RELA,IL6,TNF,IL10
hsa04625	C-type lectin receptor signaling pathway	11	102	1.7	2.15e-14	9606.ENSP00000226730,9606.ENSP00000229795,9606.ENSP00000245414,9606.ENSP00000263341,9606.ENSP00000356438,9606.ENSP00000360266,9606.ENSP00000378217,9606.ENSP00000384273,9606.ENSP00000385675,9606.ENSP00000398698,9606.ENSP00000412237	IL2,MAPK14,IRF1,IL1B,PTGS2,JUN,PRKCD,RELA,IL6,TNF,IL10
hsa05140	Leishmaniasis	10	70	1.82	3.58e-14	9606.ENSP00000229135,9606.ENSP00000229795,9606.ENSP00000263339,9606.ENSP00000263341,9606.ENSP00000327251,9606.ENSP00000356438,9606.ENSP00000360266,9606.ENSP00000384273,9606.ENSP00000398698,9606.ENSP00000412237	IFNG,MAPK14,IL1A,IL1B,NOS2,PTGS2,JUN,RELA,TNF,IL10
hsa05163	Human cytomegalovirus infection	13	218	1.44	3.95e-14	9606.ENSP00000229795,9606.ENSP00000263341,9606.ENSP00000269305,9606.ENSP00000275493,9606.ENSP00000293288,9606.ENSP00000306512,9606.ENSP00000311032,9606.ENSP00000356438,9606.ENSP00000384273,9606.ENSP00000385675,9606.ENSP00000398698,9606.ENSP00000478570,9606.ENSP00000479618	MAPK14,IL1B,TP53,EGFR,BAX,CXCL8,CASP3,PTGS2,RELA,IL6,TNF,VEGFA,MYC
hsa05164	Influenza A	12	165	1.53	5.69e-14	9606.ENSP00000229135,9606.ENSP00000263339,9606.ENSP00000263341,9606.ENSP00000264832,9606.ENSP00000293288,9606.ENSP00000305651,9606.ENSP00000306512,9606.ENSP00000308720,9606.ENSP00000311032,9606.ENSP00000384273,9606.ENSP00000385675,9606.ENSP00000398698	IFNG,IL1A,IL1B,ICAM1,BAX,CXCL10,CXCL8,PRSS1,CASP3,RELA,IL6,TNF
hsa05169	Epstein-Barr virus infection	12	193	1.46	3.14e-13	9606.ENSP00000229795,9606.ENSP00000264832,9606.ENSP00000269305,9606.ENSP00000293288,9606.ENSP00000305651,9606.ENSP00000311032,9606.ENSP00000360266,9606.ENSP00000381185,9606.ENSP00000384273,9606.ENSP00000385675,9606.ENSP00000398698,9606.ENSP00000479618	MAPK14,ICAM1,TP53,BAX,CXCL10,CASP3,JUN,BCL2,RELA,IL6,TNF,MYC
hsa05205	Proteoglycans in cancer	12	196	1.46	3.5e-13	9606.ENSP00000219070,9606.ENSP00000229795,9606.ENSP00000269305,9606.ENSP00000275493,9606.ENSP00000311032,9606.ENSP00000346839,9606.ENSP00000361405,9606.ENSP00000361850,9606.ENSP00000398698,9606.ENSP00000437955,9606.ENSP00000478570,9606.ENSP00000479618	MMP2,MAPK14,TP53,EGFR,CASP3,FN1,MMP9,PLAU,TNF,HIF1A,VEGFA,MYC
hsa05321	Inflammatory bowel disease	9	60	1.84	5.23e-13	9606.ENSP00000226730,9606.ENSP00000229135,9606.ENSP00000263339,9606.ENSP00000263341,9606.ENSP00000360266,9606.ENSP00000384273,9606.ENSP00000385675,9606.ENSP00000398698,9606.ENSP00000412237	IL2,IFNG,IL1A,IL1B,JUN,RELA,IL6,TNF,IL10
hsa05146	Amoebiasis	10	100	1.67	6.49e-13	9606.ENSP00000229135,9606.ENSP00000263341,9606.ENSP00000306512,9606.ENSP00000311032,9606.ENSP00000327251,9606.ENSP00000346839,9606.ENSP00000384273,9606.ENSP00000385675,9606.ENSP00000398698,9606.ENSP00000412237	IFNG,IL1B,CXCL8,CASP3,NOS2,FN1,RELA,IL6,TNF,IL10
hsa05135	Yersinia infection	10	125	1.57	4.98e-12	9606.ENSP00000226730,9606.ENSP00000229795,9606.ENSP00000263341,9606.ENSP00000306512,9606.ENSP00000346839,9606.ENSP00000360266,9606.ENSP00000384273,9606.ENSP00000385675,9606.ENSP00000398698,9606.ENSP00000412237	IL2,MAPK14,IL1B,CXCL8,FN1,JUN,RELA,IL6,TNF,IL10
hsa05323	Rheumatoid arthritis	9	85	1.69	8.03e-12	9606.ENSP00000229135,9606.ENSP00000263339,9606.ENSP00000263341,9606.ENSP00000264832,9606.ENSP00000306512,9606.ENSP00000360266,9606.ENSP00000385675,9606.ENSP00000398698,9606.ENSP00000478570	IFNG,IL1A,IL1B,ICAM1,CXCL8,JUN,IL6,TNF,VEGFA
hsa05162	Measles	10	138	1.53	1.14e-11	9606.ENSP00000226730,9606.ENSP00000263339,9606.ENSP00000263341,9606.ENSP00000269305,9606.ENSP00000293288,9606.ENSP00000311032,9606.ENSP00000360266,9606.ENSP00000381185,9606.ENSP00000384273,9606.ENSP00000385675	IL2,IL1A,IL1B,TP53,BAX,CASP3,JUN,BCL2,RELA,IL6
hsa05222	Small cell lung cancer	9	92	1.66	1.42e-11	9606.ENSP00000269305,9606.ENSP00000293288,9606.ENSP00000311032,9606.ENSP00000327251,9606.ENSP00000346839,9606.ENSP00000356438,9606.ENSP00000381185,9606.ENSP00000384273,9606.ENSP00000479618	TP53,BAX,CASP3,NOS2,FN1,PTGS2,BCL2,RELA,MYC
hsa05132	Salmonella infection	11	209	1.39	1.72e-11	9606.ENSP00000229795,9606.ENSP00000263341,9606.ENSP00000293288,9606.ENSP00000306512,9606.ENSP00000311032,9606.ENSP00000360266,9606.ENSP00000381185,9606.ENSP00000384273,9606.ENSP00000385675,9606.ENSP00000398698,9606.ENSP00000479618	MAPK14,IL1B,BAX,CXCL8,CASP3,JUN,BCL2,RELA,IL6,TNF,MYC
hsa05131	Shigellosis	11	218	1.37	2.55e-11	9606.ENSP00000229795,9606.ENSP00000263341,9606.ENSP00000269305,9606.ENSP00000275493,9606.ENSP00000293288,9606.ENSP00000306512,9606.ENSP00000360266,9606.ENSP00000378217,9606.ENSP00000381185,9606.ENSP00000384273,9606.ENSP00000398698	MAPK14,IL1B,TP53,EGFR,BAX,CXCL8,JUN,PRKCD,BCL2,RELA,TNF
hsa04620	Toll-like receptor signaling pathway	9	101	1.62	2.74e-11	9606.ENSP00000229795,9606.ENSP00000263341,9606.ENSP00000305651,9606.ENSP00000306512,9606.ENSP00000306884,9606.ENSP00000360266,9606.ENSP00000384273,9606.ENSP00000385675,9606.ENSP00000398698	MAPK14,IL1B,CXCL10,CXCL8,CXCL11,JUN,RELA,IL6,TNF
hsa04659	Th17 cell differentiation	9	101	1.62	2.74e-11	9606.ENSP00000226730,9606.ENSP00000229135,9606.ENSP00000229795,9606.ENSP00000242057,9606.ENSP00000263341,9606.ENSP00000360266,9606.ENSP00000384273,9606.ENSP00000385675,9606.ENSP00000437955	IL2,IFNG,MAPK14,AHR,IL1B,JUN,RELA,IL6,HIF1A
hsa05219	Bladder cancer	7	41	1.9	1.42e-10	9606.ENSP00000219070,9606.ENSP00000269305,9606.ENSP00000275493,9606.ENSP00000306512,9606.ENSP00000361405,9606.ENSP00000478570,9606.ENSP00000479618	MMP2,TP53,EGFR,CXCL8,MMP9,VEGFA,MYC
hsa05130	Pathogenic Escherichia coli infection	10	187	1.4	1.5e-10	9606.ENSP00000229795,9606.ENSP00000263341,9606.ENSP00000293288,9606.ENSP00000306512,9606.ENSP00000308541,9606.ENSP00000311032,9606.ENSP00000360266,9606.ENSP00000384273,9606.ENSP00000385675,9606.ENSP00000398698	MAPK14,IL1B,BAX,CXCL8,F2,CASP3,JUN,RELA,IL6,TNF
hsa05144	Malaria	7	46	1.85	2.74e-10	9606.ENSP00000229135,9606.ENSP00000263341,9606.ENSP00000264832,9606.ENSP00000306512,9606.ENSP00000385675,9606.ENSP00000398698,9606.ENSP00000412237	IFNG,IL1B,ICAM1,CXCL8,IL6,TNF,IL10
hsa04010	MAPK signaling pathway	11	288	1.25	3.67e-10	9606.ENSP00000229795,9606.ENSP00000263339,9606.ENSP00000263341,9606.ENSP00000269305,9606.ENSP00000275493,9606.ENSP00000311032,9606.ENSP00000360266,9606.ENSP00000384273,9606.ENSP00000398698,9606.ENSP00000478570,9606.ENSP00000479618	MAPK14,IL1A,IL1B,TP53,EGFR,CASP3,JUN,RELA,TNF,VEGFA,MYC
hsa04932	Non-alcoholic fatty liver disease	9	148	1.45	5.59e-10	9606.ENSP00000263339,9606.ENSP00000263341,9606.ENSP00000293288,9606.ENSP00000306512,9606.ENSP00000311032,9606.ENSP00000360266,9606.ENSP00000384273,9606.ENSP00000385675,9606.ENSP00000398698	IL1A,IL1B,BAX,CXCL8,CASP3,JUN,RELA,IL6,TNF
hsa01522	Endocrine resistance	8	95	1.59	6.35e-10	9606.ENSP00000219070,9606.ENSP00000229795,9606.ENSP00000269305,9606.ENSP00000275493,9606.ENSP00000293288,9606.ENSP00000360266,9606.ENSP00000361405,9606.ENSP00000381185	MMP2,MAPK14,TP53,EGFR,BAX,JUN,MMP9,BCL2
hsa05160	Hepatitis C	9	156	1.43	8.22e-10	9606.ENSP00000229135,9606.ENSP00000269305,9606.ENSP00000275493,9606.ENSP00000293288,9606.ENSP00000305651,9606.ENSP00000311032,9606.ENSP00000384273,9606.ENSP00000398698,9606.ENSP00000479618	IFNG,TP53,EGFR,BAX,CXCL10,CASP3,RELA,TNF,MYC
hsa04064	NF-kappa B signaling pathway	8	101	1.57	9.47e-10	9606.ENSP00000263341,9606.ENSP00000264832,9606.ENSP00000306512,9606.ENSP00000356438,9606.ENSP00000361850,9606.ENSP00000381185,9606.ENSP00000384273,9606.ENSP00000398698	IL1B,ICAM1,CXCL8,PTGS2,PLAU,BCL2,RELA,TNF
hsa05206	MicroRNAs in cancer	9	160	1.42	9.6e-10	9606.ENSP00000269305,9606.ENSP00000275493,9606.ENSP00000311032,9606.ENSP00000356438,9606.ENSP00000361405,9606.ENSP00000361850,9606.ENSP00000381185,9606.ENSP00000478570,9606.ENSP00000479618	TP53,EGFR,CASP3,PTGS2,MMP9,PLAU,BCL2,VEGFA,MYC
hsa05145	Toxoplasmosis	8	105	1.55	1.2e-09	9606.ENSP00000229135,9606.ENSP00000229795,9606.ENSP00000311032,9606.ENSP00000327251,9606.ENSP00000381185,9606.ENSP00000384273,9606.ENSP00000398698,9606.ENSP00000412237	IFNG,MAPK14,CASP3,NOS2,BCL2,RELA,TNF,IL10
hsa04066	HIF-1 signaling pathway	8	106	1.55	1.25e-09	9606.ENSP00000229135,9606.ENSP00000275493,9606.ENSP00000327251,9606.ENSP00000381185,9606.ENSP00000384273,9606.ENSP00000385675,9606.ENSP00000437955,9606.ENSP00000478570	IFNG,EGFR,NOS2,BCL2,RELA,IL6,HIF1A,VEGFA
hsa04621	NOD-like receptor signaling pathway	9	174	1.38	1.8e-09	9606.ENSP00000229795,9606.ENSP00000263341,9606.ENSP00000306512,9606.ENSP00000360266,9606.ENSP00000378217,9606.ENSP00000381185,9606.ENSP00000384273,9606.ENSP00000385675,9606.ENSP00000398698	MAPK14,IL1B,CXCL8,JUN,PRKCD,BCL2,RELA,IL6,TNF
hsa04071	Sphingolipid signaling pathway	8	116	1.51	2.34e-09	9606.ENSP00000229795,9606.ENSP00000236671,9606.ENSP00000263088,9606.ENSP00000269305,9606.ENSP00000293288,9606.ENSP00000381185,9606.ENSP00000384273,9606.ENSP00000398698	MAPK14,CTSD,PLD2,TP53,BAX,BCL2,RELA,TNF
hsa05143	African trypanosomiasis	6	36	1.89	3.74e-09	9606.ENSP00000229135,9606.ENSP00000263341,9606.ENSP00000264832,9606.ENSP00000385675,9606.ENSP00000398698,9606.ENSP00000412237	IFNG,IL1B,ICAM1,IL6,TNF,IL10
hsa05332	Graft-versus-host disease	6	36	1.89	3.74e-09	9606.ENSP00000226730,9606.ENSP00000229135,9606.ENSP00000263339,9606.ENSP00000263341,9606.ENSP00000385675,9606.ENSP00000398698	IL2,IFNG,IL1A,IL1B,IL6,TNF
hsa04926	Relaxin signaling pathway	8	128	1.46	4.55e-09	9606.ENSP00000219070,9606.ENSP00000229795,9606.ENSP00000275493,9606.ENSP00000327251,9606.ENSP00000360266,9606.ENSP00000361405,9606.ENSP00000384273,9606.ENSP00000478570	MMP2,MAPK14,EGFR,NOS2,JUN,MMP9,RELA,VEGFA
hsa04060	Cytokine-cytokine receptor interaction	10	282	1.22	4.69e-09	9606.ENSP00000226730,9606.ENSP00000229135,9606.ENSP00000263339,9606.ENSP00000263341,9606.ENSP00000305651,9606.ENSP00000306512,9606.ENSP00000306884,9606.ENSP00000385675,9606.ENSP00000398698,9606.ENSP00000412237	IL2,IFNG,IL1A,IL1B,CXCL10,CXCL8,CXCL11,IL6,TNF,IL10
hsa04210	Apoptosis	8	132	1.45	5.48e-09	9606.ENSP00000236671,9606.ENSP00000269305,9606.ENSP00000293288,9606.ENSP00000311032,9606.ENSP00000360266,9606.ENSP00000381185,9606.ENSP00000384273,9606.ENSP00000398698	CTSD,TP53,BAX,CASP3,JUN,BCL2,RELA,TNF
hsa05210	Colorectal cancer	7	82	1.6	7.47e-09	9606.ENSP00000269305,9606.ENSP00000275493,9606.ENSP00000293288,9606.ENSP00000311032,9606.ENSP00000360266,9606.ENSP00000381185,9606.ENSP00000479618	TP53,EGFR,BAX,CASP3,JUN,BCL2,MYC
hsa05166	Human T-cell leukemia virus 1 infection	9	211	1.3	7.64e-09	9606.ENSP00000226730,9606.ENSP00000264832,9606.ENSP00000269305,9606.ENSP00000293288,9606.ENSP00000360266,9606.ENSP00000384273,9606.ENSP00000385675,9606.ENSP00000398698,9606.ENSP00000479618	IL2,ICAM1,TP53,BAX,JUN,RELA,IL6,TNF,MYC
hsa05165	Human papillomavirus infection	10	325	1.16	1.62e-08	9606.ENSP00000245414,9606.ENSP00000269305,9606.ENSP00000275493,9606.ENSP00000293288,9606.ENSP00000311032,9606.ENSP00000346839,9606.ENSP00000356438,9606.ENSP00000384273,9606.ENSP00000398698,9606.ENSP00000478570	IRF1,TP53,EGFR,BAX,CASP3,FN1,PTGS2,RELA,TNF,VEGFA
hsa04061	Viral protein interaction with cytokine and cytokine receptor	7	96	1.53	1.97e-08	9606.ENSP00000226730,9606.ENSP00000305651,9606.ENSP00000306512,9606.ENSP00000306884,9606.ENSP00000385675,9606.ENSP00000398698,9606.ENSP00000412237	IL2,CXCL10,CXCL8,CXCL11,IL6,TNF,IL10
hsa04660	T cell receptor signaling pathway	7	101	1.51	2.69e-08	9606.ENSP00000226730,9606.ENSP00000229135,9606.ENSP00000229795,9606.ENSP00000360266,9606.ENSP00000384273,9606.ENSP00000398698,9606.ENSP00000412237	IL2,IFNG,MAPK14,JUN,RELA,TNF,IL10
hsa05134	Legionellosis	6	55	1.71	3.07e-08	9606.ENSP00000263341,9606.ENSP00000306512,9606.ENSP00000311032,9606.ENSP00000384273,9606.ENSP00000385675,9606.ENSP00000398698	IL1B,CXCL8,CASP3,RELA,IL6,TNF
hsa05202	Transcriptional misregulation in cancer	8	171	1.34	3.32e-08	9606.ENSP00000269305,9606.ENSP00000293288,9606.ENSP00000306512,9606.ENSP00000361405,9606.ENSP00000361850,9606.ENSP00000384273,9606.ENSP00000385675,9606.ENSP00000479618	TP53,BAX,CXCL8,MMP9,PLAU,RELA,IL6,MYC
hsa05020	Prion disease	9	265	1.2	4.63e-08	9606.ENSP00000229795,9606.ENSP00000263339,9606.ENSP00000263341,9606.ENSP00000270142,9606.ENSP00000293288,9606.ENSP00000311032,9606.ENSP00000378217,9606.ENSP00000385675,9606.ENSP00000398698	MAPK14,IL1A,IL1B,SOD1,BAX,CASP3,PRKCD,IL6,TNF
hsa04722	Neurotrophin signaling pathway	7	114	1.46	5.53e-08	9606.ENSP00000229795,9606.ENSP00000269305,9606.ENSP00000293288,9606.ENSP00000360266,9606.ENSP00000378217,9606.ENSP00000381185,9606.ENSP00000384273	MAPK14,TP53,BAX,JUN,PRKCD,BCL2,RELA
hsa04380	Osteoclast differentiation	7	122	1.43	8.48e-08	9606.ENSP00000229135,9606.ENSP00000229795,9606.ENSP00000263339,9606.ENSP00000263341,9606.ENSP00000360266,9606.ENSP00000384273,9606.ENSP00000398698	IFNG,MAPK14,IL1A,IL1B,JUN,RELA,TNF
hsa05120	Epithelial cell signaling in Helicobacter pylori infection	6	67	1.62	8.48e-08	9606.ENSP00000229795,9606.ENSP00000275493,9606.ENSP00000306512,9606.ENSP00000311032,9606.ENSP00000360266,9606.ENSP00000384273	MAPK14,EGFR,CXCL8,CASP3,JUN,RELA
hsa05212	Pancreatic cancer	6	73	1.58	1.34e-07	9606.ENSP00000263088,9606.ENSP00000269305,9606.ENSP00000275493,9606.ENSP00000293288,9606.ENSP00000384273,9606.ENSP00000478570	PLD2,TP53,EGFR,BAX,RELA,VEGFA
hsa04915	Estrogen signaling pathway	7	133	1.39	1.42e-07	9606.ENSP00000219070,9606.ENSP00000236671,9606.ENSP00000275493,9606.ENSP00000360266,9606.ENSP00000361405,9606.ENSP00000378217,9606.ENSP00000381185	MMP2,CTSD,EGFR,JUN,MMP9,PRKCD,BCL2
hsa04940	Type I diabetes mellitus	5	39	1.78	2.82e-07	9606.ENSP00000226730,9606.ENSP00000229135,9606.ENSP00000263339,9606.ENSP00000263341,9606.ENSP00000398698	IL2,IFNG,IL1A,IL1B,TNF
hsa04218	Cellular senescence	7	150	1.34	3.03e-07	9606.ENSP00000229795,9606.ENSP00000263339,9606.ENSP00000269305,9606.ENSP00000306512,9606.ENSP00000384273,9606.ENSP00000385675,9606.ENSP00000479618	MAPK14,IL1A,TP53,CXCL8,RELA,IL6,MYC
hsa05235	PD-L1 expression and PD-1 checkpoint pathway in cancer	6	88	1.5	3.57e-07	9606.ENSP00000229135,9606.ENSP00000229795,9606.ENSP00000275493,9606.ENSP00000360266,9606.ENSP00000384273,9606.ENSP00000437955	IFNG,MAPK14,EGFR,JUN,RELA,HIF1A
hsa04912	GnRH signaling pathway	6	89	1.5	3.74e-07	9606.ENSP00000219070,9606.ENSP00000229795,9606.ENSP00000263088,9606.ENSP00000275493,9606.ENSP00000360266,9606.ENSP00000378217	MMP2,MAPK14,PLD2,EGFR,JUN,PRKCD
hsa04151	PI3K-Akt signaling pathway	9	350	1.08	4.01e-07	9606.ENSP00000226730,9606.ENSP00000269305,9606.ENSP00000275493,9606.ENSP00000346839,9606.ENSP00000381185,9606.ENSP00000384273,9606.ENSP00000385675,9606.ENSP00000478570,9606.ENSP00000479618	IL2,TP53,EGFR,FN1,BCL2,RELA,IL6,VEGFA,MYC
hsa04630	JAK-STAT signaling pathway	7	160	1.31	4.34e-07	9606.ENSP00000226730,9606.ENSP00000229135,9606.ENSP00000275493,9606.ENSP00000381185,9606.ENSP00000385675,9606.ENSP00000412237,9606.ENSP00000479618	IL2,IFNG,EGFR,BCL2,IL6,IL10,MYC
hsa05010	Alzheimer disease	9	355	1.07	4.37e-07	9606.ENSP00000263339,9606.ENSP00000263341,9606.ENSP00000311032,9606.ENSP00000318585,9606.ENSP00000327251,9606.ENSP00000356438,9606.ENSP00000384273,9606.ENSP00000385675,9606.ENSP00000398698	IL1A,IL1B,CASP3,BACE1,NOS2,PTGS2,RELA,IL6,TNF
hsa05215	Prostate cancer	6	96	1.46	5.38e-07	9606.ENSP00000269305,9606.ENSP00000275493,9606.ENSP00000361405,9606.ENSP00000361850,9606.ENSP00000381185,9606.ENSP00000384273	TP53,EGFR,MMP9,PLAU,BCL2,RELA
hsa05170	Human immunodeficiency virus 1 infection	7	204	1.2	2.04e-06	9606.ENSP00000229795,9606.ENSP00000293288,9606.ENSP00000311032,9606.ENSP00000360266,9606.ENSP00000381185,9606.ENSP00000384273,9606.ENSP00000398698	MAPK14,BAX,CASP3,JUN,BCL2,RELA,TNF
hsa04622	RIG-I-like receptor signaling pathway	5	70	1.52	3.69e-06	9606.ENSP00000229795,9606.ENSP00000305651,9606.ENSP00000306512,9606.ENSP00000384273,9606.ENSP00000398698	MAPK14,CXCL10,CXCL8,RELA,TNF
hsa05168	Herpes simplex virus 1 infection	9	479	0.94	4.88e-06	9606.ENSP00000229135,9606.ENSP00000263341,9606.ENSP00000269305,9606.ENSP00000293288,9606.ENSP00000311032,9606.ENSP00000381185,9606.ENSP00000384273,9606.ENSP00000385675,9606.ENSP00000398698	IFNG,IL1B,TP53,BAX,CASP3,BCL2,RELA,IL6,TNF
hsa05014	Amyotrophic lateral sclerosis	8	352	1.02	5.38e-06	9606.ENSP00000229795,9606.ENSP00000269305,9606.ENSP00000270142,9606.ENSP00000293288,9606.ENSP00000311032,9606.ENSP00000327251,9606.ENSP00000381185,9606.ENSP00000398698	MAPK14,TP53,SOD1,BAX,CASP3,NOS2,BCL2,TNF
hsa01521	EGFR tyrosine kinase inhibitor resistance	5	78	1.48	5.87e-06	9606.ENSP00000275493,9606.ENSP00000293288,9606.ENSP00000381185,9606.ENSP00000385675,9606.ENSP00000478570	EGFR,BAX,BCL2,IL6,VEGFA
hsa01523	Antifolate resistance	4	31	1.78	5.87e-06	9606.ENSP00000263341,9606.ENSP00000384273,9606.ENSP00000385675,9606.ENSP00000398698	IL1B,RELA,IL6,TNF
hsa04217	Necroptosis	6	149	1.27	5.87e-06	9606.ENSP00000229135,9606.ENSP00000263339,9606.ENSP00000263341,9606.ENSP00000293288,9606.ENSP00000381185,9606.ENSP00000398698	IFNG,IL1A,IL1B,BAX,BCL2,TNF
hsa05330	Allograft rejection	4	34	1.74	7.92e-06	9606.ENSP00000226730,9606.ENSP00000229135,9606.ENSP00000398698,9606.ENSP00000412237	IL2,IFNG,TNF,IL10
hsa04658	Th1 and Th2 cell differentiation	5	87	1.43	9.27e-06	9606.ENSP00000226730,9606.ENSP00000229135,9606.ENSP00000229795,9606.ENSP00000360266,9606.ENSP00000384273	IL2,IFNG,MAPK14,JUN,RELA
hsa05213	Endometrial cancer	4	57	1.51	5.26e-05	9606.ENSP00000269305,9606.ENSP00000275493,9606.ENSP00000293288,9606.ENSP00000479618	TP53,EGFR,BAX,MYC
hsa04068	FoxO signaling pathway	5	127	1.26	5.33e-05	9606.ENSP00000229795,9606.ENSP00000275493,9606.ENSP00000385675,9606.ENSP00000412237,9606.ENSP00000446252	MAPK14,EGFR,IL6,IL10,SOD2
hsa04623	Cytosolic DNA-sensing pathway	4	62	1.48	7.02e-05	9606.ENSP00000263341,9606.ENSP00000305651,9606.ENSP00000384273,9606.ENSP00000385675	IL1B,CXCL10,RELA,IL6
hsa04137	Mitophagy - animal	4	63	1.47	7.36e-05	9606.ENSP00000269305,9606.ENSP00000360266,9606.ENSP00000384273,9606.ENSP00000437955	TP53,JUN,RELA,HIF1A
hsa05226	Gastric cancer	5	144	1.21	9.23e-05	9606.ENSP00000269305,9606.ENSP00000275493,9606.ENSP00000293288,9606.ENSP00000381185,9606.ENSP00000479618	TP53,EGFR,BAX,BCL2,MYC
hsa05224	Breast cancer	5	145	1.21	9.42e-05	9606.ENSP00000269305,9606.ENSP00000275493,9606.ENSP00000293288,9606.ENSP00000360266,9606.ENSP00000479618	TP53,EGFR,BAX,JUN,MYC
hsa05230	Central carbon metabolism in cancer	4	69	1.43	9.96e-05	9606.ENSP00000269305,9606.ENSP00000275493,9606.ENSP00000437955,9606.ENSP00000479618	TP53,EGFR,HIF1A,MYC
hsa01524	Platinum drug resistance	4	70	1.43	0.0001	9606.ENSP00000269305,9606.ENSP00000293288,9606.ENSP00000311032,9606.ENSP00000381185	TP53,BAX,CASP3,BCL2
hsa04115	p53 signaling pathway	4	72	1.41	0.00011	9606.ENSP00000269305,9606.ENSP00000293288,9606.ENSP00000311032,9606.ENSP00000381185	TP53,BAX,CASP3,BCL2
hsa05220	Chronic myeloid leukemia	4	75	1.4	0.00013	9606.ENSP00000269305,9606.ENSP00000293288,9606.ENSP00000384273,9606.ENSP00000479618	TP53,BAX,RELA,MYC
hsa05225	Hepatocellular carcinoma	5	160	1.16	0.00014	9606.ENSP00000269305,9606.ENSP00000275493,9606.ENSP00000293288,9606.ENSP00000380252,9606.ENSP00000479618	TP53,EGFR,BAX,NFE2L2,MYC
hsa04211	Longevity regulating pathway	4	87	1.33	0.00022	9606.ENSP00000269305,9606.ENSP00000293288,9606.ENSP00000384273,9606.ENSP00000446252	TP53,BAX,RELA,SOD2
hsa04215	Apoptosis - multiple species	3	30	1.67	0.00025	9606.ENSP00000293288,9606.ENSP00000311032,9606.ENSP00000381185	BAX,CASP3,BCL2
hsa05203	Viral carcinogenesis	5	182	1.11	0.00025	9606.ENSP00000269305,9606.ENSP00000293288,9606.ENSP00000311032,9606.ENSP00000360266,9606.ENSP00000384273	TP53,BAX,CASP3,JUN,RELA
hsa04640	Hematopoietic cell lineage	4	91	1.31	0.00026	9606.ENSP00000263339,9606.ENSP00000263341,9606.ENSP00000385675,9606.ENSP00000398698	IL1A,IL1B,IL6,TNF
hsa04062	Chemokine signaling pathway	5	186	1.1	0.00027	9606.ENSP00000305651,9606.ENSP00000306512,9606.ENSP00000306884,9606.ENSP00000378217,9606.ENSP00000384273	CXCL10,CXCL8,CXCL11,PRKCD,RELA
hsa05231	Choline metabolism in cancer	4	96	1.29	0.00031	9606.ENSP00000263088,9606.ENSP00000275493,9606.ENSP00000360266,9606.ENSP00000437955	PLD2,EGFR,JUN,HIF1A
hsa04510	Focal adhesion	5	198	1.07	0.00035	9606.ENSP00000275493,9606.ENSP00000346839,9606.ENSP00000360266,9606.ENSP00000381185,9606.ENSP00000478570	EGFR,FN1,JUN,BCL2,VEGFA
hsa05216	Thyroid cancer	3	36	1.59	0.00039	9606.ENSP00000269305,9606.ENSP00000293288,9606.ENSP00000479618	TP53,BAX,MYC
hsa04931	Insulin resistance	4	107	1.24	0.00045	9606.ENSP00000378217,9606.ENSP00000384273,9606.ENSP00000385675,9606.ENSP00000398698	PRKCD,RELA,IL6,TNF
hsa04670	Leukocyte transendothelial migration	4	109	1.23	0.00047	9606.ENSP00000219070,9606.ENSP00000229795,9606.ENSP00000264832,9606.ENSP00000361405	MMP2,MAPK14,ICAM1,MMP9
hsa04672	Intestinal immune network for IgA production	3	43	1.51	0.00062	9606.ENSP00000226730,9606.ENSP00000385675,9606.ENSP00000412237	IL2,IL6,IL10
hsa04650	Natural killer cell mediated cytotoxicity	4	121	1.19	0.00068	9606.ENSP00000229135,9606.ENSP00000264832,9606.ENSP00000311032,9606.ENSP00000398698	IFNG,ICAM1,CASP3,TNF
hsa04140	Autophagy - animal	4	130	1.16	0.00088	9606.ENSP00000236671,9606.ENSP00000378217,9606.ENSP00000381185,9606.ENSP00000437955	CTSD,PRKCD,BCL2,HIF1A
hsa04370	VEGF signaling pathway	3	57	1.39	0.0013	9606.ENSP00000229795,9606.ENSP00000356438,9606.ENSP00000478570	MAPK14,PTGS2,VEGFA
hsa04072	Phospholipase D signaling pathway	4	147	1.1	0.0014	9606.ENSP00000263088,9606.ENSP00000275493,9606.ENSP00000306512,9606.ENSP00000308541	PLD2,EGFR,CXCL8,F2
hsa05016	Huntington disease	5	298	0.89	0.002	9606.ENSP00000269305,9606.ENSP00000270142,9606.ENSP00000293288,9606.ENSP00000311032,9606.ENSP00000446252	TP53,SOD1,BAX,CASP3,SOD2
hsa05211	Renal cell carcinoma	3	66	1.33	0.002	9606.ENSP00000360266,9606.ENSP00000437955,9606.ENSP00000478570	JUN,HIF1A,VEGFA
hsa04917	Prolactin signaling pathway	3	69	1.31	0.0021	9606.ENSP00000229795,9606.ENSP00000245414,9606.ENSP00000384273	MAPK14,IRF1,RELA
hsa05223	Non-small cell lung cancer	3	68	1.31	0.0021	9606.ENSP00000269305,9606.ENSP00000275493,9606.ENSP00000293288	TP53,EGFR,BAX
hsa05214	Glioma	3	72	1.29	0.0024	9606.ENSP00000269305,9606.ENSP00000275493,9606.ENSP00000293288	TP53,EGFR,BAX
hsa05218	Melanoma	3	72	1.29	0.0024	9606.ENSP00000269305,9606.ENSP00000275493,9606.ENSP00000293288	TP53,EGFR,BAX
hsa04146	Peroxisome	3	79	1.25	0.0031	9606.ENSP00000270142,9606.ENSP00000327251,9606.ENSP00000446252	SOD1,NOS2,SOD2
hsa04012	ErbB signaling pathway	3	83	1.23	0.0035	9606.ENSP00000275493,9606.ENSP00000360266,9606.ENSP00000479618	EGFR,JUN,MYC
hsa04350	TGF-beta signaling pathway	3	91	1.19	0.0045	9606.ENSP00000229135,9606.ENSP00000398698,9606.ENSP00000479618	IFNG,TNF,MYC
hsa05322	Systemic lupus erythematosus	3	93	1.18	0.0047	9606.ENSP00000229135,9606.ENSP00000398698,9606.ENSP00000412237	IFNG,TNF,IL10
hsa04750	Inflammatory mediator regulation of TRP channels	3	94	1.17	0.0048	9606.ENSP00000229795,9606.ENSP00000263341,9606.ENSP00000378217	MAPK14,IL1B,PRKCD
hsa04014	Ras signaling pathway	4	226	0.92	0.0059	9606.ENSP00000263088,9606.ENSP00000275493,9606.ENSP00000384273,9606.ENSP00000478570	PLD2,EGFR,RELA,VEGFA
hsa04928	Parathyroid hormone synthesis, secretion and action	3	103	1.13	0.0061	9606.ENSP00000263088,9606.ENSP00000275493,9606.ENSP00000381185	PLD2,EGFR,BCL2
hsa05310	Asthma	2	27	1.54	0.007	9606.ENSP00000398698,9606.ENSP00000412237	TNF,IL10
hsa05012	Parkinson disease	4	240	0.89	0.0071	9606.ENSP00000269305,9606.ENSP00000293288,9606.ENSP00000311032,9606.ENSP00000380252	TP53,BAX,CASP3,NFE2L2
hsa04919	Thyroid hormone signaling pathway	3	119	1.07	0.0088	9606.ENSP00000269305,9606.ENSP00000437955,9606.ENSP00000479618	TP53,HIF1A,MYC
hsa04110	Cell cycle	3	120	1.07	0.009	9606.ENSP00000269305,9606.ENSP00000368458,9606.ENSP00000479618	TP53,PCNA,MYC
hsa04921	Oxytocin signaling pathway	3	149	0.97	0.0162	9606.ENSP00000275493,9606.ENSP00000356438,9606.ENSP00000360266	EGFR,PTGS2,JUN
hsa04310	Wnt signaling pathway	3	154	0.96	0.0175	9606.ENSP00000269305,9606.ENSP00000360266,9606.ENSP00000479618	TP53,JUN,MYC
hsa04930	Type II diabetes mellitus	2	46	1.31	0.018	9606.ENSP00000378217,9606.ENSP00000398698	PRKCD,TNF
hsa05320	Autoimmune thyroid disease	2	48	1.29	0.0193	9606.ENSP00000226730,9606.ENSP00000412237	IL2,IL10
hsa05030	Cocaine addiction	2	49	1.28	0.0199	9606.ENSP00000360266,9606.ENSP00000384273	JUN,RELA
hsa04141	Protein processing in endoplasmic reticulum	3	165	0.93	0.0205	9606.ENSP00000293288,9606.ENSP00000380252,9606.ENSP00000381185	BAX,NFE2L2,BCL2
hsa05416	Viral myocarditis	2	55	1.23	0.0243	9606.ENSP00000264832,9606.ENSP00000311032	ICAM1,CASP3
hsa04213	Longevity regulating pathway - multiple species	2	61	1.18	0.0292	9606.ENSP00000270142,9606.ENSP00000446252	SOD1,SOD2
hsa05217	Basal cell carcinoma	2	62	1.18	0.0299	9606.ENSP00000269305,9606.ENSP00000293288	TP53,BAX
hsa04612	Antigen processing and presentation	2	63	1.17	0.0306	9606.ENSP00000229135,9606.ENSP00000398698	IFNG,TNF
hsa04664	Fc epsilon RI signaling pathway	2	66	1.15	0.0331	9606.ENSP00000229795,9606.ENSP00000398698	MAPK14,TNF
hsa05221	Acute myeloid leukemia	2	66	1.15	0.0331	9606.ENSP00000384273,9606.ENSP00000479618	RELA,MYC
hsa04015	Rap1 signaling pathway	3	202	0.84	0.0335	9606.ENSP00000229795,9606.ENSP00000275493,9606.ENSP00000478570	MAPK14,EGFR,VEGFA
hsa04920	Adipocytokine signaling pathway	2	69	1.13	0.0351	9606.ENSP00000384273,9606.ENSP00000398698	RELA,TNF
hsa04024	cAMP signaling pathway	3	208	0.83	0.0356	9606.ENSP00000263088,9606.ENSP00000360266,9606.ENSP00000384273	PLD2,JUN,RELA
hsa04810	Regulation of actin cytoskeleton	3	209	0.83	0.0358	9606.ENSP00000275493,9606.ENSP00000308541,9606.ENSP00000346839	EGFR,F2,FN1
hsa04662	B cell receptor signaling pathway	2	78	1.08	0.0431	9606.ENSP00000360266,9606.ENSP00000384273	JUN,RELA
hsa04610	Complement and coagulation cascades	2	82	1.06	0.047	9606.ENSP00000308541,9606.ENSP00000361850	F2,PLAU

## Sheet: Sheet2
#term ID	term description	observed gene count	background gene count	strength	false discovery rate	matching proteins in your network (IDs)	matching proteins in your network (labels)
hsa04657	IL-17 signaling pathway	12	92	1.78	2.27e-16	9606.ENSP00000229135,9606.ENSP00000229795,9606.ENSP00000263341,9606.ENSP00000305651,9606.ENSP00000306512,9606.ENSP00000311032,9606.ENSP00000356438,9606.ENSP00000360266,9606.ENSP00000361405,9606.ENSP00000384273,9606.ENSP00000385675,9606.ENSP00000398698	IFNG,MAPK14,IL1B,CXCL10,CXCL8,CASP3,PTGS2,JUN,MMP9,RELA,IL6,TNF
hsa04668	TNF signaling pathway	12	112	1.7	1.69e-15	9606.ENSP00000229795,9606.ENSP00000245414,9606.ENSP00000263341,9606.ENSP00000264832,9606.ENSP00000305651,9606.ENSP00000311032,9606.ENSP00000356438,9606.ENSP00000360266,9606.ENSP00000361405,9606.ENSP00000384273,9606.ENSP00000385675,9606.ENSP00000398698	MAPK14,IRF1,IL1B,ICAM1,CXCL10,CASP3,PTGS2,JUN,MMP9,RELA,IL6,TNF
hsa04625	C-type lectin receptor signaling pathway	11	102	1.7	2.15e-14	9606.ENSP00000226730,9606.ENSP00000229795,9606.ENSP00000245414,9606.ENSP00000263341,9606.ENSP00000356438,9606.ENSP00000360266,9606.ENSP00000378217,9606.ENSP00000384273,9606.ENSP00000385675,9606.ENSP00000398698,9606.ENSP00000412237	IL2,MAPK14,IRF1,IL1B,PTGS2,JUN,PRKCD,RELA,IL6,TNF,IL10
hsa05164	Influenza A	12	165	1.53	5.69e-14	9606.ENSP00000229135,9606.ENSP00000263339,9606.ENSP00000263341,9606.ENSP00000264832,9606.ENSP00000293288,9606.ENSP00000305651,9606.ENSP00000306512,9606.ENSP00000308720,9606.ENSP00000311032,9606.ENSP00000384273,9606.ENSP00000385675,9606.ENSP00000398698	IFNG,IL1A,IL1B,ICAM1,BAX,CXCL10,CXCL8,PRSS1,CASP3,RELA,IL6,TNF
hsa04620	Toll-like receptor signaling pathway	9	101	1.62	2.74e-11	9606.ENSP00000229795,9606.ENSP00000263341,9606.ENSP00000305651,9606.ENSP00000306512,9606.ENSP00000306884,9606.ENSP00000360266,9606.ENSP00000384273,9606.ENSP00000385675,9606.ENSP00000398698	MAPK14,IL1B,CXCL10,CXCL8,CXCL11,JUN,RELA,IL6,TNF
hsa04659	Th17 cell differentiation	9	101	1.62	2.74e-11	9606.ENSP00000226730,9606.ENSP00000229135,9606.ENSP00000229795,9606.ENSP00000242057,9606.ENSP00000263341,9606.ENSP00000360266,9606.ENSP00000384273,9606.ENSP00000385675,9606.ENSP00000437955	IL2,IFNG,MAPK14,AHR,IL1B,JUN,RELA,IL6,HIF1A
hsa04010	MAPK signaling pathway	11	288	1.25	3.67e-10	9606.ENSP00000229795,9606.ENSP00000263339,9606.ENSP00000263341,9606.ENSP00000269305,9606.ENSP00000275493,9606.ENSP00000311032,9606.ENSP00000360266,9606.ENSP00000384273,9606.ENSP00000398698,9606.ENSP00000478570,9606.ENSP00000479618	MAPK14,IL1A,IL1B,TP53,EGFR,CASP3,JUN,RELA,TNF,VEGFA,MYC
hsa04064	NF-kappa B signaling pathway	8	101	1.57	9.47e-10	9606.ENSP00000263341,9606.ENSP00000264832,9606.ENSP00000306512,9606.ENSP00000356438,9606.ENSP00000361850,9606.ENSP00000381185,9606.ENSP00000384273,9606.ENSP00000398698	IL1B,ICAM1,CXCL8,PTGS2,PLAU,BCL2,RELA,TNF
hsa04066	HIF-1 signaling pathway	8	106	1.55	1.25e-09	9606.ENSP00000229135,9606.ENSP00000275493,9606.ENSP00000327251,9606.ENSP00000381185,9606.ENSP00000384273,9606.ENSP00000385675,9606.ENSP00000437955,9606.ENSP00000478570	IFNG,EGFR,NOS2,BCL2,RELA,IL6,HIF1A,VEGFA
hsa04621	NOD-like receptor signaling pathway	9	174	1.38	1.8e-09	9606.ENSP00000229795,9606.ENSP00000263341,9606.ENSP00000306512,9606.ENSP00000360266,9606.ENSP00000378217,9606.ENSP00000381185,9606.ENSP00000384273,9606.ENSP00000385675,9606.ENSP00000398698	MAPK14,IL1B,CXCL8,JUN,PRKCD,BCL2,RELA,IL6,TNF
hsa04060	Cytokine-cytokine receptor interaction	10	282	1.22	4.69e-09	9606.ENSP00000226730,9606.ENSP00000229135,9606.ENSP00000263339,9606.ENSP00000263341,9606.ENSP00000305651,9606.ENSP00000306512,9606.ENSP00000306884,9606.ENSP00000385675,9606.ENSP00000398698,9606.ENSP00000412237	IL2,IFNG,IL1A,IL1B,CXCL10,CXCL8,CXCL11,IL6,TNF,IL10
hsa04210	Apoptosis	8	132	1.45	5.48e-09	9606.ENSP00000236671,9606.ENSP00000269305,9606.ENSP00000293288,9606.ENSP00000311032,9606.ENSP00000360266,9606.ENSP00000381185,9606.ENSP00000384273,9606.ENSP00000398698	CTSD,TP53,BAX,CASP3,JUN,BCL2,RELA,TNF
hsa04061	Viral protein interaction with cytokine and cytokine receptor	7	96	1.53	1.97e-08	9606.ENSP00000226730,9606.ENSP00000305651,9606.ENSP00000306512,9606.ENSP00000306884,9606.ENSP00000385675,9606.ENSP00000398698,9606.ENSP00000412237	IL2,CXCL10,CXCL8,CXCL11,IL6,TNF,IL10
hsa04660	T cell receptor signaling pathway	7	101	1.51	2.69e-08	9606.ENSP00000226730,9606.ENSP00000229135,9606.ENSP00000229795,9606.ENSP00000360266,9606.ENSP00000384273,9606.ENSP00000398698,9606.ENSP00000412237	IL2,IFNG,MAPK14,JUN,RELA,TNF,IL10
hsa05134	Legionellosis	6	55	1.71	3.07e-08	9606.ENSP00000263341,9606.ENSP00000306512,9606.ENSP00000311032,9606.ENSP00000384273,9606.ENSP00000385675,9606.ENSP00000398698	IL1B,CXCL8,CASP3,RELA,IL6,TNF
hsa05202	Transcriptional misregulation in cancer	8	171	1.34	3.32e-08	9606.ENSP00000269305,9606.ENSP00000293288,9606.ENSP00000306512,9606.ENSP00000361405,9606.ENSP00000361850,9606.ENSP00000384273,9606.ENSP00000385675,9606.ENSP00000479618	TP53,BAX,CXCL8,MMP9,PLAU,RELA,IL6,MYC
hsa05020	Prion disease	9	265	1.2	4.63e-08	9606.ENSP00000229795,9606.ENSP00000263339,9606.ENSP00000263341,9606.ENSP00000270142,9606.ENSP00000293288,9606.ENSP00000311032,9606.ENSP00000378217,9606.ENSP00000385675,9606.ENSP00000398698	MAPK14,IL1A,IL1B,SOD1,BAX,CASP3,PRKCD,IL6,TNF
hsa04722	Neurotrophin signaling pathway	7	114	1.46	5.53e-08	9606.ENSP00000229795,9606.ENSP00000269305,9606.ENSP00000293288,9606.ENSP00000360266,9606.ENSP00000378217,9606.ENSP00000381185,9606.ENSP00000384273	MAPK14,TP53,BAX,JUN,PRKCD,BCL2,RELA
hsa04380	Osteoclast differentiation	7	122	1.43	8.48e-08	9606.ENSP00000229135,9606.ENSP00000229795,9606.ENSP00000263339,9606.ENSP00000263341,9606.ENSP00000360266,9606.ENSP00000384273,9606.ENSP00000398698	IFNG,MAPK14,IL1A,IL1B,JUN,RELA,TNF
hsa05120	Epithelial cell signaling in Helicobacter pylori infection	6	67	1.62	8.48e-08	9606.ENSP00000229795,9606.ENSP00000275493,9606.ENSP00000306512,9606.ENSP00000311032,9606.ENSP00000360266,9606.ENSP00000384273	MAPK14,EGFR,CXCL8,CASP3,JUN,RELA
hsa05212	Pancreatic cancer	6	73	1.58	1.34e-07	9606.ENSP00000263088,9606.ENSP00000269305,9606.ENSP00000275493,9606.ENSP00000293288,9606.ENSP00000384273,9606.ENSP00000478570	PLD2,TP53,EGFR,BAX,RELA,VEGFA
hsa04915	Estrogen signaling pathway	7	133	1.39	1.42e-07	9606.ENSP00000219070,9606.ENSP00000236671,9606.ENSP00000275493,9606.ENSP00000360266,9606.ENSP00000361405,9606.ENSP00000378217,9606.ENSP00000381185	MMP2,CTSD,EGFR,JUN,MMP9,PRKCD,BCL2
hsa04940	Type I diabetes mellitus	5	39	1.78	2.82e-07	9606.ENSP00000226730,9606.ENSP00000229135,9606.ENSP00000263339,9606.ENSP00000263341,9606.ENSP00000398698	IL2,IFNG,IL1A,IL1B,TNF
hsa04218	Cellular senescence	7	150	1.34	3.03e-07	9606.ENSP00000229795,9606.ENSP00000263339,9606.ENSP00000269305,9606.ENSP00000306512,9606.ENSP00000384273,9606.ENSP00000385675,9606.ENSP00000479618	MAPK14,IL1A,TP53,CXCL8,RELA,IL6,MYC
hsa05235	PD-L1 expression and PD-1 checkpoint pathway in cancer	6	88	1.5	3.57e-07	9606.ENSP00000229135,9606.ENSP00000229795,9606.ENSP00000275493,9606.ENSP00000360266,9606.ENSP00000384273,9606.ENSP00000437955	IFNG,MAPK14,EGFR,JUN,RELA,HIF1A
hsa04912	GnRH signaling pathway	6	89	1.5	3.74e-07	9606.ENSP00000219070,9606.ENSP00000229795,9606.ENSP00000263088,9606.ENSP00000275493,9606.ENSP00000360266,9606.ENSP00000378217	MMP2,MAPK14,PLD2,EGFR,JUN,PRKCD
hsa04151	PI3K-Akt signaling pathway	9	350	1.08	4.01e-07	9606.ENSP00000226730,9606.ENSP00000269305,9606.ENSP00000275493,9606.ENSP00000346839,9606.ENSP00000381185,9606.ENSP00000384273,9606.ENSP00000385675,9606.ENSP00000478570,9606.ENSP00000479618	IL2,TP53,EGFR,FN1,BCL2,RELA,IL6,VEGFA,MYC
hsa04630	JAK-STAT signaling pathway	7	160	1.31	4.34e-07	9606.ENSP00000226730,9606.ENSP00000229135,9606.ENSP00000275493,9606.ENSP00000381185,9606.ENSP00000385675,9606.ENSP00000412237,9606.ENSP00000479618	IL2,IFNG,EGFR,BCL2,IL6,IL10,MYC
hsa05010	Alzheimer disease	9	355	1.07	4.37e-07	9606.ENSP00000263339,9606.ENSP00000263341,9606.ENSP00000311032,9606.ENSP00000318585,9606.ENSP00000327251,9606.ENSP00000356438,9606.ENSP00000384273,9606.ENSP00000385675,9606.ENSP00000398698	IL1A,IL1B,CASP3,BACE1,NOS2,PTGS2,RELA,IL6,TNF
hsa05215	Prostate cancer	6	96	1.46	5.38e-07	9606.ENSP00000269305,9606.ENSP00000275493,9606.ENSP00000361405,9606.ENSP00000361850,9606.ENSP00000381185,9606.ENSP00000384273	TP53,EGFR,MMP9,PLAU,BCL2,RELA
hsa05170	Human immunodeficiency virus 1 infection	7	204	1.2	2.04e-06	9606.ENSP00000229795,9606.ENSP00000293288,9606.ENSP00000311032,9606.ENSP00000360266,9606.ENSP00000381185,9606.ENSP00000384273,9606.ENSP00000398698	MAPK14,BAX,CASP3,JUN,BCL2,RELA,TNF
hsa04622	RIG-I-like receptor signaling pathway	5	70	1.52	3.69e-06	9606.ENSP00000229795,9606.ENSP00000305651,9606.ENSP00000306512,9606.ENSP00000384273,9606.ENSP00000398698	MAPK14,CXCL10,CXCL8,RELA,TNF
hsa05168	Herpes simplex virus 1 infection	9	479	0.94	4.88e-06	9606.ENSP00000229135,9606.ENSP00000263341,9606.ENSP00000269305,9606.ENSP00000293288,9606.ENSP00000311032,9606.ENSP00000381185,9606.ENSP00000384273,9606.ENSP00000385675,9606.ENSP00000398698	IFNG,IL1B,TP53,BAX,CASP3,BCL2,RELA,IL6,TNF
hsa05014	Amyotrophic lateral sclerosis	8	352	1.02	5.38e-06	9606.ENSP00000229795,9606.ENSP00000269305,9606.ENSP00000270142,9606.ENSP00000293288,9606.ENSP00000311032,9606.ENSP00000327251,9606.ENSP00000381185,9606.ENSP00000398698	MAPK14,TP53,SOD1,BAX,CASP3,NOS2,BCL2,TNF
hsa01521	EGFR tyrosine kinase inhibitor resistance	5	78	1.48	5.87e-06	9606.ENSP00000275493,9606.ENSP00000293288,9606.ENSP00000381185,9606.ENSP00000385675,9606.ENSP00000478570	EGFR,BAX,BCL2,IL6,VEGFA
hsa01523	Antifolate resistance	4	31	1.78	5.87e-06	9606.ENSP00000263341,9606.ENSP00000384273,9606.ENSP00000385675,9606.ENSP00000398698	IL1B,RELA,IL6,TNF
hsa04217	Necroptosis	6	149	1.27	5.87e-06	9606.ENSP00000229135,9606.ENSP00000263339,9606.ENSP00000263341,9606.ENSP00000293288,9606.ENSP00000381185,9606.ENSP00000398698	IFNG,IL1A,IL1B,BAX,BCL2,TNF
hsa05330	Allograft rejection	4	34	1.74	7.92e-06	9606.ENSP00000226730,9606.ENSP00000229135,9606.ENSP00000398698,9606.ENSP00000412237	IL2,IFNG,TNF,IL10
hsa04658	Th1 and Th2 cell differentiation	5	87	1.43	9.27e-06	9606.ENSP00000226730,9606.ENSP00000229135,9606.ENSP00000229795,9606.ENSP00000360266,9606.ENSP00000384273	IL2,IFNG,MAPK14,JUN,RELA
hsa05213	Endometrial cancer	4	57	1.51	5.26e-05	9606.ENSP00000269305,9606.ENSP00000275493,9606.ENSP00000293288,9606.ENSP00000479618	TP53,EGFR,BAX,MYC
hsa04068	FoxO signaling pathway	5	127	1.26	5.33e-05	9606.ENSP00000229795,9606.ENSP00000275493,9606.ENSP00000385675,9606.ENSP00000412237,9606.ENSP00000446252	MAPK14,EGFR,IL6,IL10,SOD2
hsa04623	Cytosolic DNA-sensing pathway	4	62	1.48	7.02e-05	9606.ENSP00000263341,9606.ENSP00000305651,9606.ENSP00000384273,9606.ENSP00000385675	IL1B,CXCL10,RELA,IL6
hsa04137	Mitophagy - animal	4	63	1.47	7.36e-05	9606.ENSP00000269305,9606.ENSP00000360266,9606.ENSP00000384273,9606.ENSP00000437955	TP53,JUN,RELA,HIF1A
hsa05226	Gastric cancer	5	144	1.21	9.23e-05	9606.ENSP00000269305,9606.ENSP00000275493,9606.ENSP00000293288,9606.ENSP00000381185,9606.ENSP00000479618	TP53,EGFR,BAX,BCL2,MYC
hsa05224	Breast cancer	5	145	1.21	9.42e-05	9606.ENSP00000269305,9606.ENSP00000275493,9606.ENSP00000293288,9606.ENSP00000360266,9606.ENSP00000479618	TP53,EGFR,BAX,JUN,MYC
hsa05230	Central carbon metabolism in cancer	4	69	1.43	9.96e-05	9606.ENSP00000269305,9606.ENSP00000275493,9606.ENSP00000437955,9606.ENSP00000479618	TP53,EGFR,HIF1A,MYC
hsa01524	Platinum drug resistance	4	70	1.43	0.0001	9606.ENSP00000269305,9606.ENSP00000293288,9606.ENSP00000311032,9606.ENSP00000381185	TP53,BAX,CASP3,BCL2
hsa04115	p53 signaling pathway	4	72	1.41	0.00011	9606.ENSP00000269305,9606.ENSP00000293288,9606.ENSP00000311032,9606.ENSP00000381185	TP53,BAX,CASP3,BCL2
hsa05220	Chronic myeloid leukemia	4	75	1.4	0.00013	9606.ENSP00000269305,9606.ENSP00000293288,9606.ENSP00000384273,9606.ENSP00000479618	TP53,BAX,RELA,MYC
hsa05225	Hepatocellular carcinoma	5	160	1.16	0.00014	9606.ENSP00000269305,9606.ENSP00000275493,9606.ENSP00000293288,9606.ENSP00000380252,9606.ENSP00000479618	TP53,EGFR,BAX,NFE2L2,MYC
hsa04211	Longevity regulating pathway	4	87	1.33	0.00022	9606.ENSP00000269305,9606.ENSP00000293288,9606.ENSP00000384273,9606.ENSP00000446252	TP53,BAX,RELA,SOD2
hsa04215	Apoptosis - multiple species	3	30	1.67	0.00025	9606.ENSP00000293288,9606.ENSP00000311032,9606.ENSP00000381185	BAX,CASP3,BCL2
hsa05203	Viral carcinogenesis	5	182	1.11	0.00025	9606.ENSP00000269305,9606.ENSP00000293288,9606.ENSP00000311032,9606.ENSP00000360266,9606.ENSP00000384273	TP53,BAX,CASP3,JUN,RELA
hsa04640	Hematopoietic cell lineage	4	91	1.31	0.00026	9606.ENSP00000263339,9606.ENSP00000263341,9606.ENSP00000385675,9606.ENSP00000398698	IL1A,IL1B,IL6,TNF
hsa04062	Chemokine signaling pathway	5	186	1.1	0.00027	9606.ENSP00000305651,9606.ENSP00000306512,9606.ENSP00000306884,9606.ENSP00000378217,9606.ENSP00000384273	CXCL10,CXCL8,CXCL11,PRKCD,RELA
hsa05231	Choline metabolism in cancer	4	96	1.29	0.00031	9606.ENSP00000263088,9606.ENSP00000275493,9606.ENSP00000360266,9606.ENSP00000437955	PLD2,EGFR,JUN,HIF1A
hsa04510	Focal adhesion	5	198	1.07	0.00035	9606.ENSP00000275493,9606.ENSP00000346839,9606.ENSP00000360266,9606.ENSP00000381185,9606.ENSP00000478570	EGFR,FN1,JUN,BCL2,VEGFA
hsa05216	Thyroid cancer	3	36	1.59	0.00039	9606.ENSP00000269305,9606.ENSP00000293288,9606.ENSP00000479618	TP53,BAX,MYC
hsa04931	Insulin resistance	4	107	1.24	0.00045	9606.ENSP00000378217,9606.ENSP00000384273,9606.ENSP00000385675,9606.ENSP00000398698	PRKCD,RELA,IL6,TNF
hsa04670	Leukocyte transendothelial migration	4	109	1.23	0.00047	9606.ENSP00000219070,9606.ENSP00000229795,9606.ENSP00000264832,9606.ENSP00000361405	MMP2,MAPK14,ICAM1,MMP9
hsa04672	Intestinal immune network for IgA production	3	43	1.51	0.00062	9606.ENSP00000226730,9606.ENSP00000385675,9606.ENSP00000412237	IL2,IL6,IL10
hsa04650	Natural killer cell mediated cytotoxicity	4	121	1.19	0.00068	9606.ENSP00000229135,9606.ENSP00000264832,9606.ENSP00000311032,9606.ENSP00000398698	IFNG,ICAM1,CASP3,TNF
hsa04140	Autophagy - animal	4	130	1.16	0.00088	9606.ENSP00000236671,9606.ENSP00000378217,9606.ENSP00000381185,9606.ENSP00000437955	CTSD,PRKCD,BCL2,HIF1A
hsa04370	VEGF signaling pathway	3	57	1.39	0.0013	9606.ENSP00000229795,9606.ENSP00000356438,9606.ENSP00000478570	MAPK14,PTGS2,VEGFA
hsa04072	Phospholipase D signaling pathway	4	147	1.1	0.0014	9606.ENSP00000263088,9606.ENSP00000275493,9606.ENSP00000306512,9606.ENSP00000308541	PLD2,EGFR,CXCL8,F2
hsa05016	Huntington disease	5	298	0.89	0.002	9606.ENSP00000269305,9606.ENSP00000270142,9606.ENSP00000293288,9606.ENSP00000311032,9606.ENSP00000446252	TP53,SOD1,BAX,CASP3,SOD2
hsa05211	Renal cell carcinoma	3	66	1.33	0.002	9606.ENSP00000360266,9606.ENSP00000437955,9606.ENSP00000478570	JUN,HIF1A,VEGFA
hsa04917	Prolactin signaling pathway	3	69	1.31	0.0021	9606.ENSP00000229795,9606.ENSP00000245414,9606.ENSP00000384273	MAPK14,IRF1,RELA
hsa05223	Non-small cell lung cancer	3	68	1.31	0.0021	9606.ENSP00000269305,9606.ENSP00000275493,9606.ENSP00000293288	TP53,EGFR,BAX
hsa05214	Glioma	3	72	1.29	0.0024	9606.ENSP00000269305,9606.ENSP00000275493,9606.ENSP00000293288	TP53,EGFR,BAX
hsa05218	Melanoma	3	72	1.29	0.0024	9606.ENSP00000269305,9606.ENSP00000275493,9606.ENSP00000293288	TP53,EGFR,BAX
hsa04146	Peroxisome	3	79	1.25	0.0031	9606.ENSP00000270142,9606.ENSP00000327251,9606.ENSP00000446252	SOD1,NOS2,SOD2
hsa04012	ErbB signaling pathway	3	83	1.23	0.0035	9606.ENSP00000275493,9606.ENSP00000360266,9606.ENSP00000479618	EGFR,JUN,MYC
hsa04350	TGF-beta signaling pathway	3	91	1.19	0.0045	9606.ENSP00000229135,9606.ENSP00000398698,9606.ENSP00000479618	IFNG,TNF,MYC
hsa05322	Systemic lupus erythematosus	3	93	1.18	0.0047	9606.ENSP00000229135,9606.ENSP00000398698,9606.ENSP00000412237	IFNG,TNF,IL10
hsa04750	Inflammatory mediator regulation of TRP channels	3	94	1.17	0.0048	9606.ENSP00000229795,9606.ENSP00000263341,9606.ENSP00000378217	MAPK14,IL1B,PRKCD
hsa04014	Ras signaling pathway	4	226	0.92	0.0059	9606.ENSP00000263088,9606.ENSP00000275493,9606.ENSP00000384273,9606.ENSP00000478570	PLD2,EGFR,RELA,VEGFA
hsa04928	Parathyroid hormone synthesis, secretion and action	3	103	1.13	0.0061	9606.ENSP00000263088,9606.ENSP00000275493,9606.ENSP00000381185	PLD2,EGFR,BCL2
hsa05310	Asthma	2	27	1.54	0.007	9606.ENSP00000398698,9606.ENSP00000412237	TNF,IL10
hsa05012	Parkinson disease	4	240	0.89	0.0071	9606.ENSP00000269305,9606.ENSP00000293288,9606.ENSP00000311032,9606.ENSP00000380252	TP53,BAX,CASP3,NFE2L2
hsa04919	Thyroid hormone signaling pathway	3	119	1.07	0.0088	9606.ENSP00000269305,9606.ENSP00000437955,9606.ENSP00000479618	TP53,HIF1A,MYC
hsa04110	Cell cycle	3	120	1.07	0.009	9606.ENSP00000269305,9606.ENSP00000368458,9606.ENSP00000479618	TP53,PCNA,MYC
hsa04921	Oxytocin signaling pathway	3	149	0.97	0.0162	9606.ENSP00000275493,9606.ENSP00000356438,9606.ENSP00000360266	EGFR,PTGS2,JUN
hsa04310	Wnt signaling pathway	3	154	0.96	0.0175	9606.ENSP00000269305,9606.ENSP00000360266,9606.ENSP00000479618	TP53,JUN,MYC
hsa04930	Type II diabetes mellitus	2	46	1.31	0.018	9606.ENSP00000378217,9606.ENSP00000398698	PRKCD,TNF
hsa05320	Autoimmune thyroid disease	2	48	1.29	0.0193	9606.ENSP00000226730,9606.ENSP00000412237	IL2,IL10
hsa05030	Cocaine addiction	2	49	1.28	0.0199	9606.ENSP00000360266,9606.ENSP00000384273	JUN,RELA
hsa04141	Protein processing in endoplasmic reticulum	3	165	0.93	0.0205	9606.ENSP00000293288,9606.ENSP00000380252,9606.ENSP00000381185	BAX,NFE2L2,BCL2
hsa05416	Viral myocarditis	2	55	1.23	0.0243	9606.ENSP00000264832,9606.ENSP00000311032	ICAM1,CASP3
hsa04213	Longevity regulating pathway - multiple species	2	61	1.18	0.0292	9606.ENSP00000270142,9606.ENSP00000446252	SOD1,SOD2
hsa05217	Basal cell carcinoma	2	62	1.18	0.0299	9606.ENSP00000269305,9606.ENSP00000293288	TP53,BAX
hsa04612	Antigen processing and presentation	2	63	1.17	0.0306	9606.ENSP00000229135,9606.ENSP00000398698	IFNG,TNF
hsa04664	Fc epsilon RI signaling pathway	2	66	1.15	0.0331	9606.ENSP00000229795,9606.ENSP00000398698	MAPK14,TNF
hsa05221	Acute myeloid leukemia	2	66	1.15	0.0331	9606.ENSP00000384273,9606.ENSP00000479618	RELA,MYC
hsa04015	Rap1 signaling pathway	3	202	0.84	0.0335	9606.ENSP00000229795,9606.ENSP00000275493,9606.ENSP00000478570	MAPK14,EGFR,VEGFA
hsa04920	Adipocytokine signaling pathway	2	69	1.13	0.0351	9606.ENSP00000384273,9606.ENSP00000398698	RELA,TNF
hsa04024	cAMP signaling pathway	3	208	0.83	0.0356	9606.ENSP00000263088,9606.ENSP00000360266,9606.ENSP00000384273	PLD2,JUN,RELA
hsa04810	Regulation of actin cytoskeleton	3	209	0.83	0.0358	9606.ENSP00000275493,9606.ENSP00000308541,9606.ENSP00000346839	EGFR,F2,FN1
hsa04662	B cell receptor signaling pathway	2	78	1.08	0.0431	9606.ENSP00000360266,9606.ENSP00000384273	JUN,RELA
hsa04610	Complement and coagulation cascades	2	82	1.06	0.047	9606.ENSP00000308541,9606.ENSP00000361850	F2,PLAU
