# Supplementary material for: Anti-inflammatory effects of Chaishi Tuire Granules on influenza A treatment by mediating TRAF6/MAPK14 axis
Source: Front Med (Lausanne). 2022 Nov 14;9:943681. doi: 10.3389/fmed.2022.943681 (PMC9701735; doi:10.3389/fmed.2022.943681)
Supplement: Supplementary file 1 [file Data_Sheet_1.ZIP › Raw Data/Lung Index.xlsx]

## Sheet: Sheet1
Effects of Chaishi-Tuire Particle (CSTRP) on mice lung injurry caused by influenza A virus infection - Lung Index, 3 mice/group/day
DAY4
Blank group			Model group			Oseltamivir (20 mg/kg/d)			CSTRP (4200 mg/kg/d)
Body Weight	Lung weight	Lung index	Body Weight	Lung weight	Lung index	Body Weight	Lung weight	Lung index	Body Weight	Lung weight	Lung index
18.7	0.1275	0.00681818	17.4	0.1886	0.0108391	21.3	0.1558	0.00731455	16.7	0.1398	0.00837126
17.5	0.1243	0.00710286	16.83	0.1725	0.0102496	17.5	0.1247	0.00712571	16.66	0.1359	0.00815726
17.3	0.1147	0.00663006	15.19	0.1625	0.0106978	19.1	0.1437	0.00752356	17.4	0.1246	0.00716092
DAY7
Blank group			Model group			Oseltamivir (20 mg/kg/d)			CSTRP (4200 mg/kg/d)
Body Weight	Lung weight	Lung index	Body Weight	Lung weight	Lung index	Body Weight	Lung weight	Lung index	Body Weight	Lung weight	Lung index
19.23	0.1338	0.00695788	13.1	0.2857	0.0218092	17.47	0.1895	0.0108472	15.41	0.2075	0.0134653
16.4	0.1058	0.00645122	14.13	0.3151	0.0223001	14.86	0.1609	0.0108277	14.26	0.2567	0.0180014
19.13	0.1204	0.00629378	13.47	0.3117	0.0231403	15.52	0.179	0.0115335	13.62	0.2408	0.0176799
