# Supplementary material for: Anti-inflammatory effects of Chaishi Tuire Granules on influenza A treatment by mediating TRAF6/MAPK14 axis
Source: Front Med (Lausanne). 2022 Nov 14;9:943681. doi: 10.3389/fmed.2022.943681 (PMC9701735; doi:10.3389/fmed.2022.943681)
Supplement: Supplementary file 1 [file Data_Sheet_1.ZIP › Raw Data/PCR data of cell assay results.xlsx]

## Sheet: Sheet1
Block Type	96well
Chemistry	SYBR_GREEN
Instrument Type	steponeplus
Well	Sample Name	Target	Task	Reporter	Quencher	RQ	RQ Min	RQ Max	Cт	Cт Mean	Cт SD	ΔCт	ΔCт Mean	ΔCт SE	HK Control ΔCт Mean	HK Control ΔCт SE	ΔΔCт	Automatic Ct Threshold	Ct Threshold	Automatic Baseline	Baseline Start	Baseline End	Efficiency	Tm1	Tm2	Tm3	Comments
A1	BLANK	MAPK14	UNKNOWN	SYBR	None				27.1603	27.1603								FALSE	40520.1	TRUE	3	15	1	85.8049				N
A2	BLANK	MAPK14	UNKNOWN	SYBR	None				27.5994	27.5994								FALSE	40520.1	TRUE	3	16	1	84.7742				N
A3	LPS (0.5ug/ml)	MAPK14	UNKNOWN	SYBR	None				27.7586	27.7586								FALSE	40520.1	TRUE	3	12	1	84.784				N
A4	LPS (0.5ug/ml)	MAPK14	UNKNOWN	SYBR	None				27.9588	27.9588								FALSE	40520.1	TRUE	3	14	1	84.784				N
A5	LPS (0.5ug/ml)	MAPK14	UNKNOWN	SYBR	None				25.8819	25.8819								FALSE	40520.1	TRUE	3	6	1	84.7883				N
A6	LPS (0.5ug/ml)	MAPK14	UNKNOWN	SYBR	None				25.8984	25.8984								FALSE	40520.1	TRUE	3	8	1	84.7883				N
A7	LPS (0.5ug/ml)+CSTRP (5760 mg/kg/day)	MAPK14	UNKNOWN	SYBR	None				26.8494	26.8494								FALSE	40520.1	TRUE	3	14	1	84.8168				N
A8	LPS (0.5ug/ml)+CSTRP (5760 mg/kg/day)	MAPK14	UNKNOWN	SYBR	None				26.1958	26.1958								FALSE	40520.1	TRUE	3	14	1	84.8168				N
A9	LPS (0.5ug/ml)+CSTRP (2880 mg/kg/day)	MAPK14	UNKNOWN	SYBR	None				26.8807	26.8807								FALSE	40520.1	TRUE	3	14	1	85.3034				N
A10	LPS (0.5ug/ml)+CSTRP (2880 mg/kg/day)	MAPK14	UNKNOWN	SYBR	None				26.712	26.712								FALSE	40520.1	TRUE	1	2	1	84.7999				N
A11	LPS (0.5ug/ml) + CSTRP (1440mg/kg/day)	MAPK14	UNKNOWN	SYBR	None				30.1374	30.1374								TRUE	191.484	TRUE	3	21	1	84.7729
A12	LPS (0.5ug/ml) + CSTRP (1440mg/kg/day)	MAPK14	UNKNOWN	SYBR	None				30.0905	30.0905								TRUE	191.484	TRUE	3	21	1	85.2808
B1	BLANK	MAPK14	UNKNOWN	SYBR	None				30.823	30.823								TRUE	191.484	TRUE	3	21	1	86.3092
B2	BLANK	MAPK14	UNKNOWN	SYBR	None				31.4555	31.4555								TRUE	191.484	TRUE	3	20	1	85.2792
B3	LPS (0.5ug/ml)	MAPK14	UNKNOWN	SYBR	None				31.9102	31.9102								TRUE	191.484	TRUE	3	21	1	86.3101
B4	LPS (0.5ug/ml)	MAPK14	UNKNOWN	SYBR	None				31.6551	31.6551								TRUE	191.484	TRUE	3	21	1	86.3101
B5	LPS (0.5ug/ml)+CSTRP (5760 mg/kg/day)	MAPK14	UNKNOWN	SYBR	None				32.1665	32.1665								TRUE	191.484	TRUE	3	19	1	86.3334
B6	LPS (0.5ug/ml)+CSTRP (5760 mg/kg/day)	MAPK14	UNKNOWN	SYBR	None				31.6075	31.6075								TRUE	191.484	TRUE	3	21	1	85.8187
B7	LPS (0.5ug/ml)+CSTRP (2880 mg/kg/day)	MAPK14	UNKNOWN	SYBR	None				31.0526	31.0526								TRUE	191.484	TRUE	3	22	1	85.2877
B8	LPS (0.5ug/ml)+CSTRP (2880 mg/kg/day)	MAPK14	UNKNOWN	SYBR	None				31.0958	31.0958								TRUE	191.484	TRUE	3	20	1	85.2877
B9	LPS (0.5ug/ml) + CSTRP (1440mg/kg/day)	MAPK14	UNKNOWN	SYBR	None				30.5829	30.5829								TRUE	191.484	TRUE	3	21	1	85.2708
B10	LPS (0.5ug/ml) + CSTRP (1440mg/kg/day)	MAPK14	UNKNOWN	SYBR	None				30.0347	30.0347								TRUE	191.484	TRUE	3	21	1	85.2708
B11	BLANK	TRAF6	UNKNOWN	SYBR	None				25.7283	25.7283								FALSE	10222.2	TRUE	3	15	1	83.2914
B12	BLANK	TRAF6	UNKNOWN	SYBR	None				25.6424	25.6424								FALSE	10222.2	TRUE	3	16	1	83.2914
C1	LPS (0.5ug/ml)	TRAF6	UNKNOWN	SYBR	None				26.5577	26.5577								FALSE	10222.2	TRUE	3	17	1	82.8256
C2	LPS (0.5ug/ml)	TRAF6	UNKNOWN	SYBR	None				26.8746	26.8746								FALSE	10222.2	TRUE	3	17	1	82.8256
C3	LPS (0.5ug/ml)	TRAF6	UNKNOWN	SYBR	None				27.3786	27.3786								FALSE	10222.2	TRUE	3	16	1	83.3006
C4	LPS (0.5ug/ml)	TRAF6	UNKNOWN	SYBR	None				27.8847	27.8847								FALSE	10222.2	TRUE	3	19	1	83.3006
C5	LPS (0.5ug/ml)+CSTRP (5760 mg/kg/day)	TRAF6	UNKNOWN	SYBR	None				28.0662	28.0662								FALSE	10222.2	TRUE	3	19	1	83.3251
C6	LPS (0.5ug/ml)+CSTRP (5760 mg/kg/day)	TRAF6	UNKNOWN	SYBR	None				28.3209	28.3209								FALSE	10222.2	TRUE	3	18	1	83.3251
C7	LPS (0.5ug/ml)+CSTRP (2880 mg/kg/day)	TRAF6	UNKNOWN	SYBR	None				27.4108	27.4108								FALSE	10222.2	TRUE	3	18	1	82.8296
C8	LPS (0.5ug/ml)+CSTRP (2880 mg/kg/day)	TRAF6	UNKNOWN	SYBR	None				27.4765	27.4765								FALSE	10222.2	TRUE	3	17	1	82.8296
C9	LPS (0.5ug/ml) + CSTRP (1440mg/kg/day)	TRAF6	UNKNOWN	SYBR	None				24.9044	24.9044								FALSE	10222.2	TRUE	3	17	1	82.8281
C10	LPS (0.5ug/ml) + CSTRP (1440mg/kg/day)	TRAF6	UNKNOWN	SYBR	None				25.0303	25.0303								FALSE	10222.2	TRUE	3	18	1	82.8281
C11	BLANK	TRAF6	UNKNOWN	SYBR	None				25.8943	25.8943								FALSE	123123	TRUE	3	11	1	78.7762
C12	BLANK	TRAF6	UNKNOWN	SYBR	None				23.7956	23.7956								FALSE	123123	TRUE	3	12	1	78.7762
D1	LPS (0.5ug/ml)	TRAF6	UNKNOWN	SYBR	None				21.9113	21.9113								FALSE	123123	TRUE	3	7	1	81.7913
D2	LPS (0.5ug/ml)	TRAF6	UNKNOWN	SYBR	None				22.6754	22.6754								FALSE	123123	TRUE	3	9	1	81.7913
D3	LPS (0.5ug/ml)	TRAF6	UNKNOWN	SYBR	None				22.8458	22.8458								FALSE	123123	TRUE	3	9	1	82.276
D4	LPS (0.5ug/ml)	TRAF6	UNKNOWN	SYBR	None				23.4231	23.4231								FALSE	123123	TRUE	3	10	1	82.276
D5	LPS (0.5ug/ml)+CSTRP (5760 mg/kg/day)	TRAF6	UNKNOWN	SYBR	None				23.9321	23.9321								FALSE	123123	TRUE	3	7	1	81.8201
D6	LPS (0.5ug/ml)+CSTRP (5760 mg/kg/day)	TRAF6	UNKNOWN	SYBR	None				22.3707	22.3707								FALSE	123123	TRUE	3	9	1	82.3014
D7	LPS (0.5ug/ml)+CSTRP (2880 mg/kg/day)	TRAF6	UNKNOWN	SYBR	None				20.2417	20.2417								FALSE	123123	TRUE	3	8	1	81.7981
D8	LPS (0.5ug/ml)+CSTRP (2880 mg/kg/day)	TRAF6	UNKNOWN	SYBR	None				20.4619	20.4619								FALSE	123123	TRUE	3	8	1	82.2842
D9	LPS (0.5ug/ml) + CSTRP (1440mg/kg/day)	TRAF6	UNKNOWN	SYBR	None				19.9408	19.9408								FALSE	123123	TRUE	3	7	1	81.7905
D10	LPS (0.5ug/ml) + CSTRP (1440mg/kg/day)	TRAF6	UNKNOWN	SYBR	None				19.9888	19.9888								FALSE	123123	TRUE	3	9	1	81.7905
D11	BLANK	GAPDH	UNKNOWN	SYBR	None				18.0195	18.0195								FALSE	19904.5	TRUE	3	8	1	85.7738
D12	BLANK	GAPDH	UNKNOWN	SYBR	None				18.2947	18.2947								FALSE	19904.5	TRUE	1	3	1	85.7738
E1	LPS (0.5ug/ml)	GAPDH	UNKNOWN	SYBR	None				19.2926	19.2926								FALSE	19904.5	TRUE	3	8	1	85.7739
E2	LPS (0.5ug/ml)	GAPDH	UNKNOWN	SYBR	None				20.3959	20.3959								FALSE	19904.5	TRUE	3	9	1	85.7739
E3	LPS (0.5ug/ml)	GAPDH	UNKNOWN	SYBR	None				20.1393	20.1393								FALSE	19904.5	TRUE	3	12	1	85.771
E4	LPS (0.5ug/ml)	GAPDH	UNKNOWN	SYBR	None				20.9885	20.9885								FALSE	19904.5	TRUE	1	2	1	85.771
E5	LPS (0.5ug/ml)+CSTRP (5760 mg/kg/day)	GAPDH	UNKNOWN	SYBR	None				18.695	18.695								FALSE	19904.5	TRUE	1	2	1	85.8
E6	LPS (0.5ug/ml)+CSTRP (5760 mg/kg/day)	GAPDH	UNKNOWN	SYBR	None				19.5612	19.5612								FALSE	19904.5	TRUE	3	9	1	86.3078
E7	LPS (0.5ug/ml)+CSTRP (2880 mg/kg/day)	GAPDH	UNKNOWN	SYBR	None				16.6184	16.6184								FALSE	19904.5	TRUE	1	2	1	85.784
E8	LPS (0.5ug/ml)+CSTRP (2880 mg/kg/day)	GAPDH	UNKNOWN	SYBR	None				18.8261	18.8261								FALSE	19904.5	TRUE	1	2	1	85.784
E9	LPS (0.5ug/ml) + CSTRP (1440mg/kg/day)	GAPDH	UNKNOWN	SYBR	None				17.373	17.373								FALSE	19904.5	TRUE	3	9	1	85.7635
E10	LPS (0.5ug/ml) + CSTRP (1440mg/kg/day)	GAPDH	UNKNOWN	SYBR	None				17.5607	17.5607								FALSE	19904.5	TRUE	1	2	1	85.7635
E11	BLANK	GAPDH	UNKNOWN	SYBR	None				18.3582	18.3582								FALSE	40520.1	TRUE	1	2	1	85.8049				N
E12	BLANK	GAPDH	UNKNOWN	SYBR	None				18.4683	18.4683								FALSE	40520.1	TRUE	3	6	1	85.8049				N
F1	LPS (0.5ug/ml)	GAPDH	UNKNOWN	SYBR	None				18.4684	18.4684								FALSE	40520.1	TRUE	1	2	1	85.7962				N
F2	LPS (0.5ug/ml)	GAPDH	UNKNOWN	SYBR	None				18.7155	18.7155								FALSE	40520.1	TRUE	1	2	1	86.3087				N
F3	LPS (0.5ug/ml)+CSTRP (5760 mg/kg/day)	GAPDH	UNKNOWN	SYBR	None				16.5195	16.5195								FALSE	40520.1	TRUE	1	2	1	85.8024				N
F4	LPS (0.5ug/ml)+CSTRP (5760 mg/kg/day)	GAPDH	UNKNOWN	SYBR	None				17.1793	17.1793								FALSE	40520.1	TRUE	1	2	1	85.8024				N
F5	LPS (0.5ug/ml)+CSTRP (2880 mg/kg/day)	GAPDH	UNKNOWN	SYBR	None				16.8716	16.8716								FALSE	40520.1	TRUE	1	2	1	85.8275				N
F6	LPS (0.5ug/ml)+CSTRP (2880 mg/kg/day)	GAPDH	UNKNOWN	SYBR	None				17.1602	17.1602								FALSE	40520.1	TRUE	1	2	1	86.3351				N
F7	LPS (0.5ug/ml) + CSTRP (1440mg/kg/day)	GAPDH	UNKNOWN	SYBR	None				17.6405	17.6405								FALSE	40520.1	TRUE	1	2	1	85.8069				N
F8	LPS (0.5ug/ml) + CSTRP (1440mg/kg/day)	GAPDH	UNKNOWN	SYBR	None				17.7824	17.7824								FALSE	40520.1	TRUE	1	2	1	85.8069				N
Analysis Type	Singleplex
Endogenous Control	Target 1
RQ Min/Max Confidence Level	95.0
Reference Sample	Sample 1
