# Supplementary material for: Anti-inflammatory effects of Chaishi Tuire Granules on influenza A treatment by mediating TRAF6/MAPK14 axis
Source: Front Med (Lausanne). 2022 Nov 14;9:943681. doi: 10.3389/fmed.2022.943681 (PMC9701735; doi:10.3389/fmed.2022.943681)
Supplement: Supplementary file 1 [file Data_Sheet_1.ZIP › Raw Data/Raw data for supplemental materials/Supplementary Fig.1-CCK8 data of cell assay results.xlsx]

## Sheet: Sheet2
Cells proliferation assay of RAW264.7 cells after treatment at the concentration of 1/10、10/100、20/100、30/100 for 24 h by CCK‐8 assay.
PlateFormat	Endpoint	Absorbance	CSTRP containing drug serum in RAW264（OD）
PBS	PBS	PBS	0.01	0.1	0.2	0.3	BLANK group serum	BLANK（serum-free）	PBS	PBS
PBS	PBS	PBS	0.952	1.3448	1.2019	1.2697	1.1073	0.1568	PBS	PBS
PBS	PBS	PBS	1.0166	1.3212	1.2928	1.2722	1.1537	0.1521	PBS	PBS
PBS	PBS	PBS	1.0222	1.226	1.2167	1.142	1.1914	0.1611	PBS	PBS
Drug serum concentration	Cell viability
0.01	0.799661	0.864761	0.870404
0.1	1.1955	1.17172	1.07578
0.2	1.0515	1.1431	1.06641
0.3	1.11982	1.12234	0.991132
PBS：	pbs buffer solution
