# Supplementary material for: Anti-inflammatory effects of Chaishi Tuire Granules on influenza A treatment by mediating TRAF6/MAPK14 axis
Source: Front Med (Lausanne). 2022 Nov 14;9:943681. doi: 10.3389/fmed.2022.943681 (PMC9701735; doi:10.3389/fmed.2022.943681)
Supplement: Supplementary file 1 [file Data_Sheet_1.ZIP › Raw Data/Raw data for supplemental materials/Supplementary Table S2-168 active compounds.xlsx]

## Sheet: Sheet1
TABLE S1 | 168 active compounds in CSTRP decoction related to influenza.
Mol ID	Molecule Name	MW	OB(%)	DL	Herb
MOL001689	acacetin	284.28	34.9736	0.24082	Scutellaria baicalensis
MOL000173	wogonin	284.28	30.6846	0.22942	Scutellaria baicalensis
MOL000228	(2R)-7-hydroxy-5-methoxy-2-phenylchroman-4-one	270.3	55.2332	0.20163	Scutellaria baicalensis
MOL002714	baicalein	270.25	33.5189	0.20888	Scutellaria baicalensis
MOL002908	5,8,2'-Trihydroxy-7-methoxyflavone	300.28	37.0084	0.26546	Scutellaria baicalensis
MOL002909	5,7,2,5-tetrahydroxy-8,6-dimethoxyflavone	376.34	33.8158	0.44739	Scutellaria baicalensis
MOL002910	Carthamidin	288.27	41.151	0.24189	Scutellaria baicalensis
MOL002911	2,6,2',4'-tetrahydroxy-6'-methoxychaleone	302.3	69.0399	0.21994	Scutellaria baicalensis
MOL002913	Dihydrobaicalin_qt	272.27	40.0378	0.20722	Scutellaria baicalensis
MOL002914	Eriodyctiol (flavanone)	288.27	41.3504	0.2436	Scutellaria baicalensis
MOL002915	Salvigenin	328.34	49.0659	0.33279	Scutellaria baicalensis
MOL002917	5,2',6'-Trihydroxy-7,8-dimethoxyflavone	330.31	45.0474	0.33057	Scutellaria baicalensis
MOL002925	5,7,2',6'-Tetrahydroxyflavone	286.25	37.0135	0.24382	Scutellaria baicalensis
MOL002926	dihydrooroxylin A	286.3	38.7151	0.22987	Scutellaria baicalensis
MOL002927	Skullcapflavone II	374.37	69.5104	0.4379	Scutellaria baicalensis
MOL002928	oroxylin a	284.28	41.3676	0.23233	Scutellaria baicalensis
MOL002932	Panicolin	314.31	76.2571	0.2915	Scutellaria baicalensis
MOL002933	5,7,4'-Trihydroxy-8-methoxyflavone	300.28	36.562	0.26666	Scutellaria baicalensis
MOL002934	NEOBAICALEIN	374.37	104.345	0.43917	Scutellaria baicalensis
MOL002937	DIHYDROOROXYLIN	286.3	66.0617	0.23057	Scutellaria baicalensis
MOL000358	beta-sitosterol	414.79	36.9139	0.75123	Scutellaria baicalensis
MOL000359	sitosterol	414.79	36.9139	0.7512	Scutellaria baicalensis
MOL000525	Norwogonin	270.25	39.404	0.20723	Scutellaria baicalensis
MOL000552	5,2'-Dihydroxy-6,7,8-trimethoxyflavone	344.34	31.7125	0.35462	Scutellaria baicalensis
MOL000073	ent-Epicatechin	290.29	48.9598	0.24162	Scutellaria baicalensis
MOL000449	Stigmasterol	412.77	43.8299	0.75665	Scutellaria baicalensis
MOL001458	coptisine	320.34	30.6718	0.85647	Scutellaria baicalensis
MOL001490	bis[(2S)-2-ethylhexyl] benzene-1,2-dicarboxylate	390.62	43.5933	0.34531	Scutellaria baicalensis
MOL001506	Supraene	410.8	33.5459	0.42161	Scutellaria baicalensis
MOL002879	Diop	390.62	43.5933	0.39247	Scutellaria baicalensis
MOL002897	epiberberine	336.39	43.0923	0.7761	Scutellaria baicalensis
MOL008206	Moslosooflavone	298.31	44.088	0.25331	Scutellaria baicalensis
MOL010415	11,13-Eicosadienoic acid, methyl ester	322.59	39.2753	0.2289	Scutellaria baicalensis
MOL012245	5,7,4'-trihydroxy-6-methoxyflavanone	302.3	36.6269	0.26833	Scutellaria baicalensis
MOL012246	5,7,4'-trihydroxy-8-methoxyflavanone	302.3	74.2352	0.26479	Scutellaria baicalensis
MOL012266	rivularin	344.34	37.9402	0.3663	Scutellaria baicalensis
MOL001494	Mandenol	308.56	41.9962	74	Lonicera japonica
MOL001495	Ethyl linolenate	306.54	46.101	75	Lonicera japonica
MOL002707	phytofluene	543.02	43.1817	76	Lonicera japonica
MOL002914	Eriodyctiol (flavanone)	288.27	41.3504	77	Lonicera japonica
MOL003006	(-)-(3R,8S,9R,9aS,10aS)-9-ethenyl-8-(beta-D-glucopyranosyloxy)-2,3,9,9a,10,10a-hexahydro-5-oxo-5H,8H-pyrano[4,3-d]oxazolo[3,2-a]pyridine-3-carboxylic acid_qt	281.29	87.4722	78	Lonicera japonica
MOL003014	secologanic dibutylacetal_qt	384.57	53.6463	0.28548	Lonicera japonica
MOL002773	beta-carotene	536.96	37.1843	0.58358	Lonicera japonica
MOL003036	ZINC03978781	412.77	43.8299	0.75647	Lonicera japonica
MOL003044	Chryseriol	300.28	35.8509	0.27415	Lonicera japonica
MOL003059	kryptoxanthin	552.96	47.2476	0.56922	Lonicera japonica
MOL003062	4,5'-Retro-.beta.,.beta.-Carotene-3,3'-dione, 4',5'-didehydro-	562.9	31.2248	0.55114	Lonicera japonica
MOL003095	5-hydroxy-7-methoxy-2-(3,4,5-trimethoxyphenyl)chromone	358.37	51.9565	0.40656	Lonicera japonica
MOL003101	7-epi-Vogeloside	432.47	46.1339	0.57873	Lonicera japonica
MOL003108	Caeruloside C	550.57	55.6365	0.72896	Lonicera japonica
MOL003111	Centauroside_qt	434.48	55.7905	0.50482	Lonicera japonica
MOL003117	Ioniceracetalides B_qt	314.37	61.1857	0.1927	Lonicera japonica
MOL003124	XYLOSTOSIDINE	415.51	43.1718	0.6369	Lonicera japonica
MOL003128	dinethylsecologanoside	434.44	48.4618	0.47786	Lonicera japonica
MOL000358	beta-sitosterol	414.79	36.9139	0.75123	Lonicera japonica
MOL000422	kaempferol	286.25	41.8822	0.24066	Lonicera japonica
MOL000449	Stigmasterol	412.77	43.8299	0.75665	Lonicera japonica
MOL000006	luteolin	286.25	36.1626	0.24552	Lonicera japonica
MOL000098	quercetin	302.25	46.4333	0.27525	Lonicera japonica
MOL002235	EUPATIN	360.34	50.8031	0.40804	rheum officinale
MOL002251	Mutatochrome	552.96	48.6385	0.61196	rheum officinale
MOL002259	Physciondiglucoside	608.6	41.6486	0.63145	rheum officinale
MOL002260	Procyanidin B-5,3'-O-gallate	730.67	31.9912	0.32148	rheum officinale
MOL002268	rhein	284.23	47.0652	0.27678	rheum officinale
MOL002276	Sennoside E_qt	524.5	50.6851	0.61108	rheum officinale
MOL002280	Torachrysone-8-O-beta-D-(6'-oxayl)-glucoside	480.46	43.02	0.73687	rheum officinale
MOL002281	Toralactone	272.27	46.4644	0.23965	rheum officinale
MOL002288	Emodin-1-O-beta-D-glucopyranoside	432.41	44.8064	0.79742	rheum officinale
MOL002293	Sennoside D_qt	524.5	61.0562	0.61109	rheum officinale
MOL002297	Daucosterol_qt	386.73	35.8889	0.70418	rheum officinale
MOL002303	palmidin A	510.52	32.4504	0.65	rheum officinale
MOL000358	beta-sitosterol	414.79	36.9139	0.75123	rheum officinale
MOL000471	aloe-emodin	270.25	83.3796	0.2409	rheum officinale
MOL000554	gallic acid-3-O-(6'-O-galloyl)-glucoside	484.4	30.2503	0.6746	rheum officinale
MOL000096	(-)-catechin	290.29	49.6764	0.24162	rheum officinale
MOL001645	Linoleyl acetate	308.56	42.1008	0.19845	Bupleuri Radix
MOL002776	Baicalin	446.39	40.1236	0.75264	Bupleuri Radix
MOL000449	Stigmasterol	412.77	43.8299	0.75665	Bupleuri Radix
MOL000354	isorhamnetin	316.28	49.6044	0.306	Bupleuri Radix
MOL000422	kaempferol	286.25	41.8822	0.24066	Bupleuri Radix
MOL004598	3,5,6,7-tetramethoxy-2-(3,4,5-trimethoxyphenyl)chromone	432.46	31.975	0.59317	Bupleuri Radix
MOL004609	Areapillin	360.34	48.9644	0.41394	Bupleuri Radix
MOL013187	Cubebin	356.4	57.1281	0.63988	Bupleuri Radix
MOL004624	Longikaurin A	348.48	47.7221	0.53015	Bupleuri Radix
MOL004628	Octalupine	264.41	47.8222	0.27864	Bupleuri Radix
MOL004644	Sainfuran	286.3	79.9098	0.23331	Bupleuri Radix
MOL004648	Troxerutin	346.56	31.5966	0.28256	Bupleuri Radix
MOL004653	(+)-Anomalin	426.5	46.0553	0.6566	Bupleuri Radix
MOL004702	saikosaponin c_qt	472.78	30.5049	0.63193	Bupleuri Radix
MOL004718	α-spinasterol	412.77	42.9794	0.75693	Bupleuri Radix
MOL000490	petunidin	317.29	30.0455	0.30712	Bupleuri Radix
MOL000098	quercetin	302.25	46.4333	0.27525	Bupleuri Radix
MOL001689	acacetin	284.28	34.9736	0.24082	radix isatidis
MOL002322	isovitexin	432.41	31.2946	0.71838	radix isatidis
MOL001721	Isaindigodione	326.38	60.1201	0.41141	radix isatidis
MOL001722	2-O-beta-D-glucopyranosyl-2H-1,4-benzoxazin-3(4H)-one	327.32	43.6184	0.31057	radix isatidis
MOL001726	pinoresinol-4-O-beta-D-apiosyl-beta-D-glucopyranoside	618.74	36.4452	0.50726	radix isatidis
MOL001728	3-[ 2′ -( 5′ - hydroxymethyl) furyl ] -1 ( 2H) -isoquinolinone-7-O-BETA-D-glucoside_qt	257.26	51.738	0.18277	radix isatidis
MOL001733	EUPATORIN	344.34	30.2322	0.37395	radix isatidis
MOL001734	3-[[(2R,3R,5R,6S)-3,5-dihydroxy-6-(1H-indol-3-yloxy)-4-oxooxan-2-yl]methoxy]-3-oxopropanoic acid	379.35	85.8677	0.46926	radix isatidis
MOL001735	Dinatin	300.28	30.972	0.27025	radix isatidis
MOL001736	(-)-taxifolin	304.27	60.5062	0.27342	radix isatidis
MOL001749	ZINC03860434	390.62	43.5933	0.34527	radix isatidis
MOL001750	glucobrassicin	448.52	66.0237	0.47737	radix isatidis
MOL001755	24-Ethylcholest-4-en-3-one	412.77	36.0836	0.75703	radix isatidis
MOL001756	quindoline	218.27	33.1734	0.21591	radix isatidis
MOL001767	hydroxyindirubin	278.28	63.3724	0.29877	radix isatidis
MOL001769	beta-sitosterol dodecantate	597.13	34.5669	0.57133	radix isatidis
MOL001771	poriferast-5-en-3beta-ol	414.79	36.9139	0.75034	radix isatidis
MOL001774	Ineketone	318.5	37.145	0.30105	radix isatidis
MOL001779	Sinoacutine	327.41	49.1123	0.46144	radix isatidis
MOL001781	Indigo	262.28	38.1997	0.26035	radix isatidis
MOL001782	(2Z)-2-(2-oxoindolin-3-ylidene)indolin-3-one	262.28	48.4039	0.25929	radix isatidis
MOL001783	2-(9-((3-methyl-2-oxopent-3-en-1-yl)oxy)-2-oxo-1,2,8,9-tetrahydrofuro[2,3-h]quinolin-8-yl)propan-2-yl acetate	399.48	64.0015	0.57289	radix isatidis
MOL001790	Linarin	592.6	39.8437	0.70925	radix isatidis
MOL001792	DFV	256.27	32.7627	0.18316	radix isatidis
MOL001793	(E)-2-[(3-indole)cyanomethylene-]-3-indolinone	300.36	54.5934	0.32272	radix isatidis
MOL001798	neohesperidin_qt	302.3	71.1689	0.27085	radix isatidis
MOL001800	rosasterol	414.79	35.8691	0.75359	radix isatidis
MOL001803	Sinensetin	372.4	50.5568	0.44634	radix isatidis
MOL001804	Stigmasta-5,22-diene-3beta,7alpha-diol	440.83	43.0368	0.81515	radix isatidis
MOL001806	Stigmasta-5,22-diene-3beta,7beta-diol	454.86	42.5598	0.82887	radix isatidis
MOL001810	6-(3-oxoindolin-2-ylidene)indolo[2,1-b]quinazolin-12-one	363.39	45.2825	0.89153	radix isatidis
MOL001814	(E)-3-(3,5-dimethoxy-4-hydroxy-benzylidene)-2-indolinone	297.33	57.1847	0.24713	radix isatidis
MOL001820	(E)-3-(3,5-dimethoxy-4-hydroxyb-enzylidene)-2-indolinone	299.35	65.1748	0.24505	radix isatidis
MOL001828	3-[(3,5-dimethoxy-4-oxo-1-cyclohexa-2,5-dienylidene)methyl]-2,4-dihydro-1H-pyrrolo[2,1-b]quinazolin-9-one	350.4	51.8382	0.56483	radix isatidis
MOL001833	Glucobrassicin-1-Sulfonate_qt	365.42	42.5167	0.23512	radix isatidis
MOL000358	beta-sitosterol	414.79	36.9139	0.75123	radix isatidis
MOL000359	sitosterol	414.79	36.9139	0.7512	radix isatidis
MOL000449	Stigmasterol	412.77	43.8299	0.75665	radix isatidis
MOL000953	CLR	386.73	37.8739	0.67677	radix isatidis
MOL000173	wogonin	284.28	30.6846	0.22942	Forsythia suspensa(Thunb, Vahl)
MOL003281	20(S)-dammar-24-ene-3β,20-diol-3-acetate	486.86	40.23	0.82116	Forsythia suspensa(Thunb, Vahl)
MOL003283	(2R,3R,4S)-4-(4-hydroxy-3-methoxy-phenyl)-7-methoxy-2,3-dimethylol-tetralin-6-ol	360.44	66.5105	0.38869	Forsythia suspensa(Thunb, Vahl)
MOL003290	(3R,4R)-3,4-bis[(3,4-dimethoxyphenyl)methyl]oxolan-2-one	386.48	52.3046	0.4849	Forsythia suspensa(Thunb, Vahl)
MOL003295	(+)-pinoresinol monomethyl ether	372.45	53.0823	0.56703	Forsythia suspensa(Thunb, Vahl)
MOL003305	PHILLYRIN	534.61	36.3957	0.86315	Forsythia suspensa(Thunb, Vahl)
MOL003306	ACon1_001697	372.45	85.1177	0.56703	Forsythia suspensa(Thunb, Vahl)
MOL003308	(+)-pinoresinol monomethyl ether-4-D-beta-glucoside_qt	372.45	61.204	0.56711	Forsythia suspensa(Thunb, Vahl)
MOL003315	3beta-Acetyl-20,25-epoxydammarane-24alpha-ol	502.86	33.0651	0.79318	Forsythia suspensa(Thunb, Vahl)
MOL000211	Mairin	456.78	55.3771	0.7761	Forsythia suspensa(Thunb, Vahl)
MOL003322	FORSYTHINOL	372.45	81.2475	0.56646	Forsythia suspensa(Thunb, Vahl)
MOL003330	(-)-Phillygenin	372.45	95.0364	0.56703	Forsythia suspensa(Thunb, Vahl)
MOL003344	β-amyrin acetate	468.84	42.0601	0.74022	Forsythia suspensa(Thunb, Vahl)
MOL003347	hyperforin	536.87	44.0332	0.598	Forsythia suspensa(Thunb, Vahl)
MOL003348	adhyperforin	550.9	44.0342	0.61329	Forsythia suspensa(Thunb, Vahl)
MOL003365	Lactucasterol	426.75	40.9911	0.84862	Forsythia suspensa(Thunb, Vahl)
MOL003370	Onjixanthone I	302.3	79.1571	0.29993	Forsythia suspensa(Thunb, Vahl)
MOL000358	beta-sitosterol	414.79	36.9139	0.75123	Forsythia suspensa(Thunb, Vahl)
MOL000422	kaempferol	286.25	41.8822	0.24066	Forsythia suspensa(Thunb, Vahl)
MOL000522	arctiin	534.61	34.4485	0.84109	Forsythia suspensa(Thunb, Vahl)
MOL000006	luteolin	286.25	36.1626	0.24552	Forsythia suspensa(Thunb, Vahl)
MOL000791	bicuculline	367.38	69.6675	0.88223	Forsythia suspensa(Thunb, Vahl)
MOL000098	quercetin	302.25	46.4333	0.27525	Forsythia suspensa(Thunb, Vahl)
MOL002235	EUPATIN	360.34	50.8031	0.40804	Artemisia apiacea
MOL000354	isorhamnetin	316.28	49.6044	0.306	Artemisia apiacea
MOL000359	sitosterol	414.79	36.9139	0.7512	Artemisia apiacea
MOL004083	Tamarixetin	316.28	32.8587	0.30625	Artemisia apiacea
MOL004112	Patuletin	332.28	53.1141	0.33994	Artemisia apiacea
MOL000422	kaempferol	286.25	41.8822	0.24066	Artemisia apiacea
MOL000449	Stigmasterol	412.77	43.8299	0.75665	Artemisia apiacea
MOL004609	Areapillin	360.34	48.9644	0.41394	Artemisia apiacea
MOL005229	Artemetin	388.4	49.5507	0.4787	Artemisia apiacea
MOL000006	luteolin	286.25	36.1626	0.24552	Artemisia apiacea
MOL007274	Skrofulein	314.31	30.3543	0.29677	Artemisia apiacea
MOL007389	artemisitene	280.35	54.3601	0.30768	Artemisia apiacea
MOL007400	vicenin-2_qt	270.25	45.8448	0.21306	Artemisia apiacea
MOL007401	Cirsiliol	330.31	43.462	0.33728	Artemisia apiacea
MOL007404	vitexin_qt	270.25	52.1831	0.21339	Artemisia apiacea
MOL007412	DMQT	346.31	42.6	0.36822	Artemisia apiacea
MOL007415	[(2S)-2-[[(2S)-2-(benzoylamino)-3-phenylpropanoyl]amino]-3-phenylpropyl] acetate	444.57	58.0163	0.51957	Artemisia apiacea
MOL007423	6,8-di-c-glucosylapigenin_qt	270.25	59.8522	0.21318	Artemisia apiacea
MOL007424	artemisinin	282.37	49.8793	0.30597	Artemisia apiacea
MOL007425	dihydroartemisinin	284.39	50.7505	0.30426	Artemisia apiacea
MOL007426	deoxyartemisinin	266.37	54.4716	0.26103	Artemisia apiacea
MOL000098	quercetin	302.25	46.4333	0.27525	Artemisia apiacea
MOL001677	asperglaucide	444.57	58.0163	0.51972	rhizoma anemarrhenae
MOL003773	Mangiferolic acid	442.75	36.1593	0.84358	rhizoma anemarrhenae
MOL000422	kaempferol	286.25	41.8822	0.24066	rhizoma anemarrhenae
MOL004373	Anhydroicaritin	368.41	45.4119	0.43786	rhizoma anemarrhenae
MOL004489	Anemarsaponin F_qt	432.71	60.0634	0.78538	rhizoma anemarrhenae
MOL004492	Chrysanthemaxanthin	584.96	38.724	0.58352	rhizoma anemarrhenae
MOL004497	Hippeastrine	315.35	51.65	0.61953	rhizoma anemarrhenae
MOL004514	Timosaponin B III_qt	416.71	35.259	0.87013	rhizoma anemarrhenae
MOL000449	Stigmasterol	412.77	43.8299	0.75665	rhizoma anemarrhenae
MOL004528	Icariin I	676.73	41.5834	0.60997	rhizoma anemarrhenae
MOL004540	Anemarsaponin C_qt	416.71	35.4993	0.86988	rhizoma anemarrhenae
MOL004542	Anemarsaponin E_qt	448.76	30.6669	0.85657	rhizoma anemarrhenae
MOL000483	(Z)-3-(4-hydroxy-3-methoxy-phenyl)-N-[2-(4-hydroxyphenyl)ethyl]acrylamide	313.38	118.348	0.26399	rhizoma anemarrhenae
MOL000546	diosgenin	414.69	80.8779	0.80979	rhizoma anemarrhenae
MOL000631	coumaroyltyramine	283.35	112.902	0.20234	rhizoma anemarrhenae
MOL006554	Taraxerol	426.8	38.4	0.77	Dandelion
MOL000098	quercetin	302.25	46.43	0.28	Dandelion
MOL002680	Flavoxanthin	584.96	60.41	0.56	Dandelion
MOL004492	Chrysanthemaxanthin	584.96	38.72	0.58	Dandelion
