# Supplementary material for: Anti-inflammatory effects of Chaishi Tuire Granules on influenza A treatment by mediating TRAF6/MAPK14 axis
Source: Front Med (Lausanne). 2022 Nov 14;9:943681. doi: 10.3389/fmed.2022.943681 (PMC9701735; doi:10.3389/fmed.2022.943681)
Supplement: Supplementary file 1 [file Data_Sheet_1.ZIP › Raw Data/Raw data for supplemental materials/Supplementary Table S3-Compounds in CSTRP Active Against Influenza.xlsx]

## Sheet: Sheet1
Gene Symbol	Description	GC Id	Source
NEU1	Neuraminidase 1	GC06M031857	GENECARDS
IRF7	Interferon Regulatory Factor 7	GC11M000612	GENECARDS
DDX58	DExD/H-Box Helicase 58	GC09M032455	GENECARDS
TNF	Tumor Necrosis Factor	GC06P047305	GENECARDS
IFNB1	Interferon Beta 1	GC09M021077	GENECARDS
IFNA1	Interferon Alpha 1	GC09P021494	GENECARDS
MX1	MX Dynamin Like GTPase 1	GC21P041420	GENECARDS
GP2	Glycoprotein 2	GC16M020309	GENECARDS
CD4	CD4 Molecule	GC12P006786	GENECARDS
BACE1	Beta-Secretase 1	GC11M117285	GENECARDS
CA1	Carbonic Anhydrase 1	GC08M085327	GENECARDS
CD8A	CD8a Molecule	GC02M086784	GENECARDS
TRIM25	Tripartite Motif Containing 25	GC17M056836	GENECARDS
ST6GAL1	ST6 Beta-Galactoside Alpha-2,6-Sialyltransferase 1	GC03P186930	GENECARDS
TGM3	Transglutaminase 3	GC20P002276	GENECARDS
POLI	DNA Polymerase Iota	GC18P054274	GENECARDS
HAS1	Hyaluronan Synthase 1	GC19M051714	GENECARDS
RAB39B	RAB39B, Member RAS Oncogene Family	GC0XM155259	GENECARDS
IFI30	IFI30 Lysosomal Thiol Reductase	GC19P018173	GENECARDS
LGALS7	Galectin 7	GC19M038770	GENECARDS
SCARA3	Scavenger Receptor Class A Member 3	GC08P027633	GENECARDS
IFNA17	Interferon Alpha 17	GC09M021227	GENECARDS
LGALS7B	Galectin 7B	GC19P038790	GENECARDS
IFITM3	Interferon Induced Transmembrane Protein 3	GC11M000319	GENECARDS
TMPRSS2	Transmembrane Serine Protease 2	GC21M041464	GENECARDS
PML	PML Nuclear Body Scaffold	GC15P073994	GENECARDS
IL1B	Interleukin 1 Beta	GC02M112829	GENECARDS
IL6	Interleukin 6	GC07P022765	GENECARDS
IL10	Interleukin 10	GC01M206767	GENECARDS
CCR5	C-C Motif Chemokine Receptor 5	GC03P046383	GENECARDS
IL1A	Interleukin 1 Alpha	GC02M112773	GENECARDS
CXCL10	C-X-C Motif Chemokine Ligand 10	GC04M076021	GENECARDS
HIF1A	Hypoxia Inducible Factor 1 Subunit Alpha	GC14P061695	GENECARDS
FCGR2A	Fc Fragment Of IgG Receptor IIa	GC01P161505	GENECARDS
CALCA	Calcitonin Related Polypeptide Alpha	GC11M014945	GENECARDS
CCL2	C-C Motif Chemokine Ligand 2	GC17P034255	GENECARDS
TGFB1	Transforming Growth Factor Beta 1	GC19M041301	GENECARDS
HLA-G	Major Histocompatibility Complex, Class I, G	GC06P047256	GENECARDS
CD209	CD209 Molecule	GC19M007739	GENECARDS
TLR3	Toll Like Receptor 3	GC04P186059	GENECARDS
SFTPD	Surfactant Protein D	GC10M079937	GENECARDS
SFTPB	Surfactant Protein B	GC02M085657	GENECARDS
IL21	Interleukin 21	GC04M122612	GENECARDS
PTPN11	Protein Tyrosine Phosphatase Non-Receptor Type 11	GC12P112418	GENECARDS
PRPF8	Pre-MRNA Processing Factor 8	GC17M001650	GENECARDS
HLA-B	Major Histocompatibility Complex, Class I, B	GC06M031315	GENECARDS
MBL2	Mannose Binding Lectin 2	GC10M052760	GENECARDS
HLA-DRB1	Major Histocompatibility Complex, Class II, DR Beta 1	GC06M032578	GENECARDS
CLK1	CDC Like Kinase 1	GC02M200853	GENECARDS
SON	SON DNA And RNA Binding Protein	GC21P033542	GENECARDS
FN1	Fibronectin 1	GC02M215360	GENECARDS
CD55	CD55 Molecule (Cromer Blood Group)	GC01P207321	GENECARDS
MRC1	Mannose Receptor C-Type 1	GC10P017809	GENECARDS
SOCS1	Suppressor Of Cytokine Signaling 1	GC16M011255	GENECARDS
DLG2	Discs Large MAGUK Scaffold Protein 2	GC11M083455	GENECARDS
F2	Coagulation Factor II, Thrombin	GC11P046720	GENECARDS
IL21R	Interleukin 21 Receptor	GC16P027413	GENECARDS
GATAD2A	GATA Zinc Finger Domain Containing 2A	GC19P023337	GENECARDS
MIR150	MicroRNA 150	GC19M049500	GENECARDS
PRKRA	Protein Activator Of Interferon Induced Protein Kinase EIF2AK2	GC02M178431	GENECARDS
STAU1	Staufen Double-Stranded RNA Binding Protein 1	GC20M049113	GENECARDS
NAMPT	Nicotinamide Phosphoribosyltransferase	GC07M106248	GENECARDS
PLCG1	Phospholipase C Gamma 1	GC20P041136	GENECARDS
FST	Follistatin	GC05P053480	GENECARDS
CD274	CD274 Molecule	GC09P005450	GENECARDS
MIR939	MicroRNA 939	GC08M144394	GENECARDS
PLD2	Phospholipase D2	GC17P004808	GENECARDS
XPO1	Exportin 1	GC02M061445	GENECARDS
NXF1	Nuclear RNA Export Factor 1	GC11M063441	GENECARDS
BCL2	BCL2 Apoptosis Regulator	GC18M063123	GENECARDS
CASP3	Caspase 3	GC04M184627	GENECARDS
BAX	BCL2 Associated X, Apoptosis Regulator	GC19P048954	GENECARDS
NFE2L2	Nuclear Factor, Erythroid 2 Like 2	GC02M177227	GENECARDS
HLA-A	Major Histocompatibility Complex, Class I, A	GC06P047265	GENECARDS
ST3GAL1	ST3 Beta-Galactoside Alpha-2,3-Sialyltransferase 1	GC08M133454	GENECARDS
HMGB1	High Mobility Group Box 1	GC13M030456	GENECARDS
TTR	Transthyretin	GC18P031557	GENECARDS
VEGFA	Vascular Endothelial Growth Factor A	GC06P043770	GENECARDS
CRP	C-Reactive Protein	GC01M159716	GENECARDS
RSAD2	Radical S-Adenosyl Methionine Domain Containing 2	GC02P006865	GENECARDS
IVNS1ABP	Influenza Virus NS1A Binding Protein	GC01M185295	GENECARDS
ABCB1	ATP Binding Cassette Subfamily B Member 1	GC07M087504	GENECARDS
DNMT1	DNA Methyltransferase 1	GC19M010133	GENECARDS
ACE2	Angiotensin I Converting Enzyme 2	GC0XM015562	GENECARDS
PLG	Plasminogen	GC06P160702	GENECARDS
PIK3CG	Phosphatidylinositol-4,5-Bisphosphate 3-Kinase Catalytic Subunit Gamma	GC07P106865	GENECARDS
HLA-DQB1	Major Histocompatibility Complex, Class II, DQ Beta 1	GC06M032804	GENECARDS
IL10RB	Interleukin 10 Receptor Subunit Beta	GC21P033266	GENECARDS
P2RY11	Purinergic Receptor P2Y11	GC19P010149	GENECARDS
MPP2	Membrane Palmitoylated Protein 2	GC17M043875	GENECARDS
ZNF365	Zinc Finger Protein 365	GC10P062374	GENECARDS
PPAN	Peter Pan Homolog	GC19P010107	GENECARDS
PPAN-P2RY11	PPAN-P2RY11 Readthrough	GC19P010108	GENECARDS
KIR2DS5	Killer Cell Immunoglobulin Like Receptor, Two Ig Domains And Short Cytoplasmic Tail 5	GC19Mr00079	GENECARDS
KIR2DL5A	Killer Cell Immunoglobulin Like Receptor, Two Ig Domains And Long Cytoplasmic Tail 5A	GC19MR00046	GENECARDS
KIR3DS1	Killer Cell Immunoglobulin Like Receptor, Three Ig Domains And Short Cytoplasmic Tail 1	GC19MR00058	GENECARDS
KIR2DL5B	Killer Cell Immunoglobulin Like Receptor, Two Ig Domains And Long Cytoplasmic Tail 5B	GC19MP00133	GENECARDS
TRA	T Cell Receptor Alpha Locus	GC14P021621	GENECARDS
SNORD105	Small Nucleolar RNA, C/D Box 105	GC19P010150	GENECARDS
TRB	T Cell Receptor Beta Locus	GC07P145138	GENECARDS
ELANE	Elastase, Neutrophil Expressed	GC19P000854	GENECARDS
TXN	Thioredoxin	GC09M110243	GENECARDS
KPNA6	Karyopherin Subunit Alpha 6	GC01P032108	GENECARDS
MIR146A	MicroRNA 146a	GC05P160485	GENECARDS
MMP9	Matrix Metallopeptidase 9	GC20P046008	GENECARDS
MYC	MYC Proto-Oncogene, BHLH Transcription Factor	GC08P127735	GENECARDS
JUN	Jun Proto-Oncogene, AP-1 Transcription Factor Subunit	GC01M058780	GENECARDS
B2M	Beta-2-Microglobulin	GC15P044711	GENECARDS
CYP17A1	Cytochrome P450 Family 17 Subfamily A Member 1	GC10M102830	GENECARDS
CDKN1B	Cyclin Dependent Kinase Inhibitor 1B	GC12P012716	GENECARDS
HSPD1	Heat Shock Protein Family D (Hsp60) Member 1	GC02M197486	GENECARDS
ISG15	ISG15 Ubiquitin Like Modifier	GC01P001001	GENECARDS
ATP6V1B2	ATPase H+ Transporting V1 Subunit B2	GC08P020197	GENECARDS
PRPS1	Phosphoribosyl Pyrophosphate Synthetase 1	GC0XP107628	GENECARDS
ATP6AP2	ATPase H+ Transporting Accessory Protein 2	GC0XP040582	GENECARDS
ATP6V1A	ATPase H+ Transporting V1 Subunit A	GC03P113747	GENECARDS
COPB2	COPI Coat Complex Subunit Beta 2	GC03M139355	GENECARDS
PSENEN	Presenilin Enhancer, Gamma-Secretase Subunit	GC19P038231	GENECARDS
RPS14	Ribosomal Protein S14	GC05M150443	GENECARDS
PTPRN	Protein Tyrosine Phosphatase Receptor Type N	GC02M219289	GENECARDS
TNK2	Tyrosine Kinase Non Receptor 2	GC03M195863	GENECARDS
SF3B1	Splicing Factor 3b Subunit 1	GC02M197389	GENECARDS
GCLC	Glutamate-Cysteine Ligase Catalytic Subunit	GC06M053497	GENECARDS
AP2M1	Adaptor Related Protein Complex 2 Subunit Mu 1	GC03P184174	GENECARDS
ATP6V0D1	ATPase H+ Transporting V0 Subunit D1	GC16M067438	GENECARDS
DBT	Dihydrolipoamide Branched Chain Transacylase E2	GC01M100186	GENECARDS
EIF4A3	Eukaryotic Translation Initiation Factor 4A3	GC17M080135	GENECARDS
RETN	Resistin	GC19P007669	GENECARDS
KPNB1	Karyopherin Subunit Beta 1	GC17P047649	GENECARDS
TXNL4A	Thioredoxin Like 4A	GC18M079970	GENECARDS
TFE3	Transcription Factor Binding To IGHM Enhancer 3	GC0XM049028	GENECARDS
NUP98	Nucleoporin 98 And 96 Precursor	GC11M003671	GENECARDS
NAA10	N-Alpha-Acetyltransferase 10, NatA Catalytic Subunit	GC0XM153929	GENECARDS
ATP6AP1	ATPase H+ Transporting Accessory Protein 1	GC0XP154428	GENECARDS
ATP6V0C	ATPase H+ Transporting V0 Subunit C	GC16P002513	GENECARDS
EIF3A	Eukaryotic Translation Initiation Factor 3 Subunit A	GC10M119034	GENECARDS
COPA	COPI Coat Complex Subunit Alpha	GC01M160288	GENECARDS
HSF4	Heat Shock Transcription Factor 4	GC16P067164	GENECARDS
RPS5	Ribosomal Protein S5	GC19P058386	GENECARDS
LHX3	LIM Homeobox 3	GC09M136196	GENECARDS
WNT9A	Wnt Family Member 9A	GC01M227920	GENECARDS
CD58	CD58 Molecule	GC01M116514	GENECARDS
OPN1SW	Opsin 1, Short Wave Sensitive	GC07M128772	GENECARDS
AKTIP	AKT Interacting Protein	GC16M053492	GENECARDS
CHST5	Carbohydrate Sulfotransferase 5	GC16M075528	GENECARDS
TBL3	Transducin Beta Like 3	GC16P002426	GENECARDS
ITLN1	Intelectin 1	GC01M160876	GENECARDS
KANSL1	KAT8 Regulatory NSL Complex Subunit 1	GC17M046031	GENECARDS
ATCAY	ATCAY Kinesin Light Chain Interacting Caytaxin	GC19P003880	GENECARDS
SNRNP70	Small Nuclear Ribonucleoprotein U1 Subunit 70	GC19P049085	GENECARDS
SAFB	Scaffold Attachment Factor B	GC19P005623	GENECARDS
LARP1	La Ribonucleoprotein 1, Translational Regulator	GC05P154682	GENECARDS
XAB2	XPA Binding Protein 2	GC19M007619	GENECARDS
MED6	Mediator Complex Subunit 6	GC14M070581	GENECARDS
NUP205	Nucleoporin 205	GC07P135557	GENECARDS
UBAC2	UBA Domain Containing 2	GC13P099200	GENECARDS
TRERF1	Transcriptional Regulating Factor 1	GC06M042224	GENECARDS
COPG1	COPI Coat Complex Subunit Gamma 1	GC03P129249	GENECARDS
TSSK6	Testis Specific Serine Kinase 6	GC19M019514	GENECARDS
WDR83	WD Repeat Domain 83	GC19P012666	GENECARDS
DTX3	Deltex E3 Ubiquitin Ligase 3	GC12P057604	GENECARDS
PRSS27	Serine Protease 27	GC16M002713	GENECARDS
SF3B6	Splicing Factor 3b Subunit 6	GC02M024067	GENECARDS
TRIM60	Tripartite Motif Containing 60	GC04P165032	GENECARDS
BARHL2	BarH Like Homeobox 2	GC01M090644	GENECARDS
TRMT61A	TRNA Methyltransferase 61A	GC14P103529	GENECARDS
PPP1R14D	Protein Phosphatase 1 Regulatory Inhibitor Subunit 14D	GC15M040815	GENECARDS
PLPPR4	Phospholipid Phosphatase Related 4	GC01P099262	GENECARDS
H2BC15	H2B Clustered Histone 15	GC06P028802	GENECARDS
TSPOAP1	TSPO Associated Protein 1	GC17M058302	GENECARDS
EPB41L4A-DT	EPB41L4A Divergent Transcript	GC05P112421	GENECARDS
TRIM21	Tripartite Motif Containing 21	GC11M004384	GENECARDS
PRPF19	Pre-MRNA Processing Factor 19	GC11M060890	GENECARDS
MIRLET7C	MicroRNA Let-7c	GC21P016551	GENECARDS
IFITM1	Interferon Induced Transmembrane Protein 1	GC11P000313	GENECARDS
IFITM2	Interferon Induced Transmembrane Protein 2	GC11P000300	GENECARDS
NCR1	Natural Cytotoxicity Triggering Receptor 1	GC19P054906	GENECARDS
SFTPA2	Surfactant Protein A2	GC10M079563	GENECARDS
PLAU	Plasminogen Activator, Urokinase	GC10P073909	GENECARDS
HPGD	15-Hydroxyprostaglandin Dehydrogenase	GC04M174490	GENECARDS
RUNX1	RUNX Family Transcription Factor 1	GC21M034787	GENECARDS
ATP1A2	ATPase Na+/K+ Transporting Subunit Alpha 2	GC01P160115	GENECARDS
CD81	CD81 Molecule	GC11P002377	GENECARDS
PIN1	Peptidylprolyl Cis/Trans Isomerase, NIMA-Interacting 1	GC19P009835	GENECARDS
KIF11	Kinesin Family Member 11	GC10P092593	GENECARDS
CEL	Carboxyl Ester Lipase	GC09P133061	GENECARDS
MYOD1	Myogenic Differentiation 1	GC11P017741	GENECARDS
SIGMAR1	Sigma Non-Opioid Intracellular Receptor 1	GC09M034634	GENECARDS
ATP2C1	ATPase Secretory Pathway Ca2+ Transporting 1	GC03P130850	GENECARDS
NEK9	NIMA Related Kinase 9	GC14M075079	GENECARDS
PIK3R5	Phosphoinositide-3-Kinase Regulatory Subunit 5	GC17M008878	GENECARDS
TCF3	Transcription Factor 3	GC19M001609	GENECARDS
CYP2U1	Cytochrome P450 Family 2 Subfamily U Member 1	GC04P107931	GENECARDS
EPHB6	EPH Receptor B6	GC07P144968	GENECARDS
GRIN2C	Glutamate Ionotropic Receptor NMDA Type Subunit 2C	GC17M074842	GENECARDS
CRYAA	Crystallin Alpha A	GC21P043169	GENECARDS
IL17RA	Interleukin 17 Receptor A	GC22P017086	GENECARDS
PSMA1	Proteasome 20S Subunit Alpha 1	GC11M014505	GENECARDS
RPL35	Ribosomal Protein L35	GC09M124857	GENECARDS
RPS10	Ribosomal Protein S10	GC06M042209	GENECARDS
NTHL1	Nth Like DNA Glycosylase 1	GC16M002192	GENECARDS
SLC22A6	Solute Carrier Family 22 Member 6	GC11M063458	GENECARDS
LINGO1	Leucine Rich Repeat And Ig Domain Containing 1	GC15M077613	GENECARDS
LONP1	Lon Peptidase 1, Mitochondrial	GC19M005691	GENECARDS
AHCYL1	Adenosylhomocysteinase Like 1	GC01P109984	GENECARDS
MATN3	Matrilin 3	GC02M019992	GENECARDS
MAN2B1	Mannosidase Alpha Class 2B Member 1	GC19M012663	GENECARDS
FERMT3	Fermitin Family Member 3	GC11P064206	GENECARDS
EEF1A1	Eukaryotic Translation Elongation Factor 1 Alpha 1	GC06M073515	GENECARDS
SNW1	SNW Domain Containing 1	GC14M077717	GENECARDS
RPS27A	Ribosomal Protein S27a	GC02P055231	GENECARDS
PLK3	Polo Like Kinase 3	GC01P044799	GENECARDS
PSMD14	Proteasome 26S Subunit, Non-ATPase 14	GC02P161308	GENECARDS
IRF2	Interferon Regulatory Factor 2	GC04M184387	GENECARDS
KCNJ12	Potassium Inwardly Rectifying Channel Subfamily J Member 12	GC17P026750	GENECARDS
PSMD2	Proteasome 26S Subunit, Non-ATPase 2	GC03P184298	GENECARDS
TNFRSF18	TNF Receptor Superfamily Member 18	GC01M001203	GENECARDS
SELPLG	Selectin P Ligand	GC12M108621	GENECARDS
RACGAP1	Rac GTPase Activating Protein 1	GC12M049978	GENECARDS
XPNPEP1	X-Prolyl Aminopeptidase 1	GC10M109864	GENECARDS
CLIC4	Chloride Intracellular Channel 4	GC01P024745	GENECARDS
NEK8	NIMA Related Kinase 8	GC17P028725	GENECARDS
SNX9	Sorting Nexin 9	GC06P157685	GENECARDS
POLR2L	RNA Polymerase II, I And III Subunit L	GC11M000829	GENECARDS
APBB1IP	Amyloid Beta Precursor Protein Binding Family B Member 1 Interacting Protein	GC10P026462	GENECARDS
ARTN	Artemin	GC01P043933	GENECARDS
DCLK2	Doublecortin Like Kinase 2	GC04P150078	GENECARDS
CXCR6	C-X-C Motif Chemokine Receptor 6	GC03P045982	GENECARDS
RPS16	Ribosomal Protein S16	GC19M039433	GENECARDS
POLR2H	RNA Polymerase II, I And III Subunit H	GC03P184361	GENECARDS
RAB6B	RAB6B, Member RAS Oncogene Family	GC03M133824	GENECARDS
KATNB1	Katanin Regulatory Subunit B1	GC16P057735	GENECARDS
SULF2	Sulfatase 2	GC20M047656	GENECARDS
VNN2	Vanin 2	GC06M132743	GENECARDS
BAIAP3	BAI1 Associated Protein 3	GC16P001333	GENECARDS
FAU	FAU Ubiquitin Like And Ribosomal Protein S30 Fusion	GC11M065120	GENECARDS
CD48	CD48 Molecule	GC01M160648	GENECARDS
DHRS2	Dehydrogenase/Reductase 2	GC14P025289	GENECARDS
RFFL	Ring Finger And FYVE Like Domain Containing E3 Ubiquitin Protein Ligase	GC17M035006	GENECARDS
EIF3C	Eukaryotic Translation Initiation Factor 3 Subunit C	GC16P028709	GENECARDS
SF3A1	Splicing Factor 3a Subunit 1	GC22M030331	GENECARDS
PHF2	PHD Finger Protein 2	GC09P093576	GENECARDS
STAB1	Stabilin 1	GC03P052495	GENECARDS
ATG13	Autophagy Related 13	GC11P046623	GENECARDS
EIF3G	Eukaryotic Translation Initiation Factor 3 Subunit G	GC19M010115	GENECARDS
DMAP1	DNA Methyltransferase 1 Associated Protein 1	GC01P044214	GENECARDS
COPB1	COPI Coat Complex Subunit Beta 1	GC11M014436	GENECARDS
PCDH18	Protocadherin 18	GC04M137518	GENECARDS
SNRPF	Small Nuclear Ribonucleoprotein Polypeptide F	GC12P095858	GENECARDS
SUPT6H	SPT6 Homolog, Histone Chaperone And Transcription Elongation Factor	GC17P028662	GENECARDS
CCNB3	Cyclin B3	GC0XP050202	GENECARDS
FCHO2	FCH And Mu Domain Containing Endocytic Adaptor 2	GC05P072955	GENECARDS
CNNM1	Cyclin And CBS Domain Divalent Metal Cation Transport Mediator 1	GC10P099330	GENECARDS
SNX6	Sorting Nexin 6	GC14M034561	GENECARDS
SMU1	SMU1 DNA Replication Regulator And Spliceosomal Factor	GC09M033041	GENECARDS
TRIM14	Tripartite Motif Containing 14	GC09M098035	GENECARDS
RNF150	Ring Finger Protein 150	GC04M140859	GENECARDS
GNRH2	Gonadotropin Releasing Hormone 2	GC20P003080	GENECARDS
CLSTN3	Calsyntenin 3	GC12P008242	GENECARDS
ENGASE	Endo-Beta-N-Acetylglucosaminidase	GC17P079071	GENECARDS
ZBTB2	Zinc Finger And BTB Domain Containing 2	GC06M151364	GENECARDS
SRRM2	Serine/Arginine Repetitive Matrix 2	GC16P004234	GENECARDS
MAP3K7CL	MAP3K7 C-Terminal Like	GC21P029077	GENECARDS
FBXW10	F-Box And WD Repeat Domain Containing 10	GC17P018832	GENECARDS
CLUH	Clustered Mitochondria Homolog	GC17M002689	GENECARDS
GPR146	G Protein-Coupled Receptor 146	GC07P001044	GENECARDS
TAMM41	TAM41 Mitochondrial Translocator Assembly And Maintenance Homolog	GC03M011721	GENECARDS
RBM42	RNA Binding Motif Protein 42	GC19P038222	GENECARDS
CRAMP1	Cramped Chromatin Regulator Homolog 1	GC16P001644	GENECARDS
STYXL2	Serine/Threonine/Tyrosine Interacting Like 2	GC01P167095	GENECARDS
PIK3R2	Phosphoinositide-3-Kinase Regulatory Subunit 2	GC19P018153	GENECARDS
IRF3	Interferon Regulatory Factor 3	GC19M049659	GENECARDS
NEU2	Neuraminidase 2	GC02P233032	GENECARDS
ICAM1	Intercellular Adhesion Molecule 1	GC19P010270	GENECARDS
BRAF	B-Raf Proto-Oncogene, Serine/Threonine Kinase	GC07M140719	GENECARDS
GATA3	GATA Binding Protein 3	GC10P008045	GENECARDS
AHR	Aryl Hydrocarbon Receptor	GC07P016916	GENECARDS
NR2F2	Nuclear Receptor Subfamily 2 Group F Member 2	GC15P096325	GENECARDS
MITF	Melanocyte Inducing Transcription Factor	GC03P069788	GENECARDS
PNLIP	Pancreatic Lipase	GC10P116545	GENECARDS
SLC18A2	Solute Carrier Family 18 Member A2	GC10P117241	GENECARDS
GABRG2	Gamma-Aminobutyric Acid Type A Receptor Subunit Gamma2	GC05P162000	GENECARDS
DMD	Dystrophin	GC0XM031047	GENECARDS
SLC12A5	Solute Carrier Family 12 Member 5	GC20P046021	GENECARDS
ADAM12	ADAM Metallopeptidase Domain 12	GC10M126012	GENECARDS
PTPRB	Protein Tyrosine Phosphatase Receptor Type B	GC12M070516	GENECARDS
TRPS1	Transcriptional Repressor GATA Binding 1	GC08M115408	GENECARDS
PIP4K2A	Phosphatidylinositol-5-Phosphate 4-Kinase Type 2 Alpha	GC10M022484	GENECARDS
B4GALT1	Beta-1,4-Galactosyltransferase 1	GC09M033100	GENECARDS
NANS	N-Acetylneuraminate Synthase	GC09P098056	GENECARDS
SLC1A4	Solute Carrier Family 1 Member 4	GC02P064988	GENECARDS
PTGFR	Prostaglandin F Receptor	GC01P078303	GENECARDS
TRPC4	Transient Receptor Potential Cation Channel Subfamily C Member 4	GC13M037636	GENECARDS
TFDP1	Transcription Factor Dp-1	GC13P113584	GENECARDS
FGF12	Fibroblast Growth Factor 12	GC03M192139	GENECARDS
CTNNA2	Catenin Alpha 2	GC02P079185	GENECARDS
CLCN4	Chloride Voltage-Gated Channel 4	GC0XP010085	GENECARDS
POLR3B	RNA Polymerase III Subunit B	GC12P106357	GENECARDS
PLTP	Phospholipid Transfer Protein	GC20M045898	GENECARDS
SLC30A2	Solute Carrier Family 30 Member 2	GC01M026048	GENECARDS
NUMA1	Nuclear Mitotic Apparatus Protein 1	GC11M072002	GENECARDS
FANCM	FA Complementation Group M	GC14P045135	GENECARDS
MEIS1	Meis Homeobox 1	GC02P066433	GENECARDS
GTF2IRD1	GTF2I Repeat Domain Containing 1	GC07P074461	GENECARDS
CCNG1	Cyclin G1	GC05P163438	GENECARDS
PDCD6IP	Programmed Cell Death 6 Interacting Protein	GC03P033798	GENECARDS
NRG3	Neuregulin 3	GC10P083672	GENECARDS
SPRED2	Sprouty Related EVH1 Domain Containing 2	GC02M065307	GENECARDS
ADD2	Adducin 2	GC02M070626	GENECARDS
APLP1	Amyloid Beta Precursor Like Protein 1	GC19P038238	GENECARDS
MDC1	Mediator Of DNA Damage Checkpoint 1	GC06M030896	GENECARDS
FKBP1B	FKBP Prolyl Isomerase 1B	GC02P024033	GENECARDS
ACSL3	Acyl-CoA Synthetase Long Chain Family Member 3	GC02P222860	GENECARDS
GTF2H4	General Transcription Factor IIH Subunit 4	GC06P047289	GENECARDS
CEP290	Centrosomal Protein 290	GC12M088049	GENECARDS
MMP21	Matrix Metallopeptidase 21	GC10M125766	GENECARDS
DDX18	DEAD-Box Helicase 18	GC02P117878	GENECARDS
PTPRR	Protein Tyrosine Phosphatase Receptor Type R	GC12M070638	GENECARDS
DHX16	DEAH-Box Helicase 16	GC06M030653	GENECARDS
MICA	MHC Class I Polypeptide-Related Sequence A	GC06P031399	GENECARDS
LRP1B	LDL Receptor Related Protein 1B	GC02M140231	GENECARDS
MAN1C1	Mannosidase Alpha Class 1C Member 1	GC01P025631	GENECARDS
AGFG1	ArfGAP With FG Repeats 1	GC02P227473	GENECARDS
ABCF1	ATP Binding Cassette Subfamily F Member 1	GC06P030571	GENECARDS
EXTL1	Exostosin Like Glycosyltransferase 1	GC01P026032	GENECARDS
DPP10	Dipeptidyl Peptidase Like 10	GC02P114442	GENECARDS
CD207	CD207 Molecule	GC02M070830	GENECARDS
DDX39B	DExD-Box Helicase 39B	GC06M031530	GENECARDS
PCDH7	Protocadherin 7	GC04P030722	GENECARDS
ZFP57	ZFP57 Zinc Finger Protein	GC06M029672	GENECARDS
LZTS1	Leucine Zipper Tumor Suppressor 1	GC08M020246	GENECARDS
PPP1R10	Protein Phosphatase 1 Regulatory Subunit 10	GC06M030600	GENECARDS
ENPP6	Ectonucleotide Pyrophosphatase/Phosphodiesterase 6	GC04M184088	GENECARDS
KCNU1	Potassium Calcium-Activated Channel Subfamily U Member 1	GC08P036784	GENECARDS
CNKSR1	Connector Enhancer Of Kinase Suppressor Of Ras 1	GC01P026178	GENECARDS
GHITM	Growth Hormone Inducible Transmembrane Protein	GC10P084139	GENECARDS
GIPC2	GIPC PDZ Domain Containing Family Member 2	GC01P077987	GENECARDS
ADGRL2	Adhesion G Protein-Coupled Receptor L2	GC01P081306	GENECARDS
HLA-DQA2	Major Histocompatibility Complex, Class II, DQ Alpha 2	GC06P032741	GENECARDS
NFKBIL1	NFKB Inhibitor Like 1	GC06P047302	GENECARDS
SLITRK5	SLIT And NTRK Like Family Member 5	GC13P087671	GENECARDS
TUBGCP2	Tubulin Gamma Complex Associated Protein 2	GC10M133278	GENECARDS
TRIM39	Tripartite Motif Containing 39	GC06P047275	GENECARDS
NCAPG2	Non-SMC Condensin II Complex Subunit G2	GC07M158631	GENECARDS
TRIM26	Tripartite Motif Containing 26	GC06M030184	GENECARDS
VAX2	Ventral Anterior Homeobox 2	GC02P070900	GENECARDS
GNL1	G Protein Nucleolar 1 (Putative)	GC06M030541	GENECARDS
ARAP2	ArfGAP With RhoGAP Domain, Ankyrin Repeat And PH Domain 2	GC04M035950	GENECARDS
FIGLA	Folliculogenesis Specific BHLH Transcription Factor	GC02M070741	GENECARDS
ESYT2	Extended Synaptotagmin 2	GC07M158730	GENECARDS
BUD13	BUD13 Homolog	GC11M116749	GENECARDS
CORO2A	Coronin 2A	GC09M098120	GENECARDS
DRAP1	DR1 Associated Protein 1	GC11P065926	GENECARDS
MRPS18B	Mitochondrial Ribosomal Protein S18B	GC06P030617	GENECARDS
SPAG6	Sperm Associated Antigen 6	GC10P022345	GENECARDS
IGSF11	Immunoglobulin Superfamily Member 11	GC03M118900	GENECARDS
SNX13	Sorting Nexin 13	GC07M017798	GENECARDS
L3MBTL3	L3MBTL Histone Methyl-Lysine Binding Protein 3	GC06P130013	GENECARDS
TCF19	Transcription Factor 19	GC06P047294	GENECARDS
TBC1D2	TBC1 Domain Family Member 2	GC09M098198	GENECARDS
TEKT1	Tektin 1	GC17M006789	GENECARDS
DHX32	DEAH-Box Helicase 32 (Putative)	GC10M125836	GENECARDS
KIF15	Kinesin Family Member 15	GC03P045351	GENECARDS
LINGO2	Leucine Rich Repeat And Ig Domain Containing 2	GC09M027940	GENECARDS
AFTPH	Aftiphilin	GC02P064524	GENECARDS
ARPP21	CAMP Regulated Phosphoprotein 21	GC03P035680	GENECARDS
CSMD3	CUB And Sushi Multiple Domains 3	GC08M112223	GENECARDS
NEUROD4	Neuronal Differentiation 4	GC12P055023	GENECARDS
PFN4	Profilin Family Member 4	GC02M024115	GENECARDS
PXDNL	Peroxidasin Like	GC08M051319	GENECARDS
TMCO3	Transmembrane And Coiled-Coil Domains 3	GC13P113490	GENECARDS
TTLL7	Tubulin Tyrosine Ligase Like 7	GC01M083865	GENECARDS
RPL10L	Ribosomal Protein L10 Like	GC14M046651	GENECARDS
ZNF703	Zinc Finger Protein 703	GC08P037695	GENECARDS
ARRDC4	Arrestin Domain Containing 4	GC15P097960	GENECARDS
RIC8B	RIC8 Guanine Nucleotide Exchange Factor B	GC12P106774	GENECARDS
PNLIPRP3	Pancreatic Lipase Related Protein 3	GC10P116427	GENECARDS
FANK1	Fibronectin Type III And Ankyrin Repeat Domains 1	GC10P125896	GENECARDS
CLEC4F	C-Type Lectin Domain Family 4 Member F	GC02M070808	GENECARDS
SPATA8	Spermatogenesis Associated 8	GC15P096783	GENECARDS
SPINK4	Serine Peptidase Inhibitor Kazal Type 4	GC09P033230	GENECARDS
SERHL2	Serine Hydrolase Like 2	GC22P042553	GENECARDS
SAMD3	Sterile Alpha Motif Domain Containing 3	GC06M130144	GENECARDS
SLITRK4	SLIT And NTRK Like Family Member 4	GC0XM143622	GENECARDS
UBXN2A	UBX Domain Protein 2A	GC02P023927	GENECARDS
WWC3	WWC Family Member 3	GC0XP010015	GENECARDS
ATAD2B	ATPase Family AAA Domain Containing 2B	GC02M023711	GENECARDS
CEP128	Centrosomal Protein 128	GC14M080476	GENECARDS
MUC21	Mucin 21, Cell Surface Associated	GC06P047291	GENECARDS
NRM	Nurim	GC06M030895	GENECARDS
SELENON	Selenoprotein N	GC01P025800	GENECARDS
KLHL29	Kelch Like Family Member 29	GC02P023348	GENECARDS
DYNC2I1	Dynein 2 Intermediate Chain 1	GC07P158839	GENECARDS
POLR1H	RNA Polymerase I Subunit H	GC06P048997	GENECARDS
PSORS1C2	Psoriasis Susceptibility 1 Candidate 2	GC06M031137	GENECARDS
TMEM200A	Transmembrane Protein 200A	GC06P130365	GENECARDS
C6orf136	Chromosome 6 Open Reading Frame 136	GC06P047284	GENECARDS
SERTAD2	SERTA Domain Containing 2	GC02M064631	GENECARDS
TSGA10IP	Testis Specific 10 Interacting Protein	GC11P065947	GENECARDS
TMEM263	Transmembrane Protein 263	GC12P106955	GENECARDS
OR9K2	Olfactory Receptor Family 9 Subfamily K Member 2	GC12P055129	GENECARDS
MEDAG	Mesenteric Estrogen Dependent Adipogenesis	GC13P030906	GENECARDS
MTERF2	Mitochondrial Transcription Termination Factor 2	GC12M106977	GENECARDS
TMPRSS11F	Transmembrane Serine Protease 11F	GC04M068053	GENECARDS
TRMO	TRNA Methyltransferase O	GC09M097896	GENECARDS
CFAP74	Cilia And Flagella Associated Protein 74	GC01M001921	GENECARDS
HLA-H	Major Histocompatibility Complex, Class I, H (Pseudogene)	GC06P047258	GENECARDS
MUC22	Mucin 22	GC06P031005	GENECARDS
HLA-J	Major Histocompatibility Complex, Class I, J (Pseudogene)	GC06P047267	GENECARDS
MIR877	MicroRNA 877	GC06P030584	GENECARDS
HCG18	HLA Complex Group 18	GC06M030874	GENECARDS
SFTA1P	Surfactant Associated 1, LncRNA	GC10M010784	GENECARDS
TUSC7	Tumor Suppressor Candidate 7	GC03P116709	GENECARDS
HLA-F-AS1	HLA-F Antisense RNA 1	GC06M030844	GENECARDS
HCG4B	HLA Complex Group 4B	GC06M030862	GENECARDS
TEX26-AS1	TEX26 Antisense RNA 1	GC13M030881	GENECARDS
MIR622	MicroRNA 622	GC13P090231	GENECARDS
HLA-L	Major Histocompatibility Complex, Class I, L (Pseudogene)	GC06P047274	GENECARDS
RRP7BP	Ribosomal RNA Processing 7 Homolog B, Pseudogene	GC22M042555	GENECARDS
MDFIC2	MyoD Family Inhibitor Domain Containing 2	GC03M070197	GENECARDS
HLA-K	Major Histocompatibility Complex, Class I, K (Pseudogene)	GC06P047263	GENECARDS
LOC339166	Uncharacterized LOC339166	GC17P005773	GENECARDS
ATP6V1B1-AS1	ATP6V1B1 Antisense RNA 1	GC02M070941	GENECARDS
PRANCR	Progenitor Renewal Associated Non-Coding RNA	GC12M069901	GENECARDS
LINC00709	Long Intergenic Non-Protein Coding RNA 709	GC10P009275	GENECARDS
MICE	MHC Class I Polypeptide-Related Sequence E (Pseudogene)	GC06M030847	GENECARDS
ETF1P1	Eukaryotic Translation Termination Factor 1 Pseudogene 1	GC06P047268	GENECARDS
HLA-W	Major Histocompatibility Complex, Class I, W (Pseudogene)	GC06P047261	GENECARDS
LINC02153	Long Intergenic Non-Protein Coding RNA 2153	GC08P020974	GENECARDS
LINC02889	Long Intergenic Non-Protein Coding RNA 2889	GC07M017410	GENECARDS
LINC02254	Long Intergenic Non-Protein Coding RNA 2254	GC15M103983	GENECARDS
HLA-U	Major Histocompatibility Complex, Class I, U (Pseudogene)	GC06P047264	GENECARDS
PAIP1P1	Poly(A) Binding Protein Interacting Protein 1 Pseudogene 1	GC06M030186	GENECARDS
ENSG00000204929		GC02P065439	GENECARDS
RPL3P2	Ribosomal Protein L3 Pseudogene 2	GC06P031280	GENECARDS
ENSG00000233290		GC01M082215	GENECARDS
ENSG00000234255		GC02M065442	GENECARDS
SUMO2P1	SUMO2 Pseudogene 1	GC06M029639	GENECARDS
ENSG00000254186		GC05M162425	GENECARDS
LINC01811	Long Intergenic Non-Protein Coding RNA 1811	GC03P033956	GENECARDS
ENSG00000260329		GC12M106954	GENECARDS
RNA5SP22	RNA, 5S Ribosomal Pseudogene 22	GC01M078094	GENECARDS
RNA5SP328	RNA, 5S Ribosomal Pseudogene 328	GC10M126145	GENECARDS
HMGB3P8	High Mobility Group Box 3 Pseudogene 8	GC10M116442	GENECARDS
ENSG00000239268		GC03M117672	GENECARDS
ENSG00000233478		GC01M025644	GENECARDS
ENSG00000228675		GC07P017719	GENECARDS
ENSG00000227678		GC06M130133	GENECARDS
ENSG00000232353		GC03P192029	GENECARDS
ENSG00000233258		GC10M083881	GENECARDS
ENSG00000254092		GC08M020952	GENECARDS
TRP-GGG1-1	TRNA-Pro (GGG) 1-1	GC10P022563	GENECARDS
ENSG00000254260		GC08P020941	GENECARDS
OR9K1P	Olfactory Receptor Family 9 Subfamily K Member 1 Pseudogene	GC12P055115	GENECARDS
ENSG00000253344		GC08M037626	GENECARDS
ENSG00000272540		GC06M030903	GENECARDS
LINC02253	Long Intergenic Non-Protein Coding RNA 2253	GC15P097771	GENECARDS
LINC02334	Long Intergenic Non-Protein Coding RNA 2334	GC13P037935	GENECARDS
LINC02336	Long Intergenic Non-Protein Coding RNA 2336	GC13P089402	GENECARDS
ENSG00000285471		GC17P005775	GENECARDS
RN7SKP181	RN7SK Pseudogene 181	GC15P096842	GENECARDS
DHFRP3	Dihydrofolate Reductase Pseudogene 3	GC02P082856	GENECARDS
RPL30P12	Ribosomal Protein L30 Pseudogene 12	GC12P106910	GENECARDS
HMGN2P21	High Mobility Group Nucleosomal Binding Domain 2 Pseudogene 21	GC02P070803	GENECARDS
SEC63P2	SEC63 Homolog, Protein Translocation Regulator Pseudogene 2	GC04P035491	GENECARDS
ENSG00000237498		GC02M082479	GENECARDS
ENSG00000223808		GC10P008943	GENECARDS
LOC105379752	Putative Uncharacterized Protein FLJ46204	GC07M158777	GENECARDS
ENSG00000258845		GC14P045567	GENECARDS
ENSG00000233870		GC02P071178	GENECARDS
RF00017-7760		GC09P097907	GENECARDS
ENSG00000287981		GC03P034152	GENECARDS
lnc-C10orf90-5		GC10M126242	GENECARDS
lnc-FRMD4B-4		GC03M069763	GENECARDS
lnc-WDR60-13		GC07P158829	GENECARDS
MN298639		GC09M098376	GENECARDS
piR-50443-383		GC09P098243	GENECARDS
lnc-EBLN1-6		GC10M022536	GENECARDS
lnc-DHX32-4		GC10M126119	GENECARDS
lnc-ESYT2-1		GC07M158793	GENECARDS
RNU6-129P	RNA, U6 Small Nuclear 129, Pseudogene	GC10P083764	GENECARDS
ENSG00000237653		GC03M191952	GENECARDS
ENSG00000237669		GC06M030910	GENECARDS
ENSG00000238694		GC04M034967	GENECARDS
ENSG00000201311		GC02M082307	GENECARDS
piR-45783		GC07P158811	GENECARDS
lnc-NANS-4		GC09P098255	GENECARDS
ENSG00000230521		GC06M030856	GENECARDS
JA662191		GC20P046009	GENECARDS
lnc-PGPEP1L-16		GC15M104009	GENECARDS
lnc-PGPEP1L-18		GC15M104011	GENECARDS
piR-47086-092		GC12P070765	GENECARDS
CARS1P2	Cysteinyl-TRNA Synthetase 1 Pseudogene 2	GC08M114794	GENECARDS
ABCF1-DT	ABCF1 Divergent Transcript	GC06M030908	GENECARDS
lnc-AUNIP-6		GC01M025692	GENECARDS
MN309174-118		GC12M070867	GENECARDS
LOC105374780	Uncharacterized LOC105374780	GC02M065439	GENECARDS
piR-38005-040		GC03M069920	GENECARDS
RF00001-007		GC01M078095	GENECARDS
RF00001-052		GC10M126146	GENECARDS
piR-40476-044		GC03M034097	GENECARDS
piR-32662		GC12M055052	GENECARDS
ENSG00000286370		GC02P117536	GENECARDS
piR-32023-108		GC02M070799	GENECARDS
MF281430-014		GC12M106912	GENECARDS
lnc-RIC8B-1		GC12P106911	GENECARDS
piR-59769-333		GC02P023906	GENECARDS
HSALNG0049163		GC06M030892	GENECARDS
HSALNG0067880		GC08P115073	GENECARDS
LOC105378000	Uncharacterized LOC105378000	GC06M130120	GENECARDS
ENSG00000227291		GC02M117180	GENECARDS
NONHSAG043414.2		GC06P047947	GENECARDS
LOC105371005	Uncharacterized LOC105371005	GC15M097106	GENECARDS
piR-36588-229		GC02M070801	GENECARDS
LOC107984997	Uncharacterized LOC107984997	GC01M078125	GENECARDS
ENSG00000258746		GC14M045502	GENECARDS
piR-37026-125		GC12M055098	GENECARDS
ENSG00000275250		GC04P034714	GENECARDS
lnc-POLDIP3-3		GC22M045584	GENECARDS
HSALNG0022753		GC02M227556	GENECARDS
MAPK14	Mitogen-Activated Protein Kinase 14	GC06P047451	GENECARDS
S1PR1	Sphingosine-1-Phosphate Receptor 1	GC01P101236	GENECARDS
FCN3	Ficolin 3	GC01M027379	GENECARDS
IL5	Interleukin 5	GC05M132541	GENECARDS
CXCL8	C-X-C Motif Chemokine Ligand 8	GC04P073740	GENECARDS
TP53	Tumor Protein P53	GC17M007661	GENECARDS
KLK5	Kallikrein Related Peptidase 5	GC19M050943	GENECARDS
CXCR3	C-X-C Motif Chemokine Receptor 3	GC0XM071615	GENECARDS
CCL5	C-C Motif Chemokine Ligand 5	GC17M035871	GENECARDS
DHX58	DExH-Box Helicase 58	GC17M042101	GENECARDS
PTPA	Protein Phosphatase 2 Phosphatase Activator	GC09P129111	GENECARDS
MIR584	MicroRNA 584	GC05M149062	GENECARDS
MIR1249	MicroRNA 1249	GC22M045200	GENECARDS
CRKL	CRK Like Proto-Oncogene, Adaptor Protein	GC22P020917	GENECARDS
TLR7	Toll Like Receptor 7	GC0XP012867	GENECARDS
F2RL1	F2R Like Trypsin Receptor 1	GC05P076818	GENECARDS
IL15	Interleukin 15	GC04P141636	GENECARDS
GLDC	Glycine Decarboxylase	GC09M006522	GENECARDS
NCL	Nucleolin	GC02M231453	GENECARDS
IFNL3	Interferon Lambda 3	GC19M039243	GENECARDS
MIR22	MicroRNA 22	GC17M001713	GENECARDS
IFNG	Interferon Gamma	GC12M068064	GENECARDS
ITGA5	Integrin Subunit Alpha 5	GC12M054396	GENECARDS
ITGB6	Integrin Subunit Beta 6	GC02M160099	GENECARDS
CCR1	C-C Motif Chemokine Receptor 1	GC03M046218	GENECARDS
TUFM	Tu Translation Elongation Factor, Mitochondrial	GC16M028858	GENECARDS
ERAP1	Endoplasmic Reticulum Aminopeptidase 1	GC05M096760	GENECARDS
CLEC4M	C-Type Lectin Domain Family 4 Member M	GC19P007763	GENECARDS
NLRX1	NLR Family Member X1	GC11P119166	GENECARDS
FCN1	Ficolin 1	GC09M134975	GENECARDS
TMPRSS11D	Transmembrane Serine Protease 11D	GC04M067820	GENECARDS
MIR26A1	MicroRNA 26a-1	GC03P037969	GENECARDS
MIR335	MicroRNA 335	GC07P130496	GENECARDS
MIR628	MicroRNA 628	GC15M055372	GENECARDS
MIR576	MicroRNA 576	GC04P109488	GENECARDS
MIR664A	MicroRNA 664a	GC01M220200	GENECARDS
MIR1260A	MicroRNA 1260a	GC14P077266	GENECARDS
MAVS	Mitochondrial Antiviral Signaling Protein	GC20P003827	GENECARDS
MMP2	Matrix Metallopeptidase 2	GC16P055390	GENECARDS
APP	Amyloid Beta Precursor Protein	GC21M025880	GENECARDS
CAMK2B	Calcium/Calmodulin Dependent Protein Kinase II Beta	GC07M044217	GENECARDS
RELA	RELA Proto-Oncogene, NF-KB Subunit	GC11M065653	GENECARDS
ATP1A1	ATPase Na+/K+ Transporting Subunit Alpha 1	GC01P116372	GENECARDS
UBE2I	Ubiquitin Conjugating Enzyme E2 I	GC16P001415	GENECARDS
PDCD1	Programmed Cell Death 1	GC02M241849	GENECARDS
AQP3	Aquaporin 3 (Gill Blood Group)	GC09M033431	GENECARDS
FGF2	Fibroblast Growth Factor 2	GC04P122826	GENECARDS
SCNN1A	Sodium Channel Epithelial 1 Subunit Alpha	GC12M006346	GENECARDS
PTK2	Protein Tyrosine Kinase 2	GC08M140657	GENECARDS
RHOA	Ras Homolog Family Member A	GC03M049359	GENECARDS
SUMO1	Small Ubiquitin Like Modifier 1	GC02M202206	GENECARDS
FPR2	Formyl Peptide Receptor 2	GC19P051752	GENECARDS
CCR7	C-C Motif Chemokine Receptor 7	GC17M040556	GENECARDS
AQP1	Aquaporin 1 (Colton Blood Group)	GC07P030911	GENECARDS
AQP5	Aquaporin 5	GC12P049961	GENECARDS
CD27	CD27 Molecule	GC12P008144	GENECARDS
IKBKE	Inhibitor Of Nuclear Factor Kappa B Kinase Subunit Epsilon	GC01P206470	GENECARDS
HAMP	Hepcidin Antimicrobial Peptide	GC19P038216	GENECARDS
CEACAM1	CEA Cell Adhesion Molecule 1	GC19M042507	GENECARDS
DUOX2	Dual Oxidase 2	GC15M045092	GENECARDS
IL9	Interleukin 9	GC05M135891	GENECARDS
IL17A	Interleukin 17A	GC06P052186	GENECARDS
CAMP	Cathelicidin Antimicrobial Peptide	GC03P048266	GENECARDS
DUOX1	Dual Oxidase 1	GC15P045129	GENECARDS
IFNA2	Interferon Alpha 2	GC09M021384	GENECARDS
CCL4	C-C Motif Chemokine Ligand 4	GC17P036103	GENECARDS
CXCL11	C-X-C Motif Chemokine Ligand 11	GC04M076033	GENECARDS
TLR10	Toll Like Receptor 10	GC04M038773	GENECARDS
IL32	Interleukin 32	GC16P004242	GENECARDS
CPSF1	Cleavage And Polyadenylation Specific Factor 1	GC08M144393	GENECARDS
BTLA	B And T Lymphocyte Associated	GC03M112463	GENECARDS
HERC5	HECT And RLD Domain Containing E3 Ubiquitin Protein Ligase 5	GC04P088457	GENECARDS
CUEDC2	CUE Domain Containing 2	GC10M102424	GENECARDS
CPSF3	Cleavage And Polyadenylation Specific Factor 3	GC02P009423	GENECARDS
FYB1	FYN Binding Protein 1	GC05M039105	GENECARDS
IGLL5	Immunoglobulin Lambda Like Polypeptide 5	GC22P024570	GENECARDS
MIR155	MicroRNA 155	GC21P025573	GENECARDS
MIR324	MicroRNA 324	GC17M007223	GENECARDS
SPHK1	Sphingosine Kinase 1	GC17P076376	GENECARDS
TRAF6	TNF Receptor Associated Factor 6	GC11M036467	GENECARDS
TLR8	Toll Like Receptor 8	GC0XP012924	GENECARDS
CDC25B	Cell Division Cycle 25B	GC20P003787	GENECARDS
IL12A	Interleukin 12A	GC03P159988	GENECARDS
ANP32A	Acidic Nuclear Phosphoprotein 32 Family Member A	GC15M068778	GENECARDS
BST2	Bone Marrow Stromal Cell Antigen 2	GC19M017403	GENECARDS
EBI3	Epstein-Barr Virus Induced 3	GC19P004232	GENECARDS
IFNL1	Interferon Lambda 1	GC19P039296	GENECARDS
RTRAF	RNA Transcription, Translation And Transport Factor	GC14P051992	GENECARDS
PRKCD	Protein Kinase C Delta	GC03P053156	GENECARDS
RPS6KA3	Ribosomal Protein S6 Kinase A3	GC0XM020149	GENECARDS
NFKB1	Nuclear Factor Kappa B Subunit 1	GC04P102501	GENECARDS
HDAC6	Histone Deacetylase 6	GC0XP048801	GENECARDS
CDC42	Cell Division Cycle 42	GC01P022057	GENECARDS
PCNA	Proliferating Cell Nuclear Antigen	GC20M005114	GENECARDS
SRC	SRC Proto-Oncogene, Non-Receptor Tyrosine Kinase	GC20P037344	GENECARDS
PIK3R1	Phosphoinositide-3-Kinase Regulatory Subunit 1	GC05P068215	GENECARDS
TLR2	Toll Like Receptor 2	GC04P153684	GENECARDS
IL2RA	Interleukin 2 Receptor Subunit Alpha	GC10M006010	GENECARDS
IFNGR1	Interferon Gamma Receptor 1	GC06M137197	GENECARDS
GLUL	Glutamate-Ammonia Ligase	GC01M182350	GENECARDS
MIF	Macrophage Migration Inhibitory Factor	GC22P023894	GENECARDS
AIFM1	Apoptosis Inducing Factor Mitochondria Associated 1	GC0XM130129	GENECARDS
RIPK1	Receptor Interacting Serine/Threonine Kinase 1	GC06P003064	GENECARDS
CSNK1A1	Casein Kinase 1 Alpha 1	GC05M149492	GENECARDS
NOS2	Nitric Oxide Synthase 2	GC17M027756	GENECARDS
PTGS2	Prostaglandin-Endoperoxide Synthase 2	GC01M186640	GENECARDS
TUBA1A	Tubulin Alpha 1a	GC12M049184	GENECARDS
IRF5	Interferon Regulatory Factor 5	GC07P128937	GENECARDS
FADD	Fas Associated Via Death Domain	GC11P070203	GENECARDS
PIK3CB	Phosphatidylinositol-4,5-Bisphosphate 3-Kinase Catalytic Subunit Beta	GC03M138652	GENECARDS
TLR1	Toll Like Receptor 1	GC04M038797	GENECARDS
TLR5	Toll Like Receptor 5	GC01M223109	GENECARDS
IRF1	Interferon Regulatory Factor 1	GC05M132481	GENECARDS
BAD	BCL2 Associated Agonist Of Cell Death	GC11M064273	GENECARDS
DDX5	DEAD-Box Helicase 5	GC17M064498	GENECARDS
TNFSF10	TNF Superfamily Member 10	GC03M172505	GENECARDS
RAB11A	RAB11A, Member RAS Oncogene Family	GC15P072880	GENECARDS
EZR	Ezrin	GC06M158765	GENECARDS
AICDA	Activation Induced Cytidine Deaminase	GC12M008602	GENECARDS
ERN1	Endoplasmic Reticulum To Nucleus Signaling 1	GC17M064039	GENECARDS
C1QA	Complement C1q A Chain	GC01P022636	GENECARDS
CRK	CRK Proto-Oncogene, Adaptor Protein	GC17M001420	GENECARDS
HNRNPA2B1	Heterogeneous Nuclear Ribonucleoprotein A2/B1	GC07M026174	GENECARDS
IFNAR1	Interferon Alpha And Beta Receptor Subunit 1	GC21P033324	GENECARDS
NUP62	Nucleoporin 62	GC19M049906	GENECARDS
TNFSF13B	TNF Superfamily Member 13b	GC13P108251	GENECARDS
TBX21	T-Box Transcription Factor 21	GC17P047733	GENECARDS
TLR9	Toll Like Receptor 9	GC03M052222	GENECARDS
IL2	Interleukin 2	GC04M122451	GENECARDS
MYO6	Myosin VI	GC06P075749	GENECARDS
XBP1	X-Box Binding Protein 1	GC22M028794	GENECARDS
ADAR	Adenosine Deaminase RNA Specific	GC01M154582	GENECARDS
CSF2	Colony Stimulating Factor 2	GC05P132073	GENECARDS
SGPL1	Sphingosine-1-Phosphate Lyase 1	GC10P070815	GENECARDS
POLR2A	RNA Polymerase II Subunit A	GC17P008025	GENECARDS
KLF6	Kruppel Like Factor 6	GC10M003779	GENECARDS
TLR6	Toll Like Receptor 6	GC04M038828	GENECARDS
IL3	Interleukin 3	GC05P132060	GENECARDS
GHRL	Ghrelin And Obestatin Prepropeptide	GC03M010285	GENECARDS
RIPK3	Receptor Interacting Serine/Threonine Kinase 3	GC14M024336	GENECARDS
CD244	CD244 Molecule	GC01M160830	GENECARDS
CD70	CD70 Molecule	GC19M006583	GENECARDS
IL18R1	Interleukin 18 Receptor 1	GC02P102311	GENECARDS
PRSS3	Serine Protease 3	GC09P033750	GENECARDS
HSPA1A	Heat Shock Protein Family A (Hsp70) Member 1A	GC06P047326	GENECARDS
VAPA	VAMP Associated Protein A	GC18P009904	GENECARDS
GNB2	G Protein Subunit Beta 2	GC07P100673	GENECARDS
EEF1D	Eukaryotic Translation Elongation Factor 1 Delta	GC08M143579	GENECARDS
KPNA1	Karyopherin Subunit Alpha 1	GC03M122421	GENECARDS
APOBEC3G	Apolipoprotein B MRNA Editing Enzyme Catalytic Subunit 3G	GC22P039078	GENECARDS
MLKL	Mixed Lineage Kinase Domain Like Pseudokinase	GC16M074672	GENECARDS
SFTPA1	Surfactant Protein A1	GC10P084171	GENECARDS
PCBP1	Poly(RC) Binding Protein 1	GC02P070087	GENECARDS
NFKBIB	NFKB Inhibitor Beta	GC19P038899	GENECARDS
IRAK2	Interleukin 1 Receptor Associated Kinase 2	GC03P010210	GENECARDS
KHSRP	KH-Type Splicing Regulatory Protein	GC19M006413	GENECARDS
PTX3	Pentraxin 3	GC03P157436	GENECARDS
TMPRSS15	Transmembrane Serine Protease 15	GC21M018269	GENECARDS
CPSF4	Cleavage And Polyadenylation Specific Factor 4	GC07P099438	GENECARDS
HNRNPF	Heterogeneous Nuclear Ribonucleoprotein F	GC10M043385	GENECARDS
DHX9	DExH-Box Helicase 9	GC01P182839	GENECARDS
DEFA1	Defensin Alpha 1	GC08M006977	GENECARDS
TOMM40	Translocase Of Outer Mitochondrial Membrane 40	GC19P044890	GENECARDS
TAF6	TATA-Box Binding Protein Associated Factor 6	GC07M100107	GENECARDS
TMPRSS4	Transmembrane Serine Protease 4	GC11P118077	GENECARDS
METTL3	Methyltransferase Like 3	GC14M021498	GENECARDS
CXCL9	C-X-C Motif Chemokine Ligand 9	GC04M076001	GENECARDS
COX6C	Cytochrome C Oxidase Subunit 6C	GC08M099899	GENECARDS
DR1	Down-Regulator Of Transcription 1	GC01P093345	GENECARDS
ARHGAP21	Rho GTPase Activating Protein 21	GC10M024534	GENECARDS
CMAS	Cytidine Monophosphate N-Acetylneuraminic Acid Synthetase	GC12P022046	GENECARDS
DEFA5	Defensin Alpha 5	GC08M007057	GENECARDS
RNF128	Ring Finger Protein 128	GC0XP106693	GENECARDS
IL27	Interleukin 27	GC16M028511	GENECARDS
ILF3	Interleukin Enhancer Binding Factor 3	GC19P010625	GENECARDS
YTHDF2	YTH N6-Methyladenosine RNA Binding Protein 2	GC01P028751	GENECARDS
APOBEC3F	Apolipoprotein B MRNA Editing Enzyme Catalytic Subunit 3F	GC22P039024	GENECARDS
DEFA6	Defensin Alpha 6	GC08M006924	GENECARDS
NXT1	Nuclear Transport Factor 2 Like Export Factor 1	GC20P023350	GENECARDS
TRAPPC6A	Trafficking Protein Particle Complex 6A	GC19M045162	GENECARDS
RACK1	Receptor For Activated C Kinase 1	GC05M181310	GENECARDS
MORC3	MORC Family CW-Type Zinc Finger 3	GC21P036320	GENECARDS
DEFA4	Defensin Alpha 4	GC08M006935	GENECARDS
MOAP1	Modulator Of Apoptosis 1	GC14M093182	GENECARDS
NUP54	Nucleoporin 54	GC04M076114	GENECARDS
KLK12	Kallikrein Related Peptidase 12	GC19M051029	GENECARDS
IFNL2	Interferon Lambda 2	GC19P039268	GENECARDS
LSM14A	LSM14A MRNA Processing Body Assembly Factor	GC19P034172	GENECARDS
DNAJB13	DnaJ Heat Shock Protein Family (Hsp40) Member B13	GC11P073950	GENECARDS
RRP1B	Ribosomal RNA Processing 1B	GC21P043659	GENECARDS
TRIM41	Tripartite Motif Containing 41	GC05P181222	GENECARDS
CLEC5A	C-Type Lectin Domain Containing 5A	GC07M141927	GENECARDS
DPH7	Diphthamide Biosynthesis 7	GC09M137554	GENECARDS
TMEM181	Transmembrane Protein 181	GC06P158536	GENECARDS
MIR29A	MicroRNA 29a	GC07M130876	GENECARDS
MIR302A	MicroRNA 302a	GC04M112679	GENECARDS
MIR203A	MicroRNA 203a	GC14P104655	GENECARDS
MIR4776-1	MicroRNA 4776-1	GC02P212926	GENECARDS
MIR4776-2	MicroRNA 4776-2	GC02M212926	GENECARDS
MIR4276	MicroRNA 4276	GC04P174423	GENECARDS
TLR4	Toll Like Receptor 4	GC09P117704	GENECARDS
IL22RA1	Interleukin 22 Receptor Subunit Alpha 1	GC01M024119	GENECARDS
SOD1	Superoxide Dismutase 1	GC21P031659	GENECARDS
ALB	Albumin	GC04P073397	GENECARDS
HCRTR2	Hypocretin Receptor 2	GC06P055106	GENECARDS
VNN1	Vanin 1	GC06M132680	GENECARDS
HOXD13	Homeobox D13	GC02P176092	GENECARDS
MIR141	MicroRNA 141	GC12P008231	GENECARDS
EGFR	Epidermal Growth Factor Receptor	GC07P055019	GENECARDS
SOD2	Superoxide Dismutase 2	GC06M159669	GENECARDS
TBK1	TANK Binding Kinase 1	GC12P064451	GENECARDS
FYN	FYN Proto-Oncogene, Src Family Tyrosine Kinase	GC06M111660	GENECARDS
INS	Insulin	GC11M002159	GENECARDS
ACTN4	Actinin Alpha 4	GC19P038647	GENECARDS
FURIN	Furin, Paired Basic Amino Acid Cleaving Enzyme	GC15P090868	GENECARDS
APPL1	Adaptor Protein, Phosphotyrosine Interacting With PH Domain And Leucine Zipper 1	GC03P057227	GENECARDS
PRSS1	Serine Protease 1	GC07P144938	GENECARDS
ST14	ST14 Transmembrane Serine Protease Matriptase	GC11P130159	GENECARDS
AGER	Advanced Glycosylation End-Product Specific Receptor	GC06M032180	GENECARDS
IL18	Interleukin 18	GC11M112143	GENECARDS
KNG1	Kininogen 1	GC03P186717	GENECARDS
HAVCR2	Hepatitis A Virus Cellular Receptor 2	GC05M157063	GENECARDS
TRIM28	Tripartite Motif Containing 28	GC19P058544	GENECARDS
POLR1C	RNA Polymerase I And III Subunit C	GC06P047535	GENECARDS
PF4	Platelet Factor 4	GC04M073980	GENECARDS
SOCS5	Suppressor Of Cytokine Signaling 5	GC02P046698	GENECARDS
ISG20	Interferon Stimulated Exonuclease Gene 20	GC15P088635	GENECARDS
KLF2	Kruppel Like Factor 2	GC19P023268	GENECARDS
SPN	Sialophorin	GC16P029662	GENECARDS
BANP	BTG3 Associated Nuclear Protein	GC16P087949	GENECARDS
ADPRH	ADP-Ribosylarginine Hydrolase	GC03P119579	GENECARDS
CLEC4A	C-Type Lectin Domain Family 4 Member A	GC12P008267	GENECARDS
TMPRSS13	Transmembrane Serine Protease 13	GC11M117900	GENECARDS
IFITM5	Interferon Induced Transmembrane Protein 5	GC11M000298	GENECARDS
TMPRSS11E	Transmembrane Serine Protease 11E	GC04P068447	GENECARDS
GYPE	Glycophorin E (MNS Blood Group)	GC04M143870	GENECARDS
LINC01191	Long Intergenic Non-Protein Coding RNA 1191	GC02P115314	GENECARDS
PSMB8-AS1	PSMB8 Antisense RNA 1 (Head To Head)	GC06P032844	GENECARDS
SCGB1C1	Secretoglobin, family 1C, member 1	ENSG00000188076,ENST00000342878.3	OMIM
ODF3	Outer dense fiber of sperm tails 3	ENSG00000177947,ENST00000525282.1	OMIM
BET1L	BET1-like protein	ENSG00000177951,ENST00000382762.8	OMIM
RIC8A	RIC8 guanine nucleotide exchange factor A	ENSG00000177963,ENST00000526104.6	OMIM
SIRT3	Sirtuin, S. cerevisiae, homolog 3	ENSG00000142082,ENST00000524564.5	OMIM
PSMD13	Proteasome 26S subunit, non-ATPase, 13	ENSG00000185627,ENST00000532097.6	OMIM
NLRP6	NACHT domain-, leucine-rich repeat-, and PYD-containing protein 6	ENSG00000174885,ENST00000534750.6	OMIM
PGGHG	Protein-glucosylgalactosylhydroxylysine glucosidase	ENSG00000142102,ENST00000409548.7	OMIM
B4GALNT4	Beta-1,4-N-acetyl-galactosaminyltransferase 4	ENSG00000182272,ENST00000329962.11	OMIM
PKP3	Plakophilin-3	ENSG00000184363,ENST00000331563.7	OMIM
SIGIRR	Single immunoglobulin domain-containing IL1R-related protein	ENSG00000185187,ENST00000397632.7	OMIM
PTDSS2	Phosphatidylserine synthase 2	ENSG00000174915,ENST00000308020.6	OMIM
RNH1	Ribonuclease/angiogenin inhibitor 1	ENSG00000023191,ENST00000397615.6	OMIM
LRRC56	Leucine-rich repeat-containing protein 56	ENSG00000161328,ENST00000270115.8	OMIM
HRAS	Harvey rat sarcoma viral (v-Ha-ras) oncogene homolog	ENSG00000174775,ENST00000451590.5	OMIM
RASSF7	Ras association domain family, member 7	ENSG00000099849,ENST00000397582.7	OMIM
MIR210	Micro RNA 210	ENSG00000199038,ENST00000362168.1	OMIM
PHRF1	PHD and RING finger domain-containing protein 1	ENSG00000070047,ENST00000264555.10	OMIM
CDHR5	Cadherin-related family, member 5	ENSG00000099834,ENST00000358353.8	OMIM
SCT	Secretin	ENSG00000070031,ENST00000176195.4	OMIM
DRD4	Dopamine receptor D4	ENSG00000069696,ENST00000176183.6	OMIM
DEAF1	DEAF1 transcription factor	ENSG00000177030,ENST00000683307.1	OMIM
EPS8L2	EPS8-like protein 2	ENSG00000177106,ENST00000318562.13	OMIM
TALDO1	Transaldolase-1	ENSG00000177156,ENST00000319006.8	OMIM
CEND1	Cell cycle exit and neuronal differentiation 1	ENSG00000184524,ENST00000330106.5	OMIM
SLC25A22	Solute carrier family 25 (mitochondrial carrier, glutamate), member 22	ENSG00000177542,ENST00000531214.5	OMIM
PIDD1	p53-induced death domain protein 1	ENSG00000177595,ENST00000347755.10	OMIM
RPLP2	Ribosomal protein lateral stalk subunit P2	ENSG00000177600,ENST00000321153.9	OMIM
PNPLA2	Patatin-like phospholipase domain-containing protein 2	ENSG00000177666,ENST00000336615.9	OMIM
CRACR2B	EF-hand calcium-binding domain-containing protein 4A	ENSG00000177685,ENST00000525077.2	OMIM
CD151	CD151 antigen	ENSG00000177697,ENST00000397420.9	OMIM
TSPAN4	Tetraspanin 4	ENSG00000214063,ENST00000397406.5	OMIM
CHID1	Chitinase domain-containing protein 1	ENSG00000177830,ENST00000436108.6	OMIM
AP2A2	Adaptor-related protein complex 2, alpha-2 subunit	ENSG00000183020,ENST00000332231.9	OMIM
MUC6	Mucin 6, gastric	ENSG00000184956,ENST00000421673.7	OMIM
MUC2	Mucin 2, intestinal/tracheal	ENSG00000198788,ENST00000361558.7	OMIM
MUC5AC	Mucin 5, subtypes A and C, tracheobronchial/gastric	ENSG00000215182,ENST00000621226.2	OMIM
MUC5B	Mucin 5, subtype B, tracheobronchial	ENSG00000117983,ENST00000529681.5	OMIM
TOLLIP	Toll-interacting protein	ENSG00000078902,ENST00000530541.1	OMIM
BRSK2	BR serine/threonine kinase 2	ENSG00000174672,ENST00000528841.6	OMIM
MOB2	MOB kinase activator 2	ENSG00000182208,ENST00000329957.7	OMIM
DUSP8	Dual specificity phosphatase-8	ENSG00000184545,ENST00000397374.8	OMIM
KRTAP5-1	Keratin associated protein 5-1	ENSG00000205869,ENST00000382171.2	OMIM
IFITM10	Interferon-induced transmembrane protein 10	ENSG00000244242,ENST00000340134.5	OMIM
CTSD	Cathepsin D (lysosomal aspartyl protease)	ENSG00000117984,ENST00000236671.7	OMIM
SYT8	Synaptotagmin 8	ENSG00000149043,ENST00000381978.7	OMIM
TNNI2	Troponin I, fast-twitch skeletal muscle isoform	ENSG00000130598,ENST00000381906.5	OMIM
LSP1	Lymphocyte-specific protein pp52	ENSG00000130592,ENST00000405957.6	OMIM
TNNT3	Troponin-T3, skeletal, fast	ENSG00000130595,ENST00000381579.7	OMIM
MRPL23	Ribosomal protein L23-like (L23 mitochondrial-related protein)	ENSG00000214026,ENST00000397298.8	OMIM
H19	H19 gene	ENSG00000130600,ENST00000414790.7	OMIM
MIR675	Micro RNA 675	ENSG00000284010,ENST00000390168.6	OMIM

## Sheet: Sheet2
Gene Symbol	GC Id	Source
NEU1	GC06M031857	GENECARDS
IRF7	GC11M000612	GENECARDS
DDX58	GC09M032455	GENECARDS
TNF	GC06P047305	GENECARDS
IFNB1	GC09M021077	GENECARDS
IFNA1	GC09P021494	GENECARDS
MX1	GC21P041420	GENECARDS
GP2	GC16M020309	GENECARDS
CD4	GC12P006786	GENECARDS
BACE1	GC11M117285	GENECARDS
CA1	GC08M085327	GENECARDS
CD8A	GC02M086784	GENECARDS
TRIM25	GC17M056836	GENECARDS
ST6GAL1	GC03P186930	GENECARDS
TGM3	GC20P002276	GENECARDS
POLI	GC18P054274	GENECARDS
HAS1	GC19M051714	GENECARDS
RAB39B	GC0XM155259	GENECARDS
IFI30	GC19P018173	GENECARDS
LGALS7	GC19M038770	GENECARDS
SCARA3	GC08P027633	GENECARDS
IFNA17	GC09M021227	GENECARDS
LGALS7B	GC19P038790	GENECARDS
IFITM3	GC11M000319	GENECARDS
TMPRSS2	GC21M041464	GENECARDS
PML	GC15P073994	GENECARDS
IL1B	GC02M112829	GENECARDS
IL6	GC07P022765	GENECARDS
IL10	GC01M206767	GENECARDS
CCR5	GC03P046383	GENECARDS
IL1A	GC02M112773	GENECARDS
CXCL10	GC04M076021	GENECARDS
HIF1A	GC14P061695	GENECARDS
FCGR2A	GC01P161505	GENECARDS
CALCA	GC11M014945	GENECARDS
CCL2	GC17P034255	GENECARDS
TGFB1	GC19M041301	GENECARDS
HLA-G	GC06P047256	GENECARDS
CD209	GC19M007739	GENECARDS
TLR3	GC04P186059	GENECARDS
SFTPD	GC10M079937	GENECARDS
SFTPB	GC02M085657	GENECARDS
IL21	GC04M122612	GENECARDS
PTPN11	GC12P112418	GENECARDS
PRPF8	GC17M001650	GENECARDS
HLA-B	GC06M031315	GENECARDS
MBL2	GC10M052760	GENECARDS
HLA-DRB1	GC06M032578	GENECARDS
CLK1	GC02M200853	GENECARDS
SON	GC21P033542	GENECARDS
FN1	GC02M215360	GENECARDS
CD55	GC01P207321	GENECARDS
MRC1	GC10P017809	GENECARDS
SOCS1	GC16M011255	GENECARDS
DLG2	GC11M083455	GENECARDS
F2	GC11P046720	GENECARDS
IL21R	GC16P027413	GENECARDS
GATAD2A	GC19P023337	GENECARDS
MIR150	GC19M049500	GENECARDS
PRKRA	GC02M178431	GENECARDS
STAU1	GC20M049113	GENECARDS
NAMPT	GC07M106248	GENECARDS
PLCG1	GC20P041136	GENECARDS
FST	GC05P053480	GENECARDS
CD274	GC09P005450	GENECARDS
MIR939	GC08M144394	GENECARDS
PLD2	GC17P004808	GENECARDS
XPO1	GC02M061445	GENECARDS
NXF1	GC11M063441	GENECARDS
BCL2	GC18M063123	GENECARDS
CASP3	GC04M184627	GENECARDS
BAX	GC19P048954	GENECARDS
NFE2L2	GC02M177227	GENECARDS
HLA-A	GC06P047265	GENECARDS
ST3GAL1	GC08M133454	GENECARDS
HMGB1	GC13M030456	GENECARDS
TTR	GC18P031557	GENECARDS
VEGFA	GC06P043770	GENECARDS
CRP	GC01M159716	GENECARDS
RSAD2	GC02P006865	GENECARDS
IVNS1ABP	GC01M185295	GENECARDS
ABCB1	GC07M087504	GENECARDS
DNMT1	GC19M010133	GENECARDS
ACE2	GC0XM015562	GENECARDS
PLG	GC06P160702	GENECARDS
PIK3CG	GC07P106865	GENECARDS
HLA-DQB1	GC06M032804	GENECARDS
IL10RB	GC21P033266	GENECARDS
P2RY11	GC19P010149	GENECARDS
MPP2	GC17M043875	GENECARDS
ZNF365	GC10P062374	GENECARDS
PPAN	GC19P010107	GENECARDS
PPAN-P2RY11	GC19P010108	GENECARDS
KIR2DS5	GC19Mr00079	GENECARDS
KIR2DL5A	GC19MR00046	GENECARDS
KIR3DS1	GC19MR00058	GENECARDS
KIR2DL5B	GC19MP00133	GENECARDS
TRA	GC14P021621	GENECARDS
SNORD105	GC19P010150	GENECARDS
TRB	GC07P145138	GENECARDS
ELANE	GC19P000854	GENECARDS
TXN	GC09M110243	GENECARDS
KPNA6	GC01P032108	GENECARDS
MIR146A	GC05P160485	GENECARDS
MMP9	GC20P046008	GENECARDS
MYC	GC08P127735	GENECARDS
JUN	GC01M058780	GENECARDS
B2M	GC15P044711	GENECARDS
CYP17A1	GC10M102830	GENECARDS
CDKN1B	GC12P012716	GENECARDS
HSPD1	GC02M197486	GENECARDS
ISG15	GC01P001001	GENECARDS
ATP6V1B2	GC08P020197	GENECARDS
PRPS1	GC0XP107628	GENECARDS
ATP6AP2	GC0XP040582	GENECARDS
ATP6V1A	GC03P113747	GENECARDS
COPB2	GC03M139355	GENECARDS
PSENEN	GC19P038231	GENECARDS
RPS14	GC05M150443	GENECARDS
PTPRN	GC02M219289	GENECARDS
TNK2	GC03M195863	GENECARDS
SF3B1	GC02M197389	GENECARDS
GCLC	GC06M053497	GENECARDS
AP2M1	GC03P184174	GENECARDS
ATP6V0D1	GC16M067438	GENECARDS
DBT	GC01M100186	GENECARDS
EIF4A3	GC17M080135	GENECARDS
RETN	GC19P007669	GENECARDS
KPNB1	GC17P047649	GENECARDS
TXNL4A	GC18M079970	GENECARDS
TFE3	GC0XM049028	GENECARDS
NUP98	GC11M003671	GENECARDS
NAA10	GC0XM153929	GENECARDS
ATP6AP1	GC0XP154428	GENECARDS
ATP6V0C	GC16P002513	GENECARDS
EIF3A	GC10M119034	GENECARDS
COPA	GC01M160288	GENECARDS
HSF4	GC16P067164	GENECARDS
RPS5	GC19P058386	GENECARDS
LHX3	GC09M136196	GENECARDS
WNT9A	GC01M227920	GENECARDS
CD58	GC01M116514	GENECARDS
OPN1SW	GC07M128772	GENECARDS
AKTIP	GC16M053492	GENECARDS
CHST5	GC16M075528	GENECARDS
TBL3	GC16P002426	GENECARDS
ITLN1	GC01M160876	GENECARDS
KANSL1	GC17M046031	GENECARDS
ATCAY	GC19P003880	GENECARDS
SNRNP70	GC19P049085	GENECARDS
SAFB	GC19P005623	GENECARDS
LARP1	GC05P154682	GENECARDS
XAB2	GC19M007619	GENECARDS
MED6	GC14M070581	GENECARDS
NUP205	GC07P135557	GENECARDS
UBAC2	GC13P099200	GENECARDS
TRERF1	GC06M042224	GENECARDS
COPG1	GC03P129249	GENECARDS
TSSK6	GC19M019514	GENECARDS
WDR83	GC19P012666	GENECARDS
DTX3	GC12P057604	GENECARDS
PRSS27	GC16M002713	GENECARDS
SF3B6	GC02M024067	GENECARDS
TRIM60	GC04P165032	GENECARDS
BARHL2	GC01M090644	GENECARDS
TRMT61A	GC14P103529	GENECARDS
PPP1R14D	GC15M040815	GENECARDS
PLPPR4	GC01P099262	GENECARDS
H2BC15	GC06P028802	GENECARDS
TSPOAP1	GC17M058302	GENECARDS
EPB41L4A-DT	GC05P112421	GENECARDS
TRIM21	GC11M004384	GENECARDS
PRPF19	GC11M060890	GENECARDS
MIRLET7C	GC21P016551	GENECARDS
IFITM1	GC11P000313	GENECARDS
IFITM2	GC11P000300	GENECARDS
NCR1	GC19P054906	GENECARDS
SFTPA2	GC10M079563	GENECARDS
PLAU	GC10P073909	GENECARDS
HPGD	GC04M174490	GENECARDS
RUNX1	GC21M034787	GENECARDS
ATP1A2	GC01P160115	GENECARDS
CD81	GC11P002377	GENECARDS
PIN1	GC19P009835	GENECARDS
KIF11	GC10P092593	GENECARDS
CEL	GC09P133061	GENECARDS
MYOD1	GC11P017741	GENECARDS
SIGMAR1	GC09M034634	GENECARDS
ATP2C1	GC03P130850	GENECARDS
NEK9	GC14M075079	GENECARDS
PIK3R5	GC17M008878	GENECARDS
TCF3	GC19M001609	GENECARDS
CYP2U1	GC04P107931	GENECARDS
EPHB6	GC07P144968	GENECARDS
GRIN2C	GC17M074842	GENECARDS
CRYAA	GC21P043169	GENECARDS
IL17RA	GC22P017086	GENECARDS
PSMA1	GC11M014505	GENECARDS
RPL35	GC09M124857	GENECARDS
RPS10	GC06M042209	GENECARDS
NTHL1	GC16M002192	GENECARDS
SLC22A6	GC11M063458	GENECARDS
LINGO1	GC15M077613	GENECARDS
LONP1	GC19M005691	GENECARDS
AHCYL1	GC01P109984	GENECARDS
MATN3	GC02M019992	GENECARDS
MAN2B1	GC19M012663	GENECARDS
FERMT3	GC11P064206	GENECARDS
EEF1A1	GC06M073515	GENECARDS
SNW1	GC14M077717	GENECARDS
RPS27A	GC02P055231	GENECARDS
PLK3	GC01P044799	GENECARDS
PSMD14	GC02P161308	GENECARDS
IRF2	GC04M184387	GENECARDS
KCNJ12	GC17P026750	GENECARDS
PSMD2	GC03P184298	GENECARDS
TNFRSF18	GC01M001203	GENECARDS
SELPLG	GC12M108621	GENECARDS
RACGAP1	GC12M049978	GENECARDS
XPNPEP1	GC10M109864	GENECARDS
CLIC4	GC01P024745	GENECARDS
NEK8	GC17P028725	GENECARDS
SNX9	GC06P157685	GENECARDS
POLR2L	GC11M000829	GENECARDS
APBB1IP	GC10P026462	GENECARDS
ARTN	GC01P043933	GENECARDS
DCLK2	GC04P150078	GENECARDS
CXCR6	GC03P045982	GENECARDS
RPS16	GC19M039433	GENECARDS
POLR2H	GC03P184361	GENECARDS
RAB6B	GC03M133824	GENECARDS
KATNB1	GC16P057735	GENECARDS
SULF2	GC20M047656	GENECARDS
VNN2	GC06M132743	GENECARDS
BAIAP3	GC16P001333	GENECARDS
FAU	GC11M065120	GENECARDS
CD48	GC01M160648	GENECARDS
DHRS2	GC14P025289	GENECARDS
RFFL	GC17M035006	GENECARDS
EIF3C	GC16P028709	GENECARDS
SF3A1	GC22M030331	GENECARDS
PHF2	GC09P093576	GENECARDS
STAB1	GC03P052495	GENECARDS
ATG13	GC11P046623	GENECARDS
EIF3G	GC19M010115	GENECARDS
DMAP1	GC01P044214	GENECARDS
COPB1	GC11M014436	GENECARDS
PCDH18	GC04M137518	GENECARDS
SNRPF	GC12P095858	GENECARDS
SUPT6H	GC17P028662	GENECARDS
CCNB3	GC0XP050202	GENECARDS
FCHO2	GC05P072955	GENECARDS
CNNM1	GC10P099330	GENECARDS
SNX6	GC14M034561	GENECARDS
SMU1	GC09M033041	GENECARDS
TRIM14	GC09M098035	GENECARDS
RNF150	GC04M140859	GENECARDS
GNRH2	GC20P003080	GENECARDS
CLSTN3	GC12P008242	GENECARDS
ENGASE	GC17P079071	GENECARDS
ZBTB2	GC06M151364	GENECARDS
SRRM2	GC16P004234	GENECARDS
MAP3K7CL	GC21P029077	GENECARDS
FBXW10	GC17P018832	GENECARDS
CLUH	GC17M002689	GENECARDS
GPR146	GC07P001044	GENECARDS
TAMM41	GC03M011721	GENECARDS
RBM42	GC19P038222	GENECARDS
CRAMP1	GC16P001644	GENECARDS
STYXL2	GC01P167095	GENECARDS
PIK3R2	GC19P018153	GENECARDS
IRF3	GC19M049659	GENECARDS
NEU2	GC02P233032	GENECARDS
ICAM1	GC19P010270	GENECARDS
BRAF	GC07M140719	GENECARDS
GATA3	GC10P008045	GENECARDS
AHR	GC07P016916	GENECARDS
NR2F2	GC15P096325	GENECARDS
MITF	GC03P069788	GENECARDS
PNLIP	GC10P116545	GENECARDS
SLC18A2	GC10P117241	GENECARDS
GABRG2	GC05P162000	GENECARDS
DMD	GC0XM031047	GENECARDS
SLC12A5	GC20P046021	GENECARDS
ADAM12	GC10M126012	GENECARDS
PTPRB	GC12M070516	GENECARDS
TRPS1	GC08M115408	GENECARDS
PIP4K2A	GC10M022484	GENECARDS
B4GALT1	GC09M033100	GENECARDS
NANS	GC09P098056	GENECARDS
SLC1A4	GC02P064988	GENECARDS
PTGFR	GC01P078303	GENECARDS
TRPC4	GC13M037636	GENECARDS
TFDP1	GC13P113584	GENECARDS
FGF12	GC03M192139	GENECARDS
CTNNA2	GC02P079185	GENECARDS
CLCN4	GC0XP010085	GENECARDS
POLR3B	GC12P106357	GENECARDS
PLTP	GC20M045898	GENECARDS
SLC30A2	GC01M026048	GENECARDS
NUMA1	GC11M072002	GENECARDS
FANCM	GC14P045135	GENECARDS
MEIS1	GC02P066433	GENECARDS
GTF2IRD1	GC07P074461	GENECARDS
CCNG1	GC05P163438	GENECARDS
PDCD6IP	GC03P033798	GENECARDS
NRG3	GC10P083672	GENECARDS
SPRED2	GC02M065307	GENECARDS
ADD2	GC02M070626	GENECARDS
APLP1	GC19P038238	GENECARDS
MDC1	GC06M030896	GENECARDS
FKBP1B	GC02P024033	GENECARDS
ACSL3	GC02P222860	GENECARDS
GTF2H4	GC06P047289	GENECARDS
CEP290	GC12M088049	GENECARDS
MMP21	GC10M125766	GENECARDS
DDX18	GC02P117878	GENECARDS
PTPRR	GC12M070638	GENECARDS
DHX16	GC06M030653	GENECARDS
MICA	GC06P031399	GENECARDS
LRP1B	GC02M140231	GENECARDS
MAN1C1	GC01P025631	GENECARDS
AGFG1	GC02P227473	GENECARDS
ABCF1	GC06P030571	GENECARDS
EXTL1	GC01P026032	GENECARDS
DPP10	GC02P114442	GENECARDS
CD207	GC02M070830	GENECARDS
DDX39B	GC06M031530	GENECARDS
PCDH7	GC04P030722	GENECARDS
ZFP57	GC06M029672	GENECARDS
LZTS1	GC08M020246	GENECARDS
PPP1R10	GC06M030600	GENECARDS
ENPP6	GC04M184088	GENECARDS
KCNU1	GC08P036784	GENECARDS
CNKSR1	GC01P026178	GENECARDS
GHITM	GC10P084139	GENECARDS
GIPC2	GC01P077987	GENECARDS
ADGRL2	GC01P081306	GENECARDS
HLA-DQA2	GC06P032741	GENECARDS
NFKBIL1	GC06P047302	GENECARDS
SLITRK5	GC13P087671	GENECARDS
TUBGCP2	GC10M133278	GENECARDS
TRIM39	GC06P047275	GENECARDS
NCAPG2	GC07M158631	GENECARDS
TRIM26	GC06M030184	GENECARDS
VAX2	GC02P070900	GENECARDS
GNL1	GC06M030541	GENECARDS
ARAP2	GC04M035950	GENECARDS
FIGLA	GC02M070741	GENECARDS
ESYT2	GC07M158730	GENECARDS
BUD13	GC11M116749	GENECARDS
CORO2A	GC09M098120	GENECARDS
DRAP1	GC11P065926	GENECARDS
MRPS18B	GC06P030617	GENECARDS
SPAG6	GC10P022345	GENECARDS
IGSF11	GC03M118900	GENECARDS
SNX13	GC07M017798	GENECARDS
L3MBTL3	GC06P130013	GENECARDS
TCF19	GC06P047294	GENECARDS
TBC1D2	GC09M098198	GENECARDS
TEKT1	GC17M006789	GENECARDS
DHX32	GC10M125836	GENECARDS
KIF15	GC03P045351	GENECARDS
LINGO2	GC09M027940	GENECARDS
AFTPH	GC02P064524	GENECARDS
ARPP21	GC03P035680	GENECARDS
CSMD3	GC08M112223	GENECARDS
NEUROD4	GC12P055023	GENECARDS
PFN4	GC02M024115	GENECARDS
PXDNL	GC08M051319	GENECARDS
TMCO3	GC13P113490	GENECARDS
TTLL7	GC01M083865	GENECARDS
RPL10L	GC14M046651	GENECARDS
ZNF703	GC08P037695	GENECARDS
ARRDC4	GC15P097960	GENECARDS
RIC8B	GC12P106774	GENECARDS
PNLIPRP3	GC10P116427	GENECARDS
FANK1	GC10P125896	GENECARDS
CLEC4F	GC02M070808	GENECARDS
SPATA8	GC15P096783	GENECARDS
SPINK4	GC09P033230	GENECARDS
SERHL2	GC22P042553	GENECARDS
SAMD3	GC06M130144	GENECARDS
SLITRK4	GC0XM143622	GENECARDS
UBXN2A	GC02P023927	GENECARDS
WWC3	GC0XP010015	GENECARDS
ATAD2B	GC02M023711	GENECARDS
CEP128	GC14M080476	GENECARDS
MUC21	GC06P047291	GENECARDS
NRM	GC06M030895	GENECARDS
SELENON	GC01P025800	GENECARDS
KLHL29	GC02P023348	GENECARDS
DYNC2I1	GC07P158839	GENECARDS
POLR1H	GC06P048997	GENECARDS
PSORS1C2	GC06M031137	GENECARDS
TMEM200A	GC06P130365	GENECARDS
C6orf136	GC06P047284	GENECARDS
SERTAD2	GC02M064631	GENECARDS
TSGA10IP	GC11P065947	GENECARDS
TMEM263	GC12P106955	GENECARDS
OR9K2	GC12P055129	GENECARDS
MEDAG	GC13P030906	GENECARDS
MTERF2	GC12M106977	GENECARDS
TMPRSS11F	GC04M068053	GENECARDS
TRMO	GC09M097896	GENECARDS
CFAP74	GC01M001921	GENECARDS
HLA-H	GC06P047258	GENECARDS
MUC22	GC06P031005	GENECARDS
HLA-J	GC06P047267	GENECARDS
MIR877	GC06P030584	GENECARDS
HCG18	GC06M030874	GENECARDS
SFTA1P	GC10M010784	GENECARDS
TUSC7	GC03P116709	GENECARDS
HLA-F-AS1	GC06M030844	GENECARDS
HCG4B	GC06M030862	GENECARDS
TEX26-AS1	GC13M030881	GENECARDS
MIR622	GC13P090231	GENECARDS
HLA-L	GC06P047274	GENECARDS
RRP7BP	GC22M042555	GENECARDS
MDFIC2	GC03M070197	GENECARDS
HLA-K	GC06P047263	GENECARDS
LOC339166	GC17P005773	GENECARDS
ATP6V1B1-AS1	GC02M070941	GENECARDS
PRANCR	GC12M069901	GENECARDS
LINC00709	GC10P009275	GENECARDS
MICE	GC06M030847	GENECARDS
ETF1P1	GC06P047268	GENECARDS
HLA-W	GC06P047261	GENECARDS
LINC02153	GC08P020974	GENECARDS
LINC02889	GC07M017410	GENECARDS
LINC02254	GC15M103983	GENECARDS
HLA-U	GC06P047264	GENECARDS
PAIP1P1	GC06M030186	GENECARDS
ENSG00000204929	GC02P065439	GENECARDS
RPL3P2	GC06P031280	GENECARDS
ENSG00000233290	GC01M082215	GENECARDS
ENSG00000234255	GC02M065442	GENECARDS
SUMO2P1	GC06M029639	GENECARDS
ENSG00000254186	GC05M162425	GENECARDS
LINC01811	GC03P033956	GENECARDS
ENSG00000260329	GC12M106954	GENECARDS
RNA5SP22	GC01M078094	GENECARDS
RNA5SP328	GC10M126145	GENECARDS
HMGB3P8	GC10M116442	GENECARDS
ENSG00000239268	GC03M117672	GENECARDS
ENSG00000233478	GC01M025644	GENECARDS
ENSG00000228675	GC07P017719	GENECARDS
ENSG00000227678	GC06M130133	GENECARDS
ENSG00000232353	GC03P192029	GENECARDS
ENSG00000233258	GC10M083881	GENECARDS
ENSG00000254092	GC08M020952	GENECARDS
TRP-GGG1-1	GC10P022563	GENECARDS
ENSG00000254260	GC08P020941	GENECARDS
OR9K1P	GC12P055115	GENECARDS
ENSG00000253344	GC08M037626	GENECARDS
ENSG00000272540	GC06M030903	GENECARDS
LINC02253	GC15P097771	GENECARDS
LINC02334	GC13P037935	GENECARDS
LINC02336	GC13P089402	GENECARDS
ENSG00000285471	GC17P005775	GENECARDS
RN7SKP181	GC15P096842	GENECARDS
DHFRP3	GC02P082856	GENECARDS
RPL30P12	GC12P106910	GENECARDS
HMGN2P21	GC02P070803	GENECARDS
SEC63P2	GC04P035491	GENECARDS
ENSG00000237498	GC02M082479	GENECARDS
ENSG00000223808	GC10P008943	GENECARDS
LOC105379752	GC07M158777	GENECARDS
ENSG00000258845	GC14P045567	GENECARDS
ENSG00000233870	GC02P071178	GENECARDS
RF00017-7760	GC09P097907	GENECARDS
ENSG00000287981	GC03P034152	GENECARDS
lnc-C10orf90-5	GC10M126242	GENECARDS
lnc-FRMD4B-4	GC03M069763	GENECARDS
lnc-WDR60-13	GC07P158829	GENECARDS
MN298639	GC09M098376	GENECARDS
piR-50443-383	GC09P098243	GENECARDS
lnc-EBLN1-6	GC10M022536	GENECARDS
lnc-DHX32-4	GC10M126119	GENECARDS
lnc-ESYT2-1	GC07M158793	GENECARDS
RNU6-129P	GC10P083764	GENECARDS
ENSG00000237653	GC03M191952	GENECARDS
ENSG00000237669	GC06M030910	GENECARDS
ENSG00000238694	GC04M034967	GENECARDS
ENSG00000201311	GC02M082307	GENECARDS
piR-45783	GC07P158811	GENECARDS
lnc-NANS-4	GC09P098255	GENECARDS
ENSG00000230521	GC06M030856	GENECARDS
JA662191	GC20P046009	GENECARDS
lnc-PGPEP1L-16	GC15M104009	GENECARDS
lnc-PGPEP1L-18	GC15M104011	GENECARDS
piR-47086-092	GC12P070765	GENECARDS
CARS1P2	GC08M114794	GENECARDS
ABCF1-DT	GC06M030908	GENECARDS
lnc-AUNIP-6	GC01M025692	GENECARDS
MN309174-118	GC12M070867	GENECARDS
LOC105374780	GC02M065439	GENECARDS
piR-38005-040	GC03M069920	GENECARDS
RF00001-007	GC01M078095	GENECARDS
RF00001-052	GC10M126146	GENECARDS
piR-40476-044	GC03M034097	GENECARDS
piR-32662	GC12M055052	GENECARDS
ENSG00000286370	GC02P117536	GENECARDS
piR-32023-108	GC02M070799	GENECARDS
MF281430-014	GC12M106912	GENECARDS
lnc-RIC8B-1	GC12P106911	GENECARDS
piR-59769-333	GC02P023906	GENECARDS
HSALNG0049163	GC06M030892	GENECARDS
HSALNG0067880	GC08P115073	GENECARDS
LOC105378000	GC06M130120	GENECARDS
ENSG00000227291	GC02M117180	GENECARDS
NONHSAG043414.2	GC06P047947	GENECARDS
LOC105371005	GC15M097106	GENECARDS
piR-36588-229	GC02M070801	GENECARDS
LOC107984997	GC01M078125	GENECARDS
ENSG00000258746	GC14M045502	GENECARDS
piR-37026-125	GC12M055098	GENECARDS
ENSG00000275250	GC04P034714	GENECARDS
lnc-POLDIP3-3	GC22M045584	GENECARDS
HSALNG0022753	GC02M227556	GENECARDS
MAPK14	GC06P047451	GENECARDS
S1PR1	GC01P101236	GENECARDS
FCN3	GC01M027379	GENECARDS
IL5	GC05M132541	GENECARDS
CXCL8	GC04P073740	GENECARDS
TP53	GC17M007661	GENECARDS
KLK5	GC19M050943	GENECARDS
CXCR3	GC0XM071615	GENECARDS
CCL5	GC17M035871	GENECARDS
DHX58	GC17M042101	GENECARDS
PTPA	GC09P129111	GENECARDS
MIR584	GC05M149062	GENECARDS
MIR1249	GC22M045200	GENECARDS
CRKL	GC22P020917	GENECARDS
TLR7	GC0XP012867	GENECARDS
F2RL1	GC05P076818	GENECARDS
IL15	GC04P141636	GENECARDS
GLDC	GC09M006522	GENECARDS
NCL	GC02M231453	GENECARDS
IFNL3	GC19M039243	GENECARDS
MIR22	GC17M001713	GENECARDS
IFNG	GC12M068064	GENECARDS
ITGA5	GC12M054396	GENECARDS
ITGB6	GC02M160099	GENECARDS
CCR1	GC03M046218	GENECARDS
TUFM	GC16M028858	GENECARDS
ERAP1	GC05M096760	GENECARDS
CLEC4M	GC19P007763	GENECARDS
NLRX1	GC11P119166	GENECARDS
FCN1	GC09M134975	GENECARDS
TMPRSS11D	GC04M067820	GENECARDS
MIR26A1	GC03P037969	GENECARDS
MIR335	GC07P130496	GENECARDS
MIR628	GC15M055372	GENECARDS
MIR576	GC04P109488	GENECARDS
MIR664A	GC01M220200	GENECARDS
MIR1260A	GC14P077266	GENECARDS
MAVS	GC20P003827	GENECARDS
MMP2	GC16P055390	GENECARDS
APP	GC21M025880	GENECARDS
CAMK2B	GC07M044217	GENECARDS
RELA	GC11M065653	GENECARDS
ATP1A1	GC01P116372	GENECARDS
UBE2I	GC16P001415	GENECARDS
PDCD1	GC02M241849	GENECARDS
AQP3	GC09M033431	GENECARDS
FGF2	GC04P122826	GENECARDS
SCNN1A	GC12M006346	GENECARDS
PTK2	GC08M140657	GENECARDS
RHOA	GC03M049359	GENECARDS
SUMO1	GC02M202206	GENECARDS
FPR2	GC19P051752	GENECARDS
CCR7	GC17M040556	GENECARDS
AQP1	GC07P030911	GENECARDS
AQP5	GC12P049961	GENECARDS
CD27	GC12P008144	GENECARDS
IKBKE	GC01P206470	GENECARDS
HAMP	GC19P038216	GENECARDS
CEACAM1	GC19M042507	GENECARDS
DUOX2	GC15M045092	GENECARDS
IL9	GC05M135891	GENECARDS
IL17A	GC06P052186	GENECARDS
CAMP	GC03P048266	GENECARDS
DUOX1	GC15P045129	GENECARDS
IFNA2	GC09M021384	GENECARDS
CCL4	GC17P036103	GENECARDS
CXCL11	GC04M076033	GENECARDS
TLR10	GC04M038773	GENECARDS
IL32	GC16P004242	GENECARDS
CPSF1	GC08M144393	GENECARDS
BTLA	GC03M112463	GENECARDS
HERC5	GC04P088457	GENECARDS
CUEDC2	GC10M102424	GENECARDS
CPSF3	GC02P009423	GENECARDS
FYB1	GC05M039105	GENECARDS
IGLL5	GC22P024570	GENECARDS
MIR155	GC21P025573	GENECARDS
MIR324	GC17M007223	GENECARDS
SPHK1	GC17P076376	GENECARDS
TRAF6	GC11M036467	GENECARDS
TLR8	GC0XP012924	GENECARDS
CDC25B	GC20P003787	GENECARDS
IL12A	GC03P159988	GENECARDS
ANP32A	GC15M068778	GENECARDS
BST2	GC19M017403	GENECARDS
EBI3	GC19P004232	GENECARDS
IFNL1	GC19P039296	GENECARDS
RTRAF	GC14P051992	GENECARDS
PRKCD	GC03P053156	GENECARDS
RPS6KA3	GC0XM020149	GENECARDS
NFKB1	GC04P102501	GENECARDS
HDAC6	GC0XP048801	GENECARDS
CDC42	GC01P022057	GENECARDS
PCNA	GC20M005114	GENECARDS
SRC	GC20P037344	GENECARDS
PIK3R1	GC05P068215	GENECARDS
TLR2	GC04P153684	GENECARDS
IL2RA	GC10M006010	GENECARDS
IFNGR1	GC06M137197	GENECARDS
GLUL	GC01M182350	GENECARDS
MIF	GC22P023894	GENECARDS
AIFM1	GC0XM130129	GENECARDS
RIPK1	GC06P003064	GENECARDS
CSNK1A1	GC05M149492	GENECARDS
NOS2	GC17M027756	GENECARDS
PTGS2	GC01M186640	GENECARDS
TUBA1A	GC12M049184	GENECARDS
IRF5	GC07P128937	GENECARDS
FADD	GC11P070203	GENECARDS
PIK3CB	GC03M138652	GENECARDS
TLR1	GC04M038797	GENECARDS
TLR5	GC01M223109	GENECARDS
IRF1	GC05M132481	GENECARDS
BAD	GC11M064273	GENECARDS
DDX5	GC17M064498	GENECARDS
TNFSF10	GC03M172505	GENECARDS
RAB11A	GC15P072880	GENECARDS
EZR	GC06M158765	GENECARDS
AICDA	GC12M008602	GENECARDS
ERN1	GC17M064039	GENECARDS
C1QA	GC01P022636	GENECARDS
CRK	GC17M001420	GENECARDS
HNRNPA2B1	GC07M026174	GENECARDS
IFNAR1	GC21P033324	GENECARDS
NUP62	GC19M049906	GENECARDS
TNFSF13B	GC13P108251	GENECARDS
TBX21	GC17P047733	GENECARDS
TLR9	GC03M052222	GENECARDS
IL2	GC04M122451	GENECARDS
MYO6	GC06P075749	GENECARDS
XBP1	GC22M028794	GENECARDS
ADAR	GC01M154582	GENECARDS
CSF2	GC05P132073	GENECARDS
SGPL1	GC10P070815	GENECARDS
POLR2A	GC17P008025	GENECARDS
KLF6	GC10M003779	GENECARDS
TLR6	GC04M038828	GENECARDS
IL3	GC05P132060	GENECARDS
GHRL	GC03M010285	GENECARDS
RIPK3	GC14M024336	GENECARDS
CD244	GC01M160830	GENECARDS
CD70	GC19M006583	GENECARDS
IL18R1	GC02P102311	GENECARDS
PRSS3	GC09P033750	GENECARDS
HSPA1A	GC06P047326	GENECARDS
VAPA	GC18P009904	GENECARDS
GNB2	GC07P100673	GENECARDS
EEF1D	GC08M143579	GENECARDS
KPNA1	GC03M122421	GENECARDS
APOBEC3G	GC22P039078	GENECARDS
MLKL	GC16M074672	GENECARDS
SFTPA1	GC10P084171	GENECARDS
PCBP1	GC02P070087	GENECARDS
NFKBIB	GC19P038899	GENECARDS
IRAK2	GC03P010210	GENECARDS
KHSRP	GC19M006413	GENECARDS
PTX3	GC03P157436	GENECARDS
TMPRSS15	GC21M018269	GENECARDS
CPSF4	GC07P099438	GENECARDS
HNRNPF	GC10M043385	GENECARDS
DHX9	GC01P182839	GENECARDS
DEFA1	GC08M006977	GENECARDS
TOMM40	GC19P044890	GENECARDS
TAF6	GC07M100107	GENECARDS
TMPRSS4	GC11P118077	GENECARDS
METTL3	GC14M021498	GENECARDS
CXCL9	GC04M076001	GENECARDS
COX6C	GC08M099899	GENECARDS
DR1	GC01P093345	GENECARDS
ARHGAP21	GC10M024534	GENECARDS
CMAS	GC12P022046	GENECARDS
DEFA5	GC08M007057	GENECARDS
RNF128	GC0XP106693	GENECARDS
IL27	GC16M028511	GENECARDS
ILF3	GC19P010625	GENECARDS
YTHDF2	GC01P028751	GENECARDS
APOBEC3F	GC22P039024	GENECARDS
DEFA6	GC08M006924	GENECARDS
NXT1	GC20P023350	GENECARDS
TRAPPC6A	GC19M045162	GENECARDS
RACK1	GC05M181310	GENECARDS
MORC3	GC21P036320	GENECARDS
DEFA4	GC08M006935	GENECARDS
MOAP1	GC14M093182	GENECARDS
NUP54	GC04M076114	GENECARDS
KLK12	GC19M051029	GENECARDS
IFNL2	GC19P039268	GENECARDS
LSM14A	GC19P034172	GENECARDS
DNAJB13	GC11P073950	GENECARDS
RRP1B	GC21P043659	GENECARDS
TRIM41	GC05P181222	GENECARDS
CLEC5A	GC07M141927	GENECARDS
DPH7	GC09M137554	GENECARDS
TMEM181	GC06P158536	GENECARDS
MIR29A	GC07M130876	GENECARDS
MIR302A	GC04M112679	GENECARDS
MIR203A	GC14P104655	GENECARDS
MIR4776-1	GC02P212926	GENECARDS
MIR4776-2	GC02M212926	GENECARDS
MIR4276	GC04P174423	GENECARDS
TLR4	GC09P117704	GENECARDS
IL22RA1	GC01M024119	GENECARDS
SOD1	GC21P031659	GENECARDS
ALB	GC04P073397	GENECARDS
HCRTR2	GC06P055106	GENECARDS
VNN1	GC06M132680	GENECARDS
HOXD13	GC02P176092	GENECARDS
MIR141	GC12P008231	GENECARDS
EGFR	GC07P055019	GENECARDS
SOD2	GC06M159669	GENECARDS
TBK1	GC12P064451	GENECARDS
FYN	GC06M111660	GENECARDS
INS	GC11M002159	GENECARDS
ACTN4	GC19P038647	GENECARDS
FURIN	GC15P090868	GENECARDS
APPL1	GC03P057227	GENECARDS
PRSS1	GC07P144938	GENECARDS
ST14	GC11P130159	GENECARDS
AGER	GC06M032180	GENECARDS
IL18	GC11M112143	GENECARDS
KNG1	GC03P186717	GENECARDS
HAVCR2	GC05M157063	GENECARDS
TRIM28	GC19P058544	GENECARDS
POLR1C	GC06P047535	GENECARDS
PF4	GC04M073980	GENECARDS
SOCS5	GC02P046698	GENECARDS
ISG20	GC15P088635	GENECARDS
KLF2	GC19P023268	GENECARDS
SPN	GC16P029662	GENECARDS
BANP	GC16P087949	GENECARDS
ADPRH	GC03P119579	GENECARDS
CLEC4A	GC12P008267	GENECARDS
TMPRSS13	GC11M117900	GENECARDS
IFITM5	GC11M000298	GENECARDS
TMPRSS11E	GC04P068447	GENECARDS
GYPE	GC04M143870	GENECARDS
LINC01191	GC02P115314	GENECARDS
PSMB8-AS1	GC06P032844	GENECARDS
SCGB1C1	ENSG00000188076,ENST00000342878.3	OMIM
ODF3	ENSG00000177947,ENST00000525282.1	OMIM
BET1L	ENSG00000177951,ENST00000382762.8	OMIM
RIC8A	ENSG00000177963,ENST00000526104.6	OMIM
SIRT3	ENSG00000142082,ENST00000524564.5	OMIM
PSMD13	ENSG00000185627,ENST00000532097.6	OMIM
NLRP6	ENSG00000174885,ENST00000534750.6	OMIM
PGGHG	ENSG00000142102,ENST00000409548.7	OMIM
B4GALNT4	ENSG00000182272,ENST00000329962.11	OMIM
PKP3	ENSG00000184363,ENST00000331563.7	OMIM
SIGIRR	ENSG00000185187,ENST00000397632.7	OMIM
PTDSS2	ENSG00000174915,ENST00000308020.6	OMIM
RNH1	ENSG00000023191,ENST00000397615.6	OMIM
LRRC56	ENSG00000161328,ENST00000270115.8	OMIM
HRAS	ENSG00000174775,ENST00000451590.5	OMIM
RASSF7	ENSG00000099849,ENST00000397582.7	OMIM
MIR210	ENSG00000199038,ENST00000362168.1	OMIM
PHRF1	ENSG00000070047,ENST00000264555.10	OMIM
CDHR5	ENSG00000099834,ENST00000358353.8	OMIM
SCT	ENSG00000070031,ENST00000176195.4	OMIM
DRD4	ENSG00000069696,ENST00000176183.6	OMIM
DEAF1	ENSG00000177030,ENST00000683307.1	OMIM
EPS8L2	ENSG00000177106,ENST00000318562.13	OMIM
TALDO1	ENSG00000177156,ENST00000319006.8	OMIM
CEND1	ENSG00000184524,ENST00000330106.5	OMIM
SLC25A22	ENSG00000177542,ENST00000531214.5	OMIM
PIDD1	ENSG00000177595,ENST00000347755.10	OMIM
RPLP2	ENSG00000177600,ENST00000321153.9	OMIM
PNPLA2	ENSG00000177666,ENST00000336615.9	OMIM
CRACR2B	ENSG00000177685,ENST00000525077.2	OMIM
CD151	ENSG00000177697,ENST00000397420.9	OMIM
TSPAN4	ENSG00000214063,ENST00000397406.5	OMIM
CHID1	ENSG00000177830,ENST00000436108.6	OMIM
AP2A2	ENSG00000183020,ENST00000332231.9	OMIM
MUC6	ENSG00000184956,ENST00000421673.7	OMIM
MUC2	ENSG00000198788,ENST00000361558.7	OMIM
MUC5AC	ENSG00000215182,ENST00000621226.2	OMIM
MUC5B	ENSG00000117983,ENST00000529681.5	OMIM
TOLLIP	ENSG00000078902,ENST00000530541.1	OMIM
BRSK2	ENSG00000174672,ENST00000528841.6	OMIM
MOB2	ENSG00000182208,ENST00000329957.7	OMIM
DUSP8	ENSG00000184545,ENST00000397374.8	OMIM
KRTAP5-1	ENSG00000205869,ENST00000382171.2	OMIM
IFITM10	ENSG00000244242,ENST00000340134.5	OMIM
CTSD	ENSG00000117984,ENST00000236671.7	OMIM
SYT8	ENSG00000149043,ENST00000381978.7	OMIM
TNNI2	ENSG00000130598,ENST00000381906.5	OMIM
LSP1	ENSG00000130592,ENST00000405957.6	OMIM
TNNT3	ENSG00000130595,ENST00000381579.7	OMIM
MRPL23	ENSG00000214026,ENST00000397298.8	OMIM
H19	ENSG00000130600,ENST00000414790.7	OMIM
MIR675	ENSG00000284010,ENST00000390168.6	OMIM
