# Supplementary material for: Anti-inflammatory effects of Chaishi Tuire Granules on influenza A treatment by mediating TRAF6/MAPK14 axis
Source: Front Med (Lausanne). 2022 Nov 14;9:943681. doi: 10.3389/fmed.2022.943681 (PMC9701735; doi:10.3389/fmed.2022.943681)
Supplement: Supplementary file 1 [file Data_Sheet_1.ZIP › Raw Data/Raw data for supplemental materials/Supplementary Table S4- 245 CSTRP related targets.xlsx]

## Sheet: Sheet1
Entry	Entry name	Protein names	Gene name
P43115	PE2R3	Prostaglandin E2 receptor EP3 subtype	PTGER3
P11511	CP19A	Aromatase	CYP19A1
P11802	CDK4	Cyclin-dependent kinase 4	CDK4
P45844	ABCG1	ATP-binding cassette sub-family G member 1	ABCG1
P11021	BIP	Endoplasmic reticulum chaperone BiP	HSPA5
Q01469	FABP5	Fatty acid-binding protein 5	FABP5
P01857	IGHG1	Immunoglobulin heavy constant gamma 1	IGHG1
P29474	NOS3	Nitric oxide synthase, endothelial	NOS3
O43451	MGA	Maltase-glucoamylase, intestinal [Includes: Maltase	MGAM
P80108	PHLD	Phosphatidylinositol-glycan-specific phospholipase D	GPLD1
P01344	IGF2	Insulin-like growth factor II	IGF2
P10415	BCL2	Apoptosis regulator Bcl-2	BCL2
O95433	AHSA1	Activator of 90 kDa heat shock protein ATPase homolog 1	AHSA1
P29965	CD40L	CD40 ligand	CD40LG
P28340	DPOD1	DNA polymerase delta catalytic subunit	POLD1
Q92819	HYAS2	Hyaluronan synthase 2	HAS2
P28482	MK01	Mitogen-activated protein kinase 1	MAPK1
P09848	LPH	Lactase-phlorizin hydrolase	LCT
O14939	PLD2	Phospholipase D2	PLD2
Q04206	TF65	Transcription factor p65	RELA
P05771	KPCB	Protein kinase C beta type	PRKCB
P00441	SODC	Superoxide dismutase [Cu-Zn]	SOD1
Q13393	PLD1	Phospholipase D1	PLD1
P60484	PTEN	Phosphatidylinositol 3,4,5-trisphosphate 3-phosphatase and dual-specificity protein phosphatase PTEN	PTEN
Q8IV08	PLD3	5'-3' exonuclease PLD3	PLD3
P01106	MYC	Myc proto-oncogene protein	MYC
P15309	PPAP	Prostatic acid phosphatase	ACP3
P08254	MMP3	Stromelysin-1	MMP3
P06400	RB	Retinoblastoma-associated protein	RB1
P49585	PCY1A	Choline-phosphate cytidylyltransferase A	PCYT1A
P08294	SODE	Extracellular superoxide dismutase [Cu-Zn]	SOD3
Q8IWA5	CTL2	Choline transporter-like protein 2	SLC44A2
P42574	CASP3	Caspase-3	CASP3
P04798	CP1A1	Cytochrome P450 1A1	CYP1A1
P11836	CD20	B-lymphocyte antigen CD20	MS4A1
P55211	CASP9	Caspase-9	CASP9
P24385	CCND1	G1/S-specific cyclin-D1	CCND1
Q01094	E2F1	Transcription factor E2F1	E2F1
P01584	IL1B	Interleukin-1 beta	IL1B
P60709	ACTB	Actin, cytoplasmic 1	ACTB
P04040	CATA	Catalase	CAT
P09917	LOX5	Polyunsaturated fatty acid 5-lipoxygenase	ALOX5
Q9UII4	HERC5	E3 ISG15--protein ligase HERC5	HERC5
P27361	MK03	Mitogen-activated protein kinase 3	MAPK3
P49895	IOD1	Type I iodothyronine deiodinase	DIO1
Q8IVI9	NOSTN	Nostrin	NOSTRIN
P05231	IL6	Interleukin-6	IL6
P05412	JUN	Transcription factor AP-1	JUN
Q9BYJ1	LOXE3	Hydroperoxide isomerase ALOXE3	ALOXE3
P01375	TNFA	Tumor necrosis factor	TNF
P15692	VEGFA	Vascular endothelial growth factor A	VEGFA
O43242	PSMD3	26S proteasome non-ATPase regulatory subunit 3	PSMD3
P04049	RAF1	RAF proto-oncogene serine/threonine-protein kinase	RAF1
P19793	RXRA	Retinoic acid receptor RXR-alpha	RXRA
Q9NS23	RASF1	Ras association domain-containing protein 1	RASSF1
P23975	SC6A2	Sodium-dependent noradrenaline transporter	SLC6A2
Q13950	RUNX2	Runt-related transcription factor 2	RUNX2
Q14524	SCN5A	Sodium channel protein type 5 subunit alpha	SCN5A
P27169	PON1	Serum paraoxonase/arylesterase 1	PON1
P11137	MTAP2	Microtubule-associated protein 2	MAP2
P03973	SLPI	Antileukoproteinase	SLPI
P78380	OLR1	Oxidized low-density lipoprotein receptor 1	OLR1
P05164	PERM	Myeloperoxidase	MPO
Q01959	SC6A3	Sodium-dependent dopamine transporter	SLC6A3
P04179	SODM	Superoxide dismutase [Mn], mitochondrial	SOD2
P28161	GSTM2	Glutathione S-transferase Mu 2	GSTM2
Q07869	PPARA	Peroxisome proliferator-activated receptor alpha	PPARA
P47712	PA24A	Cytosolic phospholipase A2	PLA2G4A
P14780	MMP9	Matrix metalloproteinase-9	MMP9
Q99801	NKX31	Homeobox protein Nkx-3.1	NKX3-1
P41143	OPRD	Delta-type opioid receptor	OPRD1
P49841	GSK3B	Glycogen synthase kinase-3 beta	GSK3B
Q14432	PDE3A	cGMP-inhibited 3',5'-cyclic phosphodiesterase A	PDE3A
Q14994	NR1I3	Nuclear receptor subfamily 1 group I member 3	NR1I3
P15941	MUC1	Mucin-1	MUC1
P35228	NOS2	Nitric oxide synthase, inducible	NOS2
Q06455	MTG8	Protein CBFA2T1	RUNX1T1
P05121	PAI1	Plasminogen activator inhibitor 1	SERPINE1
P55786	PSA	Puromycin-sensitive aminopeptidase	NPEPPS
P20936	RASA1	Ras GTPase-activating protein 1	RASA1
Q96PH1	NOX5	NADPH oxidase 5	NOX5
P23219	PGH1	Prostaglandin G/H synthase 1	PTGS1
Q05655	KPCD	Protein kinase C delta type	PRKCD
P11387	TOP1	DNA topoisomerase 1	TOP1
P55072	TERA	Transitional endoplasmic reticulum ATPase	VCP
P19320	VCAM1	Vascular cell adhesion protein 1	VCAM1
O14684	PTGES	Prostaglandin E synthase	PTGES
P18031	PTN1	Tyrosine-protein phosphatase non-receptor type 1	PTPN1
P06401	PRGR	Progesterone receptor	PGR
Q00613	HSF1	Heat shock factor protein 1	HSF1
P12004	PCNA	Proliferating cell nuclear antigen	PCNA
O75469	NR1I2	Nuclear receptor subfamily 1 group I member 2	NR1I2
Q15788	NCOA1	Nuclear receptor coactivator 1	NCOA1
P17612	KAPCA	cAMP-dependent protein kinase catalytic subunit alpha	PRKACA
Q13162	PRDX4	Peroxiredoxin-4	PRDX4
P13726	TF	Tissue factor	F3
Q99973	TEP1	Telomerase protein component 1	TEP1
P11388	TOP2A	DNA topoisomerase 2-alpha	TOP2A
Q9Y233	PDE10	cAMP and cAMP-inhibited cGMP 3',5'-cyclic phosphodiesterase 10A	PDE10A
P09874	PARP1	Poly [ADP-ribose] polymerase 1	PARP1
P04637	P53	Cellular tumor antigen p53	TP53
P00750	TPA	Tissue-type plasminogen activator	PLAT
P31645	SC6A4	Sodium-dependent serotonin transporter	SLC6A4
P42224	STAT1	Signal transducer and activator of transcription 1-alpha/beta	STAT1
P11217	PYGM	Glycogen phosphorylase, muscle form	PYGM
P08912	ACM5	Muscarinic acetylcholine receptor M5	CHRM5
P10275	ANDR	Androgen receptor	AR
O14625	CXL11	C-X-C motif chemokine 11	CXCL11
Q13255	GRM1	Metabotropic glutamate receptor 1	GRM1
P07339	CATD	Cathepsin D	CTSD
P09488	GSTM1	Glutathione S-transferase Mu 1	GSTM1
P08684	CP3A4	Cytochrome P450 3A4	CYP3A4
P00742	FA10	Coagulation factor X	F10
P14635	CCNB1	G2/mitotic-specific cyclin-B1	CCNB1
P20813	CP2B6	Cytochrome P450 2B6	CYP2B6
P99999	CYC	Cytochrome c	CYCS
P02778	CXL10	C-X-C motif chemokine 10	CXCL10
P35368	ADA1B	Alpha-1B adrenergic receptor	ADRA1B
P55210	CASP7	Caspase-7	CASP7
P52789	HXK2	Hexokinase-2	HK2
P10145	IL8	Interleukin-8	CXCL8
P25963	IKBA	NF-kappa-B inhibitor alpha	NFKBIA
O15111	IKKA	Inhibitor of nuclear factor kappa-B kinase subunit alpha	CHUK
O14920	IKKB	Inhibitor of nuclear factor kappa-B kinase subunit beta	IKBKB
P08235	MCR	Mineralocorticoid receptor	NR3C2
P16581	LYAM2	E-selectin	SELE
P08034	CXB1	Gap junction beta-1 protein	GJB1
P49327	FAS	Fatty acid synthase	FASN
P01148	GON1	Progonadoliberin-1	GNRH1
Q13873	BMPR2	Bone morphogenetic protein receptor type-2	BMPR2
P08173	ACM4	Muscarinic acetylcholine receptor M4	CHRM4
P27487	DPP4	Dipeptidyl peptidase 4	DPP4
Q9NRD8	DUOX2	Dual oxidase 2	DUOX2
P20309	ACM3	Muscarinic acetylcholine receptor M3	CHRM3
Q15822	ACHA2	Neuronal acetylcholine receptor subunit alpha-2	CHRNA2
P11229	ACM1	Muscarinic acetylcholine receptor M1	CHRM1
P25100	ADA1D	Alpha-1D adrenergic receptor	ADRA1D
Q03135	CAV1	Caveolin-1	CAV1
P35222	CTNB1	Catenin beta-1	CTNNB1
P27338	AOFB	Amine oxidase [flavin-containing] B	MAOB
P08588	ADRB1	Beta-1 adrenergic receptor	ADRB1
O15392	BIRC5	Baculoviral IAP repeat-containing protein 5	BIRC5
O14757	CHK1	Serine/threonine-protein kinase Chk1	CHEK1
P38936	CDN1A	Cyclin-dependent kinase inhibitor 1	CDKN1A
P35348	ADA1A	Alpha-1A adrenergic receptor	ADRA1A
Q16678	CP1B1	Cytochrome P450 1B1	CYP1B1
P08913	ADA2A	Alpha-2A adrenergic receptor	ADRA2A
P56817	BACE1	Beta-secretase 1	BACE1
P06850	CRF	Corticoliberin	CRH
P17302	CXA1	Gap junction alpha-1 protein	GJA1
P11926	DCOR	Ornithine decarboxylase	ODC1
P31749	AKT1	RAC-alpha serine/threonine-protein kinase	AKT1
P54289	CA2D1	Voltage-dependent calcium channel subunit alpha-2/delta-1	CACNA2D1
P36544	ACHA7	Neuronal acetylcholine receptor subunit alpha-7	CHRNA7
P22303	ACES	Acetylcholinesterase	ACHE
P11712	CP2C9	Cytochrome P450 2C9	CYP2C9
Q96JK2	DCAF5	DDB1- and CUL4-associated factor 5	DCAF5
P21397	AOFA	Amine oxidase [flavin-containing] A	MAOA
P00918	CAH2	Carbonic anhydrase 2	CA2
Q13085	ACACA	Acetyl-CoA carboxylase 1	ACACA
P08172	ACM2	Muscarinic acetylcholine receptor M2	CHRM2
O14493	CLD4	Claudin-4	CLDN4
Q07812	BAX	Apoptosis regulator BAX	BAX
O96017	CHK2	Serine/threonine-protein kinase Chk2	CHEK2
P41594	GRM5	Metabotropic glutamate receptor 5	GRM5
P06213	INSR	Insulin receptor	INSR
O75840	KLF7	Krueppel-like factor 7	KLF7
P04626	ERBB2	Receptor tyrosine-protein kinase erbB-2	ERBB2
P08709	FA7	Coagulation factor VII	F7
P15407	FOSL1	Fos-related antigen 1	FOSL1
P60568	IL2	Interleukin-2	IL2
P61925	IPKA	cAMP-dependent protein kinase inhibitor alpha	PKIA
P03372	ESR1	Estrogen receptor	ESR1
P56537	IF6	Eukaryotic translation initiation factor 6	EIF6
P19419	ELK1	ETS domain-containing protein Elk-1	ELK1
Q08462	ADCY2	Adenylate cyclase type 2	ADCY2
P20248	CCNA2	Cyclin-A2	CCNA2
P01100	FOS	Proto-oncogene c-Fos	FOS
P21860	ERBB3	Receptor tyrosine-protein kinase erbB-3	ERBB3
P42330	AK1C3	Aldo-keto reductase family 1 member C3	AKR1C3
P35869	AHR	Aryl hydrocarbon receptor	AHR
P05090	APOD	Apolipoprotein D	APOD
Q14790	CASP8	Caspase-8	CASP8
P00533	EGFR	Epidermal growth factor receptor	EGFR
Q92731	ESR2	Estrogen receptor beta	ESR2
P01583	IL1A	Interleukin-1 alpha	IL1A
P03956	MMP1	Interstitial collagenase	MMP1
P17538	CTRB1	Chymotrypsinogen B	CTRB1
Q16539	MK14	Mitogen-activated protein kinase 14	MAPK14
P42262	GRIA2	Glutamate receptor 2	GRIA2
P45983	MK08	Mitogen-activated protein kinase 8	MAPK8
P17252	KPCA	Protein kinase C alpha type	PRKCA
Q9GZT9	EGLN1	Egl nine homolog 1	EGLN1
P02751	FINC	Fibronectin	FN1
P30968	GNRHR	Gonadotropin-releasing hormone receptor	GNRHR
Q02156	KPCE	Protein kinase C epsilon type	PRKCE
Q12809	KCNH2	Potassium voltage-gated channel subfamily H member 2	KCNH2
P01579	IFNG	Interferon gamma	IFNG
P17936	IBP3	Insulin-like growth factor-binding protein 3	IGFBP3
P10914	IRF1	Interferon regulatory factor 1	IRF1
P09601	HMOX1	Heme oxygenase 1	HMOX1
P05112	IL4	Interleukin-4	IL4
P05362	ICAM1	Intercellular adhesion molecule 1	ICAM1
P22301	IL10	Interleukin-10	IL10
P08253	MMP2	72 kDa type IV collagenase	MMP2
P14598	NCF1	Neutrophil cytosol factor 1	NCF1
Q08209	PP2BA	Serine/threonine-protein phosphatase 2B catalytic subunit alpha isoform	PPP3CA
P04792	HSPB1	Heat shock protein beta-1	HSPB1
P07900	HS90A	Heat shock protein HSP 90-alpha	HSP90AA1
Q15113	PCOC1	Procollagen C-endopeptidase enhancer 1	PCOLCE
P15408	FOSL2	Fos-related antigen 2	FOSL2
Q16236	NF2L2	Nuclear factor erythroid 2-related factor 2	NFE2L2
O95644	NFAC1	Nuclear factor of activated T-cells, cytoplasmic 1	NFATC1
Q9UBS5	GABR1	Gamma-aminobutyric acid type B receptor subunit 1	GABBR1
P08100	OPSD	Rhodopsin	RHO
P35372	OPRM	Mu-type opioid receptor	OPRM1
Q07820	MCL1	Induced myeloid leukemia cell differentiation protein Mcl-1	MCL1
Q00987	MDM2	E3 ubiquitin-protein ligase Mdm2	MDM2
P08581	MET	Hepatocyte growth factor receptor	MET
Q15596	NCOA2	Nuclear receptor coactivator 2	NCOA2
P42345	MTOR	Serine/threonine-protein kinase mTOR	MTOR
Q9BZD4	NUF2	Kinetochore protein Nuf2	NUF2
P09960	LKHA4	Leukotriene A-4 hydrolase	LTA4H
Q8NHU6	TDRD7	Tudor domain-containing protein 7	TDRD7
P49767	VEGFC	Vascular endothelial growth factor C	VEGFC
P19875	CXCL2	C-X-C motif chemokine 2	CXCL2
P14672	GLUT4	Solute carrier family 2, facilitated glucose transporter member 4	SLC2A4
Q16665	HIF1A	Hypoxia-inducible factor 1-alpha	HIF1A
P48023	TNFL6	Tumor necrosis factor ligand superfamily member 6	FASLG
Q9NUW8	TYDP1	Tyrosyl-DNA phosphodiesterase 1	TDP1
P00734	THRB	Prothrombin	F2
P14679	TYRO	Tyrosinase	TYR
P07477	TRY1	Trypsin-1	PRSS1
P35354	PGH2	Prostaglandin G/H synthase 2	PTGS2
P10451	OSTP	Osteopontin	SPP1
P37231	PPARG	Peroxisome proliferator-activated receptor gamma	PPARG
Q03181	PPARD	Peroxisome proliferator-activated receptor delta	PPARD
P07204	TRBM	Thrombomodulin	THBD
P00749	UROK	Urokinase-type plasminogen activator	PLAU
P35968	VGFR2	Vascular endothelial growth factor receptor 2	KDR
P07550	ADRB2	Beta-2 adrenergic receptor	ADRB2
Q07817	B2CL1	Bcl-2-like protein 1	BCL2L1
Q14209	E2F2	Transcription factor E2F2	E2F2
P04150	GCR	Glucocorticoid receptor	NR3C1
