# Supplementary material for: Anti-inflammatory effects of Chaishi Tuire Granules on influenza A treatment by mediating TRAF6/MAPK14 axis
Source: Front Med (Lausanne). 2022 Nov 14;9:943681. doi: 10.3389/fmed.2022.943681 (PMC9701735; doi:10.3389/fmed.2022.943681)
Supplement: Supplementary file 1 [file Data_Sheet_1.ZIP › Raw Data/Viral load in lung tissues.xlsx]

## Sheet: Sheet1
Time	Group	Dilution ratio	Plaques	Virus Titer（PFU/ml）	Log10 (Virus Titer)
Day 4 post infection	Model group	0.001	11	36700	4.56467
		0.001	10	33300	4.52244
		0.001	15	50000	4.69897
	Oseltamivir (20 mg/kg/d)	0.1	27	900	2.95424
		0.1	41	1370	3.13672
		0.1	39	1300	3.11394
	CSTRP (4200 mg/kg/d)	0.01	51	17000	4.23045
		0.01	41	13700	4.13672
		0.1	63	2100	3.32222
Day 7 post infection	Model group	0.1	52	1730	3.23805
		0.1	54	1800	3.25527
		0.01	60	2000	3.30103
	Oseltamivir (20 mg/kg/d)	0.1	5	167	2.22272
		0.1	11	367	2.56467
		0.1	10	330	2.51851
	CSTRP (4200 mg/kg/d)	0.1	38	1270	3.1038
		0.1	27	900	2.95424
		0.1	20	667	2.82413
3 mice/group/day
