# Supplementary material for: Anti-inflammatory effects of Chaishi Tuire Granules on influenza A treatment by mediating TRAF6/MAPK14 axis
Source: Front Med (Lausanne). 2022 Nov 14;9:943681. doi: 10.3389/fmed.2022.943681 (PMC9701735; doi:10.3389/fmed.2022.943681)
Supplement: Supplementary file 1 [file Data_Sheet_1.ZIP › Raw Data/Weight change.xlsx]

## Sheet: Sheet1
Weight changes during 14 days post influenza A virus infection, 6 mice/group
Time	Blank group						Model group						Oseltamivir (20 mg/kg/d)						CSTRP (4200 mg/kg/d)
Day1	17.6	17	17.6	18.8	19.65	17	18.5	18.5	18.1	20.23	18.2	18.5	17.5	17.8	16.9	17.65	17.6	18.49	17.48	19.2	16.61	17.48	17.7	19.21
Day2	17.424	16.9	17	18.09	19.2	16.9	17.6727	17.7139	17.4668	19.52	17.63	17.92	16.8	17.266	16.3288	17.65	16.97	18.28	15.55	18.624	16.23	15.8673	17.13	17.5258
Day3	17.952	16.9	17.3	18.1	19.2	16.9	16.2621	15.5465	15.2845	18.5	17.6	17.8	16.8	17.444	16.4876	17.65	16.6	18.2	14.1	18.24	16.2	14.3878	16.9	16.3158
Day4	17.952	17.17	17.91	18.5	19.6	17.17	13.8428	13.3943	12.8137	17.1	16.33	16.61	17.5	17.622	16.7682	17.3023	16.16	17.6	13.9	17.472	15.3	15.1087	16.11	16.044
Day5	17.776	17.15	17.86	18.3	19.5	17.15	11.8919	11.3445	10.9244	15.8	14.99	15.12	16.975	17.622	16.7682	17.3517	15.95	16.8	13.2	16.128	13.8	15.9036	14.9	16.4286
Day6	18.304	17.23	17.78	18.54	19.9	17.23	10.7677	10.3559	9.9131	14.75	14.21	14.5	17.675	17.978	17.0115	17.8477	16.5	16.9	13.4	15.744	13.09	16.962	14.45	16.5854
Day7	18.128	17.79	18.23	18.5	20.04	17.79	9.82856	9.47437	9.1265	14.41	13.55	13.89	17.15	17.444	16.535	17.9677	16.25	16.7	12.94	15.168	12.55	17.0263	13.98	17.6456
Day8	17.6	17.5	17.93	17.8	19.9	17.5							15.925	16.376	15.5243	17.7788	16.06	15.1	12.45	14.208	12.15	16.831	13.1	17.7703
Day9	18.304	17.53	17.92	18.1	20.1	17.53							17.15	16.91	16.0296	18.146	16.79	16.09	13.01	13.632	12.23	17.5811	12.48	18.6761
Day10	18.48	17.36	17.88	18.3	20.41	17.36							17.85	17.978	17.1248	18.146	17.18	16.18	13.04	13.632	12.4	17.3867	12.48	18.7324
Day11	18.48	17.43	18.17	18.23	20.17	17.43							17.5	17.444	16.6195	18.146	17.41	16.82	13.29	14.208	12.61	17.4868	13.04	18.5811
Day12	18.48	17.66	17.95	18.73	20.35	17.66							17.5	17.622	16.7885	18.5431	17.02	17.45	13.75	14.208	13.23	17.1875	13.07	19.2027
Day13	18.304	17.36	17.74	18.9	20.41	17.36							17.85	17.8	16.8814	18.5431	17.24	17.92	14.61	15.552	14.15	17.1882	14.42	18.1111
Day14	18.832	17.48	17.69	19.07	20.19	17.48							17.85	18.334	17.4053	18.6613	17.9	18.17	14.88	16.32	14.86	16.7191	14.99	17.8235
																		17.48	1	1	1	1	1	1
																			0.889588	0.97	0.977122	0.907743	0.967797	0.912326
																			0.806636	0.95	0.975316	0.823098	0.954802	0.849338
																			0.795195	0.91	0.921132	0.864342	0.910169	0.835188
																			0.755149	0.84	0.830825	0.909818	0.841808	0.855209
																			0.76659	0.82	0.788079	0.970368	0.816384	0.863371
																			0.740275	0.79	0.755569	0.974046	0.789831	0.918562
																			0.712243	0.74	0.731487	0.962871	0.740113	0.925053
																			0.744279	0.71	0.736303	1.00578	0.705085	0.972205
																			0.745995	0.71	0.746538	0.994661	0.705085	0.975138
																			0.760297	0.74	0.759181	1.00039	0.736723	0.967261
																			0.786613	0.74	0.796508	0.983267	0.738418	0.99962
																			0.835812	0.81	0.851896	0.983309	0.814689	0.942796
																			0.851259	0.85	0.894642	0.95647	0.846893	0.927826
