# Supplementary material for: Anti-inflammatory effects of Chaishi Tuire Granules on influenza A treatment by mediating TRAF6/MAPK14 axis
Source: Front Med (Lausanne). 2022 Nov 14;9:943681. doi: 10.3389/fmed.2022.943681 (PMC9701735; doi:10.3389/fmed.2022.943681)
Supplement: Supplementary file 1 [file Data_Sheet_1.ZIP › Raw Data/Western blot data of cell experiment results.xlsx]

## Sheet: Sheet1
Raw Western blot data of cell assay results
MAPK14	BLANK	LPS(0.5ug/ml)	CSTRP (1440mg/kg/day)	CSTRP (2880mg/kg/day)	CSTRP (5760mg/kg/day)
	17800.1	23773.3	21384.8	17130.9	12790.1
	19342.5	25015.7	21315.9	17978	12628.9
	19436.9	25885.9	23969.5	19917.4	13916.9
TRAF6	BLANK	LPS(0.5ug/ml)	CSTRP (1440mg/kg/day)	CSTRP (2880mg/kg/day)	CSTRP (5760mg/kg/day)
	7991.8	19540.1	16030.6	10985	2402.18
	8430.92	20473.1	16559.3	11996.1	2664.71
	8477.34	20002.8	16722.8	11471	2376.42
	BLANK	LPS(0.5ug/ml)	CSTRP (1440mg/kg/day)	CSTRP (2880mg/kg/day)	CSTRP (5760mg/kg/day)
β-ACTIN	24859.9	22279.3	24900.7	24831.3	24900.7
	24147.4	24859.9	24279.3	24900.7	24147.4
	24831.3	24147.4	24859.9	24279.3	24831.3
